# Supplementary material for: Alternative promoters in CpG depleted regions are prevalently associated with epigenetic misregulation of liver cancer transcriptomes
Source: Nat Commun. 2023 May 11;14:2712. doi: 10.1038/s41467-023-38272-4 (PMC10175279; doi:10.1038/s41467-023-38272-4)
Supplement: Supplementary file 3 — Supplementary Tables [file 41467_2023_38272_MOESM3_ESM.xlsx]

## Sheet: SuppTableS1
Table S1
SRP_ID	SRA_ID	Patient_ID	SampleType	RawReads	MappedReads	Mapped%	UnmappedReads	Unmapped%	ConsensusTagCluster	Gender
SRP058357	SRR2026526	7NT	nonTumor_Alcoholabuse	15400894	14383484	93.39	1017410	6.61	21174	male	38
SRP058357	SRR2026523	28NT	nonTumor_Alcoholabuse	18415109	17281996	93.85	1133113	6.15	17384	male	35
SRP058357	SRR2026524	30NT	nonTumor_Alcoholabuse	36677681	34282310	93.47	2395371	6.53	19297	male	36
SRP058357	SRR2026525	44NT	nonTumor_Alcoholabuse	27601475	25479014	92.31	2122461	7.69	19242	male	37
SRP058357	SRR2026531	58NT	nonTumor_Alcoholabuse	7582225	7009358	92.44	572867	7.56	30977	male	43
SRP058357	SRR2026530	59NT	nonTumor_Alcoholabuse	14761194	13016385	88.18	1744809	11.82	26036	male	42
SRP058357	SRR2026532	64NT	nonTumor_Alcoholabuse	9943414	9272087	93.25	671327	6.75	25109	male	44
SRP058357	SRR2026527	83NT	nonTumor_Alcoholabuse	12302344	11075756	90.03	1226588	9.97	22315	male	39
SRP058357	SRR2026528	88NT	nonTumor_Alcoholabuse	23386207	20870286	89.24	2515921	10.76	27800	male	40
SRP058357	SRR2026529	92NT	nonTumor_Alcoholabuse	19870942	17895775	90.06	1975167	9.94	25575	male	41
SRP058357	SRR2026534	53NT	nonTumor_Autoimmune	16597955	15337795	92.41	1260160	7.59	18016	female	46
SRP058357	SRR2026489	17NT	nonTumor_HBV	4952149	4043266	81.65	908883	18.35	20264	male	1
SRP058357	SRR2026490	23NT	nonTumor_HBV	31859986	29010435	91.06	2849551	8.94	22837	male	2
SRP058357	SRR2026491	52NT	nonTumor_HBV	15459585	14220122	91.98	1239463	8.02	18534	male	3
SRP058357	SRR2026492	71NT	nonTumor_HBV	24525111	22623741	92.25	1901370	7.75	20846	male	4
SRP058357	SRR2026493	81NT	nonTumor_HBV	36083947	33237208	92.11	2846739	7.89	23493	male	5
SRP058357	SRR2026494	86NT	nonTumor_HBV	13267499	11886887	89.59	1380612	10.41	20286	female	6
SRP058357	SRR2026495	133NT	nonTumor_HBV	15809573	14015466	88.65	1794107	11.35	20217	male	7
SRP058357	SRR2026496	137NT	nonTumor_HBV	14928380	13638019	91.36	1290361	8.64	24712	male	8
SRP058357	SRR2026497	140NT	nonTumor_HBV	18848537	16939411	89.87	1909126	10.13	24967	male	9
SRP058357	SRR2026498	141NT	nonTumor_HBV	20099768	18068618	89.89	2031150	10.11	22418	male	10
SRP058357	SRR2026499	154NT	nonTumor_HBV	22278862	20158259	90.48	2120603	9.52	25008	male	11
SRP058357	SRR2026500	155NT	nonTumor_HBV	10352268	9392625	90.73	959643	9.27	27892	male	12
SRP058357	SRR2026501	156NT	nonTumor_HBV	8100277	7442360	91.88	657917	8.12	25338	male	13
SRP058357	SRR2026502	173NT	nonTumor_HBV	31890433	29973818	93.99	1916615	6.01	22926	male	14
SRP058357	SRR2026503	174NT	nonTumor_HBV	19465347	18012585	92.54	1452762	7.46	24600	male	15
SRP058357	SRR2026504	175NT	nonTumor_HBV	26287447	24949001	94.91	1338446	5.09	22547	male	16
SRP058357	SRR2026533	51NT	nonTumor_HBVHCV	11586463	9949654	85.87	1636809	14.13	27044	male	45
SRP058357	SRR2026505	11NT	nonTumor_HCV	16738091	15656811	93.54	1081280	6.46	18521	male	17
SRP058357	SRR2026506	12NT	nonTumor_HCV	22067957	20186416	91.47	1881541	8.53	22236	male	18
SRP058357	SRR2026507	29NT	nonTumor_HCV	8921719	8178523	91.67	743196	8.33	16900	male	19
SRP058357	SRR2026508	49NT	nonTumor_HCV	25164907	23269345	92.47	1895562	7.53	19158	male	20
SRP058357	SRR2026509	72NT	nonTumor_HCV	28129758	25635936	91.13	2493822	8.87	23255	male	21
SRP058357	SRR2026510	91NT	nonTumor_HCV	16859719	14952680	88.69	1907039	11.31	20556	male	22
SRP058357	SRR2026511	131NT	nonTumor_HCV	11434712	10308061	90.15	1126651	9.85	22395	female	23
SRP058357	SRR2026512	132NT	nonTumor_HCV	24134839	21971495	91.04	2163344	8.96	23347	male	24
SRP058357	SRR2026513	134NT	nonTumor_HCV	18354742	16765916	91.34	1588826	8.66	23144	male	25
SRP058357	SRR2026514	135NT	nonTumor_HCV	21285078	19460693	91.43	1824385	8.57	22210	male	26
SRP058357	SRR2026515	136NT	nonTumor_HCV	10372005	9259555	89.27	1112450	10.73	25937	male	27
SRP058357	SRR2026516	138NT	nonTumor_HCV	25810748	23500479	91.05	2310269	8.95	27096	female	28
SRP058357	SRR2026517	142NT	nonTumor_HCV	30947952	28164546	91.01	2783406	8.99	26810	male	29
SRP058357	SRR2026518	147NT	nonTumor_HCV	20920849	18791600	89.82	2129249	10.18	26918	female	30
SRP058357	SRR2026519	148NT	nonTumor_HCV	16256292	14597254	89.79	1659038	10.21	26844	female	31
SRP058357	SRR2026520	149NT	nonTumor_HCV	25049915	22498740	89.82	2551175	10.18	26086	male	32
SRP058357	SRR2026521	151NT	nonTumor_HCV	18103115	16327364	90.19	1775751	9.81	29249	female	33
SRP058357	SRR2026522	152NT	nonTumor_HCV	15227304	13908902	91.34	1318402	8.66	27010	female	34
SRP058357	SRR2026535	87NT	nonTumor_NASH	32470921	29486194	90.81	2984727	9.19	21887	male	47
SRP058357	SRR2026538	79NT	nonTumor_Unknown	18129437	17204939	94.9	924498	5.1	19442	male	50
SRP058357	SRR2026537	84NT	nonTumor_Unknown	25205759	22182559	88.01	3023200	11.99	24654	male	49
SRP058357	SRR2026536	54NT	nonTumor_WIL	26703622	24804379	92.89	1899243	7.11	24460	male	48
SRP058357	SRR2026476	7T	tumor_Alcoholabuse	27360816	25150696	91.92	2210120	8.08	24924	male	38
SRP058357	SRR2026473	28T	tumor_Alcoholabuse	29346572	26270410	89.52	3076162	10.48	22290	male	35
SRP058357	SRR2026474	30T	tumor_Alcoholabuse	18963155	17751461	93.61	1211694	6.39	19133	male	36
SRP058357	SRR2026475	44T	tumor_Alcoholabuse	14571524	13569543	93.12	1001981	6.88	21413	male	37
SRP058357	SRR2026481	58T	tumor_Alcoholabuse	20262303	19038103	93.96	1224200	6.04	26916	male	43
SRP058357	SRR2026480	59T	tumor_Alcoholabuse	10969469	9579826	87.33	1389643	12.67	25446	male	42
SRP058357	SRR2026482	64T	tumor_Alcoholabuse	8239372	7487581	90.88	751791	9.12	31101	male	44
SRP058357	SRR2026477	83T	tumor_Alcoholabuse	10892088	9818282	90.14	1073806	9.86	19681	male	39
SRP058357	SRR2026478	88T	tumor_Alcoholabuse	37410176	34299176	91.68	3111000	8.32	24591	male	40
SRP058357	SRR2026479	92T	tumor_Alcoholabuse	13889818	12514914	90.1	1374904	9.9	22773	male	41
SRP058357	SRR2026484	53T	tumor_Autoimmune	13127042	11914155	90.76	1212887	9.24	23091	female	46
SRP058357	SRR2026439	17T	tumor_HBV	13704114	10979297	80.12	2724817	19.88	23142	male	1
SRP058357	SRR2026440	23T	tumor_HBV	34526410	32188684	93.23	2337726	6.77	20866	male	2
SRP058357	SRR2026441	52T	tumor_HBV	9393758	8442205	89.87	951553	10.13	22267	male	3
SRP058357	SRR2026442	71T	tumor_HBV	9448052	8699665	92.08	748387	7.92	22360	male	4
SRP058357	SRR2026443	81T	tumor_HBV	29757451	27255488	91.59	2501963	8.41	24981	male	5
SRP058357	SRR2026444	86T	tumor_HBV	13982080	12815220	91.65	1166860	8.35	22520	female	6
SRP058357	SRR2026445	133T	tumor_HBV	13554448	12322138	90.91	1232310	9.09	22865	male	7
SRP058357	SRR2026446	137T	tumor_HBV	18361250	16883108	91.95	1478142	8.05	20938	male	8
SRP058357	SRR2026447	140T	tumor_HBV	25775615	23964705	92.97	1810910	7.03	18933	male	9
SRP058357	SRR2026448	141T	tumor_HBV	19346705	17550081	90.71	1796624	9.29	29194	male	10
SRP058357	SRR2026449	154T	tumor_HBV	18581260	16864100	90.76	1717160	9.24	27460	male	11
SRP058357	SRR2026450	155T	tumor_HBV	19044662	17076425	89.67	1968237	10.33	28567	male	12
SRP058357	SRR2026451	156T	tumor_HBV	11163135	10285116	92.13	878019	7.87	25894	male	13
SRP058357	SRR2026452	173T	tumor_HBV	33628289	31178782	92.72	2449507	7.28	25503	male	14
SRP058357	SRR2026453	174T	tumor_HBV	13286218	12284777	92.46	1001441	7.54	25721	male	15
SRP058357	SRR2026454	175T	tumor_HBV	32000160	29758520	92.99	2241640	7.01	26470	male	16
SRP058357	SRR2026483	51T	tumor_HBVHCV	22472479	20393549	90.75	2078930	9.25	23347	male	45
SRP058357	SRR2026455	11T	tumor_HCV	31347758	29126872	92.92	2220886	7.08	20128	male	17
SRP058357	SRR2026456	12T	tumor_HCV	12274044	11262000	91.75	1012044	8.25	22753	male	18
SRP058357	SRR2026457	29T	tumor_HCV	17434011	16140007	92.58	1294004	7.42	19757	male	19
SRP058357	SRR2026458	49T	tumor_HCV	26189069	24394337	93.15	1794732	6.85	18537	male	20
SRP058357	SRR2026459	72T	tumor_HCV	26938828	24982044	92.74	1956784	7.26	22485	male	21
SRP058357	SRR2026460	91T	tumor_HCV	8618017	7502918	87.06	1115099	12.94	26016	male	22
SRP058357	SRR2026461	131T	tumor_HCV	24397405	22120106	90.67	2277299	9.33	20969	female	23
SRP058357	SRR2026462	132T	tumor_HCV	33973535	30897385	90.95	3076150	9.05	24087	male	24
SRP058357	SRR2026463	134T	tumor_HCV	30285017	26930799	88.92	3354218	11.08	25782	male	25
SRP058357	SRR2026464	135T	tumor_HCV	23799961	21824504	91.7	1975457	8.3	21540	male	26
SRP058357	SRR2026465	136T	tumor_HCV	19114206	17385478	90.96	1728728	9.04	23922	male	27
SRP058357	SRR2026466	138T	tumor_HCV	22710452	20968855	92.33	1741597	7.67	24748	female	28
SRP058357	SRR2026467	142T	tumor_HCV	21295859	19311155	90.68	1984704	9.32	29442	male	29
SRP058357	SRR2026468	147T	tumor_HCV	24177262	22043119	91.17	2134143	8.83	28128	female	30
SRP058357	SRR2026469	148T	tumor_HCV	12114410	10869528	89.72	1244882	10.28	29573	female	31
SRP058357	SRR2026470	149T	tumor_HCV	39997354	36246096	90.62	3751258	9.38	27099	male	32
SRP058357	SRR2026471	151T	tumor_HCV	15890142	14327275	90.16	1562867	9.84	27863	female	33
SRP058357	SRR2026472	152T	tumor_HCV	13669240	12567084	91.94	1102156	8.06	25435	female	34
SRP058357	SRR2026485	87T	tumor_NASH	14370235	12791314	89.01	1578921	10.99	26384	male	47
SRP058357	SRR2026488	79T	tumor_Unknown	11366739	10629343	93.51	737396	6.49	21022	male	50
SRP058357	SRR2026487	84T	tumor_Unknown	16839679	15090362	89.61	1749317	10.39	19923	male	49
SRP058357	SRR2026486	54T	tumor_WIL	9866988	8796335	89.15	1070653	10.85	27168	male	48
SRP058357	SRR2026539	NL2	normal_Liver	16883878	15082790	89.33	1801088	10.67	19892	NA	51
SRP058357	SRR2026540	NL3	normal_Liver	33157781	26761716	80.71	6396065	19.29	22117	NA	52
SRP058357	SRR2026541	NL4	normal_Liver	24782874	22356612	90.21	2426262	9.79	20725	NA	53
SRP058357	SRR2026542	NL5	normal_Liver	24054644	21652547	90.01	2402097	9.99	23314	NA	54
SRP058357	SRR2026543	NL6	normal_Liver	14627021	13114245	89.66	1512776	10.34	21060	NA	55

## Sheet: SuppTableS3
Table S3: Single and multi-promoter genes with reference and alternative transcripts
chr	Start	End	TranscriptID	GeneName	Strand	Reference/Alternative	Multi/SinglePromoter
chr1	1354259	1355533	ENST00000454272|processed_transcript	ANKRD65	-	ReferenceTranscript	MultiPromoterGene
chr1	1550822	1565985	ENST00000505820|protein_coding	MIB2	+	ReferenceTranscript	MultiPromoterGene
chr1	1682670	1709909	ENST00000341426|protein_coding	NADK	-	ReferenceTranscript	MultiPromoterGene
chr1	1716724	1822526	ENST00000378609|protein_coding	GNB1	-	ReferenceTranscript	MultiPromoterGene
chr1	2179434	2234815	ENST00000478223|processed_transcript	SKI	+	ReferenceTranscript	MultiPromoterGene
chr1	6086379	6158621	ENST00000602612|protein_coding	KCNAB2	+	ReferenceTranscript	MultiPromoterGene
chr1	6324331	6453827	ENST00000361521|protein_coding	ACOT7	-	ReferenceTranscript	MultiPromoterGene
chr1	6508526	6520112	ENST00000475228|processed_transcript	ESPN	+	ReferenceTranscript	MultiPromoterGene
chr1	6527181	6545529	ENST00000535355|protein_coding	PLEKHG5	-	ReferenceTranscript	MultiPromoterGene
chr1	6845513	7829766	ENST00000303635|protein_coding	CAMTA1	+	ReferenceTranscript	MultiPromoterGene
chr1	8071786	8086369	ENST00000377482|protein_coding	ERRFI1	-	ReferenceTranscript	MultiPromoterGene
chr1	8414152	8483726	ENST00000476556|protein_coding	RERE	-	ReferenceTranscript	MultiPromoterGene
chr1	8921058	8938745	ENST00000234590|protein_coding	ENO1	-	ReferenceTranscript	MultiPromoterGene
chr1	9299902	9327957	ENST00000602477|protein_coding	H6PD	+	ReferenceTranscript	MultiPromoterGene
chr1	9599523	9645231	ENST00000302692|protein_coding	SLC25A33	+	ReferenceTranscript	MultiPromoterGene
chr1	10093331	10133176	ENST00000377153|protein_coding	UBE4B	+	ReferenceTranscript	MultiPromoterGene
chr1	10459120	10480568	ENST00000270776|protein_coding	PGD	+	ReferenceTranscript	MultiPromoterGene
chr1	10490489	10502865	ENST00000309048|protein_coding	CENPS	+	ReferenceTranscript	MultiPromoterGene
chr1	10713040	10754536	ENST00000496432|retained_intron	CASZ1	-	ReferenceTranscript	MultiPromoterGene
chr1	11714937	11721448	ENST00000376768|protein_coding	FBXO44	+	ReferenceTranscript	MultiPromoterGene
chr1	11845779	11866021	ENST00000376590|protein_coding	MTHFR	-	ReferenceTranscript	MultiPromoterGene
chr1	12040500	12073565	ENST00000235329|protein_coding	MFN2	+	ReferenceTranscript	MultiPromoterGene
chr1	12627938	12677737	ENST00000376223|protein_coding	DHRS3	-	ReferenceTranscript	MultiPromoterGene
chr1	14075909	14114152	ENST00000343137|protein_coding	PRDM2	+	ReferenceTranscript	MultiPromoterGene
chr1	15480242	15546974	ENST00000376008|protein_coding	TMEM51	+	ReferenceTranscript	MultiPromoterGene
chr1	16085289	16113084	ENST00000375766|protein_coding	FBLIM1	+	ReferenceTranscript	MultiPromoterGene
chr1	16174201	16266951	ENST00000375759|protein_coding	SPEN	+	ReferenceTranscript	MultiPromoterGene
chr1	17907047	18024144	ENST00000375415|protein_coding	ARHGEF10L	+	ReferenceTranscript	MultiPromoterGene
chr1	19665316	19811979	ENST00000375142|protein_coding	CAPZB	-	ReferenceTranscript	MultiPromoterGene
chr1	19923472	19984549	ENST00000602662|protein_coding	NBL1	+	ReferenceTranscript	MultiPromoterGene
chr1	20301923	20306100	ENST00000400520|protein_coding	PLA2G2A	-	ReferenceTranscript	MultiPromoterGene
chr1	20354926	20412720	ENST00000460175|processed_transcript	PLA2G5	+	ReferenceTranscript	MultiPromoterGene
chr1	20808883	20812703	ENST00000375078|protein_coding	CAMK2N1	-	ReferenceTranscript	MultiPromoterGene
chr1	21083658	21113765	ENST00000438032|protein_coding	HP1BP3	-	ReferenceTranscript	MultiPromoterGene
chr1	21133811	21503329	ENST00000634879|protein_coding	EIF4G3	-	ReferenceTranscript	MultiPromoterGene
chr1	21543773	21672065	ENST00000649812|protein_coding	ECE1	-	ReferenceTranscript	MultiPromoterGene
chr1	21877771	21904505	ENST00000374832|protein_coding	ALPL	+	ReferenceTranscript	MultiPromoterGene
chr1	21922713	21949061	ENST00000374761|protein_coding	RAP1GAP	-	ReferenceTranscript	MultiPromoterGene
chr1	22005859	22109484	ENST00000529637|protein_coding	USP48	-	ReferenceTranscript	MultiPromoterGene
chr1	22379201	22417300	ENST00000315554|protein_coding	CDC42	+	ReferenceTranscript	MultiPromoterGene
chr1	22979728	22988130	ENST00000509305|protein_coding	C1QB	+	ReferenceTranscript	MultiPromoterGene
chr1	23686467	23694879	ENST00000374608|protein_coding	ZNF436	-	ReferenceTranscript	MultiPromoterGene
chr1	24018295	24023325	ENST00000643754|protein_coding	RPL11	+	ReferenceTranscript	MultiPromoterGene
chr1	24122089	24126892	ENST00000374497|protein_coding	GALE	-	ReferenceTranscript	MultiPromoterGene
chr1	24128374	24151919	ENST00000374490|protein_coding	HMGCL	-	ReferenceTranscript	MultiPromoterGene
chr1	24970049	24995999	ENST00000596378|protein_coding	SRRM1	+	ReferenceTranscript	MultiPromoterGene
chr1	25870096	25895377	ENST00000374338|protein_coding	LDLRAP1	+	ReferenceTranscript	MultiPromoterGene
chr1	25943281	26110941	ENST00000374332|protein_coding	MAN1C1	+	ReferenceTranscript	MultiPromoterGene
chr1	26798930	26803133	ENST00000361427|protein_coding	HMGN2	+	ReferenceTranscript	MultiPromoterGene
chr1	26856251	26901516	ENST00000374168|protein_coding	RPS6KA1	+	ReferenceTranscript	MultiPromoterGene
chr1	27114667	27127133	ENST00000431541|protein_coding	PIGV	+	ReferenceTranscript	MultiPromoterGene
chr1	27237979	27240466	ENST00000254227|protein_coding	NR0B2	-	ReferenceTranscript	MultiPromoterGene
chr1	28696250	28826876	ENST00000373839|protein_coding	PHACTR4	+	ReferenceTranscript	MultiPromoterGene
chr1	28832491	28865480	ENST00000649185|protein_coding	RCC1	+	ReferenceTranscript	MultiPromoterGene
chr1	29213683	29443626	ENST00000347529|protein_coding	EPB41	+	ReferenceTranscript	MultiPromoterGene
chr1	31886059	31907525	ENST00000373709|protein_coding	SERINC2	+	ReferenceTranscript	MultiPromoterGene
chr1	32372021	32403969	ENST00000647444|protein_coding	PTP4A2	-	ReferenceTranscript	MultiPromoterGene
chr1	33207430	33240571	ENST00000401073|protein_coding	KIAA1522	+	ReferenceTranscript	MultiPromoterGene
chr1	36621802	36646441	ENST00000373151|protein_coding	MAP7D1	+	ReferenceTranscript	MultiPromoterGene
chr1	36805224	36851489	ENST00000373130|protein_coding	STK40	-	ReferenceTranscript	MultiPromoterGene
chr1	38147241	38156192	ENST00000358011|protein_coding	C1orf109	-	ReferenceTranscript	MultiPromoterGene
chr1	38274081	38275126	ENST00000446260|protein_coding	C1orf122	+	ReferenceTranscript	MultiPromoterGene
chr1	38326368	38412729	ENST00000373023|protein_coding	INPP5B	-	ReferenceTranscript	MultiPromoterGene
chr1	39624535	39798853	ENST00000672812|protein_coding	MACF1	+	ReferenceTranscript	MultiPromoterGene
chr1	40839368	40888998	ENST00000372718|protein_coding	SMAP2	+	ReferenceTranscript	MultiPromoterGene
chr1	41157509	41236774	ENST00000372654|protein_coding	NFYC	+	ReferenceTranscript	MultiPromoterGene
chr1	41454190	41477728	ENST00000649215|protein_coding	CTPS1	+	ReferenceTranscript	MultiPromoterGene
chr1	42642209	42800636	ENST00000372572|protein_coding	FOXJ3	-	ReferenceTranscript	MultiPromoterGene
chr1	43272722	43283068	ENST00000372521|protein_coding	SVBP	-	ReferenceTranscript	MultiPromoterGene
chr1	43660354	43716062	ENST00000474566|processed_transcript	EBNA1BP2	-	ReferenceTranscript	MultiPromoterGene
chr1	43855569	43919918	ENST00000634258|protein_coding	SZT2	+	ReferenceTranscript	MultiPromoterGene
chr1	44444873	44456842	ENST00000372324|protein_coding	B4GALT2	+	ReferenceTranscript	MultiPromoterGene
chr1	44686741	44820929	ENST00000372257|protein_coding	ERI3	-	ReferenceTranscript	MultiPromoterGene
chr1	45477925	45481247	ENST00000246337|protein_coding	UROD	+	ReferenceTranscript	MultiPromoterGene
chr1	45976707	45987610	ENST00000262746|protein_coding	PRDX1	-	ReferenceTranscript	MultiPromoterGene
chr1	46092975	46152208	ENST00000290795|protein_coding	GPBP1L1	-	ReferenceTranscript	MultiPromoterGene
chr1	47140830	47184786	ENST00000371933|protein_coding	EFCAB14	-	ReferenceTranscript	MultiPromoterGene
chr1	47394851	47407128	ENST00000371904|protein_coding	CYP4A11	-	ReferenceTranscript	MultiPromoterGene
chr1	47427035	47516422	ENST00000538609|protein_coding	CYP4X1	+	ReferenceTranscript	MultiPromoterGene
chr1	47603134	47615407	ENST00000620131|protein_coding	CYP4A22	+	ReferenceTranscript	MultiPromoterGene
chr1	51435916	51440306	ENST00000371761|protein_coding	CDKN2C	+	ReferenceTranscript	MultiPromoterGene
chr1	51819934	51984938	ENST00000371733|protein_coding	EPS15	-	ReferenceTranscript	MultiPromoterGene
chr1	52195486	52254141	ENST00000361556|protein_coding	OSBPL9	+	ReferenceTranscript	MultiPromoterGene
chr1	53361581	53387412	ENST00000371522|protein_coding	ECHDC2	-	ReferenceTranscript	MultiPromoterGene
chr1	53392947	53517370	ENST00000371514|protein_coding	SCP2	+	ReferenceTranscript	MultiPromoterGene
chr1	53662471	53679849	ENST00000637252|protein_coding	CPT2	+	ReferenceTranscript	MultiPromoterGene
chr1	54492353	54518877	ENST00000234831|protein_coding	TMEM59	-	ReferenceTranscript	MultiPromoterGene
chr1	54692304	54872092	ENST00000371320|protein_coding	SSBP3	-	ReferenceTranscript	MultiPromoterGene
chr1	55315315	55352840	ENST00000535035|protein_coding	DHCR24	-	ReferenceTranscript	MultiPromoterGene
chr1	57184461	57285077	ENST00000343433|protein_coding	FYB2	-	ReferenceTranscript	MultiPromoterGene
chr1	57320469	57383896	ENST00000361249|protein_coding	C8A	+	ReferenceTranscript	MultiPromoterGene
chr1	57429558	57462430	ENST00000417420|non_coding	AL161740.1	+	ReferenceTranscript	MultiPromoterGene
chr1	59762652	60228396	ENST00000371218|protein_coding	FGGY	+	ReferenceTranscript	MultiPromoterGene
chr1	61548069	61922414	ENST00000664149|protein_coding	NFIA	+	ReferenceTranscript	MultiPromoterGene
chr1	62208151	62629587	ENST00000642238|protein_coding	PATJ	+	ReferenceTranscript	MultiPromoterGene
chr1	63063190	63071984	ENST00000371129|protein_coding	ANGPTL3	+	ReferenceTranscript	MultiPromoterGene
chr1	65613885	65697828	ENST00000327299|protein_coding	AK4	+	ReferenceTranscript	MultiPromoterGene
chr1	65991333	66096119	NM_001198687.2|protein_coding	LEPR	+	ReferenceTranscript	MultiPromoterGene
chr1	66999835	67216822	ENST00000371037|protein_coding	SGIP1	+	ReferenceTranscript	MultiPromoterGene
chr1	67395925	67453713	ENST00000355356|protein_coding	MIER1	+	ReferenceTranscript	MultiPromoterGene
chr1	67465032	67519831	ENST00000235345|protein_coding	SLC35D1	-	ReferenceTranscript	MultiPromoterGene
chr1	70687144	70703239	ENST00000436161|protein_coding	SRSF11	+	ReferenceTranscript	MultiPromoterGene
chr1	71528973	71546718	ENST00000370920|protein_coding	ZRANB2	-	ReferenceTranscript	MultiPromoterGene
chr1	76190393	76229176	ENST00000370834|protein_coding	ACADM	+	ReferenceTranscript	MultiPromoterGene
chr1	78030572	78149104	ENST00000370798|protein_coding	ZZZ3	-	ReferenceTranscript	MultiPromoterGene
chr1	78470622	78483648	ENST00000370763|protein_coding	DNAJB4	+	ReferenceTranscript	MultiPromoterGene
chr1	78511649	78604128	ENST00000370759|protein_coding	GIPC2	+	ReferenceTranscript	MultiPromoterGene
chr1	79086132	79111830	ENST00000370751|protein_coding	IFI44L	+	ReferenceTranscript	MultiPromoterGene
chr1	82266671	82458087	ENST00000674393|protein_coding	ADGRL2	+	ReferenceTranscript	MultiPromoterGene
chr1	84543744	84704181	ENST00000370689|protein_coding	PRKACB	+	ReferenceTranscript	MultiPromoterGene
chr1	84964011	84972248	ENST00000370641|protein_coding	GNG5	-	ReferenceTranscript	MultiPromoterGene
chr1	85784167	85930842	ENST00000284031|protein_coding	DDAH1	-	ReferenceTranscript	MultiPromoterGene
chr1	87794562	87814606	ENST00000370544|protein_coding	LMO4	+	ReferenceTranscript	MultiPromoterGene
chr1	89990387	90063420	ENST00000330947|protein_coding	LRRC8B	+	ReferenceTranscript	MultiPromoterGene
chr1	90098678	90185092	ENST00000370454|protein_coding	LRRC8C	+	ReferenceTranscript	MultiPromoterGene
chr1	90286590	90402170	ENST00000337338|protein_coding	LRRC8D	+	ReferenceTranscript	MultiPromoterGene
chr1	93202116	93250523	ENST00000466778|processed_transcript	EVI5	-	ReferenceTranscript	MultiPromoterGene
chr1	93645475	93744034	ENST00000343253|protein_coding	CCDC18	+	ReferenceTranscript	MultiPromoterGene
chr1	94027342	94079654	ENST00000370247|protein_coding	BCAR3	-	ReferenceTranscript	MultiPromoterGene
chr1	94350754	94374986	ENST00000370238|protein_coding	GCLM	-	ReferenceTranscript	MultiPromoterGene
chr1	94634460	94703140	ENST00000260526|protein_coding	ARHGAP29	-	ReferenceTranscript	MultiPromoterGene
chr1	94883944	94984219	ENST00000370214|protein_coding	ABCD3	+	ReferenceTranscript	MultiPromoterGene
chr1	95362506	95392834	ENST00000370206|protein_coding	CNN3	-	ReferenceTranscript	MultiPromoterGene
chr1	95582910	95663163	ENST00000370203|protein_coding	TLCD4	+	ReferenceTranscript	MultiPromoterGene
chr1	101361645	101447313	ENST00000357650|protein_coding	SLC30A7	+	ReferenceTranscript	MultiPromoterGene
chr1	108114210	108507631	ENST00000527011|protein_coding	VAV3	-	ReferenceTranscript	MultiPromoterGene
chr1	110162434	110174675	ENST00000667949|protein_coding	AMPD2	+	ReferenceTranscript	MultiPromoterGene
chr1	110527636	110558153	ENST00000475081|processed_transcript	AHCYL1	+	ReferenceTranscript	MultiPromoterGene
chr1	110943874	110950316	ENST00000602318|protein_coding	LAMTOR5	-	ReferenceTranscript	MultiPromoterGene
chr1	111415769	111442544	ENST00000271324|protein_coding	CD53	+	ReferenceTranscript	MultiPromoterGene
chr1	111682844	111727726	ENST00000357172|protein_coding	CEPT1	+	ReferenceTranscript	MultiPromoterGene
chr1	111729795	111747031	ENST00000369752|protein_coding	DENND2D	-	ReferenceTranscript	MultiPromoterGene
chr1	114248695	114301503	ENST00000447664|protein_coding	PHTF1	-	ReferenceTranscript	MultiPromoterGene
chr1	115125470	115212670	ENST00000393274|protein_coding	DENND2C	-	ReferenceTranscript	MultiPromoterGene
chr1	119425669	119456748	ENST00000449873|protein_coding	TBX15	-	ReferenceTranscript	MultiPromoterGene
chr1	119911431	119936753	ENST00000361035|protein_coding	HAO2	+	ReferenceTranscript	MultiPromoterGene
chr1	120254556	120286838	ENST00000641023|protein_coding	PHGDH	+	ReferenceTranscript	MultiPromoterGene
chr1	120290624	120311528	ENST00000369406|protein_coding	HMGCS2	-	ReferenceTranscript	MultiPromoterGene
chr1	120538483	120612230	ENST00000652302|protein_coding	NOTCH2	-	ReferenceTranscript	MultiPromoterGene
chr1	144897996	144932148	ENST00000529945|protein_coding	PDE4DIP	-	ReferenceTranscript	MultiPromoterGene
chr1	145209118	145282832	ENST00000362074|protein_coding	NOTCH2NLA	+	ReferenceTranscript	MultiPromoterGene
chr1	145413277	145417543	ENST00000336751|protein_coding	HJV	+	ReferenceTranscript	MultiPromoterGene
chr1	145575289	145580662	ENST00000369299|protein_coding	PIAS3	+	ReferenceTranscript	MultiPromoterGene
chr1	145727697	145764074	ENST00000417171|protein_coding	PDZK1	+	ReferenceTranscript	MultiPromoterGene
chr1	146374055	146467744	ENST00000442909|protein_coding	NBPF12	+	ReferenceTranscript	MultiPromoterGene
chr1	147071987	147083492	ENST00000497938|processed_transcript	BCL9	+	ReferenceTranscript	MultiPromoterGene
chr1	149900542	149908772	ENST00000439741|protein_coding	MTMR11	-	ReferenceTranscript	MultiPromoterGene
chr1	150337186	150446032	ENST00000369068|protein_coding	RPRD2	+	ReferenceTranscript	MultiPromoterGene
chr1	150521844	150533408	ENST00000369039|protein_coding	ADAMTSL4	+	ReferenceTranscript	MultiPromoterGene
chr1	150549545	150552006	ENST00000307940|protein_coding	MCL1	-	ReferenceTranscript	MultiPromoterGene
chr1	150573326	150602042	ENST00000369016|protein_coding	ENSA	-	ReferenceTranscript	MultiPromoterGene
chr1	150768683	150780736	ENST00000677887|protein_coding	CTSK	-	ReferenceTranscript	MultiPromoterGene
chr1	150939902	150946953	ENST00000421609|protein_coding	CERS2	-	ReferenceTranscript	MultiPromoterGene
chr1	150969024	150979333	ENST00000312210|protein_coding	MINDY1	-	ReferenceTranscript	MultiPromoterGene
chr1	151227184	151239935	ENST00000368881|protein_coding	PSMD4	+	ReferenceTranscript	MultiPromoterGene
chr1	151254787	151264379	ENST00000324048|protein_coding	ZNF687	+	ReferenceTranscript	MultiPromoterGene
chr1	151372048	151374413	ENST00000290541|protein_coding	PSMB4	+	ReferenceTranscript	MultiPromoterGene
chr1	151955390	151966335	ENST00000368811|protein_coding	S100A10	-	ReferenceTranscript	MultiPromoterGene
chr1	153579361	153585613	ENST00000368706|protein_coding	S100A16	-	ReferenceTranscript	MultiPromoterGene
chr1	153750672	153751863	ENST00000532853|protein_coding	SLC27A3	+	ReferenceTranscript	MultiPromoterGene
chr1	153901976	153919194	ENST00000361217|protein_coding	DENND4B	-	ReferenceTranscript	MultiPromoterGene
chr1	153926741	153930680	ENST00000492073|processed_transcript	CRTC2	-	ReferenceTranscript	MultiPromoterGene
chr1	154129444	154155681	ENST00000328159|protein_coding	TPM3	-	ReferenceTranscript	MultiPromoterGene
chr1	154193430	154243323	ENST00000428931|protein_coding	UBAP2L	+	ReferenceTranscript	MultiPromoterGene
chr1	154554532	154580662	ENST00000368474|protein_coding	ADAR	-	ReferenceTranscript	MultiPromoterGene
chr1	154934773	154946852	ENST00000368453|protein_coding	SHC1	-	ReferenceTranscript	MultiPromoterGene
chr1	155017666	155036467	NR_040773.1|non_coding	DCST1-AS1	-	ReferenceTranscript	MultiPromoterGene
chr1	155100351	155107375	ENST00000368407|protein_coding	EFNA1	+	ReferenceTranscript	MultiPromoterGene
chr1	155108287	155111333	ENST00000622581|protein_coding	SLC50A1	+	ReferenceTranscript	MultiPromoterGene
chr1	155170246	155178842	ENST00000486260|processed_transcript	THBS3	-	ReferenceTranscript	MultiPromoterGene
chr1	155183938	155197214	ENST00000313929|transcribed_unprocessed_pseudogene	GBAP1	-	ReferenceTranscript	MultiPromoterGene
chr1	155204242	155214461	ENST00000327247|protein_coding	GBA	-	ReferenceTranscript	MultiPromoterGene
chr1	155290684	155300905	ENST00000368352|protein_coding	RUSC1	+	ReferenceTranscript	MultiPromoterGene
chr1	155719452	155827086	ENST00000368331|protein_coding	GON4L	-	ReferenceTranscript	MultiPromoterGene
chr1	156711900	156721467	ENST00000357325|protein_coding	HDGF	-	ReferenceTranscript	MultiPromoterGene
chr1	156904631	157015534	ENST00000368194|protein_coding	ARHGEF11	-	ReferenceTranscript	MultiPromoterGene
chr1	158147819	158156217	ENST00000368171|protein_coding	CD1D	+	ReferenceTranscript	MultiPromoterGene
chr1	158979799	159024938	ENST00000359709|protein_coding	IFI16	+	ReferenceTranscript	MultiPromoterGene
chr1	159682078	159684379	ENST00000255030|protein_coding	CRP	-	ReferenceTranscript	MultiPromoterGene
chr1	159887900	159895297	ENST00000368097|protein_coding	TAGLN2	-	ReferenceTranscript	MultiPromoterGene
chr1	160246596	160254923	ENST00000368072|protein_coding	PEX19	-	ReferenceTranscript	MultiPromoterGene
chr1	160849101	160851311	ENST00000487531|processed_transcript	ITLN1	-	ReferenceTranscript	MultiPromoterGene
chr1	161172059	161184301	ENST00000677453|protein_coding	NDUFS2	+	ReferenceTranscript	MultiPromoterGene
chr1	161185068	161190489	ENST00000367992|protein_coding	FCER1G	+	ReferenceTranscript	MultiPromoterGene
chr1	161274568	161277261	ENST00000491222|protein_coding	MPZ	-	ReferenceTranscript	MultiPromoterGene
chr1	161475246	161489619	ENST00000271450|protein_coding	FCGR2A	+	ReferenceTranscript	MultiPromoterGene
chr1	162336697	162353167	ENST00000420220|protein_coding	AL512785.2	+	ReferenceTranscript	MultiPromoterGene
chr1	163116906	163172693	ENST00000530507|protein_coding	RGS5	-	ReferenceTranscript	MultiPromoterGene
chr1	164528420	164821068	ENST00000420696|protein_coding	PBX1	+	ReferenceTranscript	MultiPromoterGene
chr1	165370158	165414363	ENST00000359842|protein_coding	RXRG	-	ReferenceTranscript	MultiPromoterGene
chr1	165693529	165738159	ENST00000612311|protein_coding	TMCO1	-	ReferenceTranscript	MultiPromoterGene
chr1	167190122	167396577	ENST00000367866|protein_coding	POU2F1	+	ReferenceTranscript	MultiPromoterGene
chr1	167778622	167883372	ENST00000367851|protein_coding	ADCY10	-	ReferenceTranscript	MultiPromoterGene
chr1	167906055	168045072	ENST00000367840|protein_coding	DCAF6	+	ReferenceTranscript	MultiPromoterGene
chr1	168195241	168222259	ENST00000271375|protein_coding	SFT2D2	+	ReferenceTranscript	MultiPromoterGene
chr1	169075560	169101257	ENST00000367815|protein_coding	ATP1B1	+	ReferenceTranscript	MultiPromoterGene
chr1	171060045	171086959	ENST00000367755|protein_coding	FMO3	+	ReferenceTranscript	MultiPromoterGene
chr1	173833038	173838020	ENST00000430245|non_coding	GAS5	-	ReferenceTranscript	MultiPromoterGene
chr1	173872946	173886516	ENST00000367698|protein_coding	SERPINC1	-	ReferenceTranscript	MultiPromoterGene
chr1	174128654	174927319	ENST00000251507|protein_coding	RABGAP1L	+	ReferenceTranscript	MultiPromoterGene
chr1	174969348	174979215	ENST00000405362|protein_coding	CACYBP	+	ReferenceTranscript	MultiPromoterGene
chr1	178818669	178840212	ENST00000234816|protein_coding	ANGPTL1	-	ReferenceTranscript	MultiPromoterGene
chr1	179076733	179112191	ENST00000512653|protein_coding	ABL2	-	ReferenceTranscript	MultiPromoterGene
chr1	179851830	179889212	ENST00000435319|protein_coding	TOR1AIP1	+	ReferenceTranscript	MultiPromoterGene
chr1	181003138	181031074	ENST00000367580|protein_coding	MR1	+	ReferenceTranscript	MultiPromoterGene
chr1	182088414	182262480	ENST00000653755|non_coding	LINC01344	-	ReferenceTranscript	MultiPromoterGene
chr1	182350839	182360539	ENST00000417584|protein_coding	GLUL	-	ReferenceTranscript	MultiPromoterGene
chr1	183524697	183559739	ENST00000413720|protein_coding	NCF2	-	ReferenceTranscript	MultiPromoterGene
chr1	183774253	183897666	ENST00000360851|protein_coding	RGL1	+	ReferenceTranscript	MultiPromoterGene
chr1	184356162	184598153	ENST00000235307|protein_coding	C1orf21	+	ReferenceTranscript	MultiPromoterGene
chr1	192985291	193028479	ENST00000367451|protein_coding	UCHL5	-	ReferenceTranscript	MultiPromoterGene
chr1	193028741	193060349	ENST00000400968|protein_coding	RO60	+	ReferenceTranscript	MultiPromoterGene
chr1	196194908	196577570	ENST00000294725|protein_coding	KCNT2	-	ReferenceTranscript	MultiPromoterGene
chr1	196621172	196716634	ENST00000367429|protein_coding	CFH	+	ReferenceTranscript	MultiPromoterGene
chr1	197122811	197170423	ENST00000367405|protein_coding	ZBTB41	-	ReferenceTranscript	MultiPromoterGene
chr1	199996837	200146543	ENST00000367362|protein_coding	NR5A2	+	ReferenceTranscript	MultiPromoterGene
chr1	201104726	201123561	ENST00000485839|protein_coding	TMEM9	-	ReferenceTranscript	MultiPromoterGene
chr1	202317826	202561834	ENST00000391959|protein_coding	PPP1R12B	+	ReferenceTranscript	MultiPromoterGene
chr1	203595959	203713209	ENST00000357681|protein_coding	ATP2B4	+	ReferenceTranscript	MultiPromoterGene
chr1	204042242	204096871	ENST00000367204|protein_coding	SOX13	+	ReferenceTranscript	MultiPromoterGene
chr1	204100189	204121022	ENST00000367201|protein_coding	ETNK2	-	ReferenceTranscript	MultiPromoterGene
chr1	204372508	204380945	ENST00000367188|protein_coding	PPP1R15B	-	ReferenceTranscript	MultiPromoterGene
chr1	204485533	204527248	ENST00000367182|protein_coding	MDM4	+	ReferenceTranscript	MultiPromoterGene
chr1	205681949	205719310	ENST00000367142|protein_coding	NUCKS1	-	ReferenceTranscript	MultiPromoterGene
chr1	206238881	206288197	ENST00000331555|protein_coding	RHEX	-	ReferenceTranscript	MultiPromoterGene
chr1	206730492	206762599	ENST00000577571|protein_coding	RASSF5	+	ReferenceTranscript	MultiPromoterGene
chr1	206858249	206907626	ENST00000367103|protein_coding	MAPKAPK2	+	ReferenceTranscript	MultiPromoterGene
chr1	207191866	207206101	ENST00000359470|protein_coding	C1orf116	-	ReferenceTranscript	MultiPromoterGene
chr1	209878190	209908274	ENST00000367027|protein_coding	HSD11B1	+	ReferenceTranscript	MultiPromoterGene
chr1	209929397	209955655	ENST00000367025|protein_coding	TRAF3IP3	+	ReferenceTranscript	MultiPromoterGene
chr1	209958961	209979487	ENST00000367021|protein_coding	IRF6	-	ReferenceTranscript	MultiPromoterGene
chr1	210502249	210849638	ENST00000545154|protein_coding	HHAT	+	ReferenceTranscript	MultiPromoterGene
chr1	211744909	211752503	ENST00000367001|protein_coding	SLC30A1	-	ReferenceTranscript	MultiPromoterGene
chr1	211923134	212003580	ENST00000366996|protein_coding	LPGAT1	-	ReferenceTranscript	MultiPromoterGene
chr1	212398620	212411044	ENST00000667543|non_coding	LINC02608	-	ReferenceTranscript	MultiPromoterGene
chr1	214139236	214159496	ENST00000451396|non_coding	PROX1-AS1	-	ReferenceTranscript	MultiPromoterGene
chr1	214161315	214214853	ENST00000366958|protein_coding	PROX1	+	ReferenceTranscript	MultiPromoterGene
chr1	214454501	214510474	ENST00000366957|protein_coding	SMYD2	+	ReferenceTranscript	MultiPromoterGene
chr1	214522042	214724945	ENST00000366956|protein_coding	PTPN14	-	ReferenceTranscript	MultiPromoterGene
chr1	216676595	217262947	ENST00000359162|protein_coding	ESRRG	-	ReferenceTranscript	MultiPromoterGene
chr1	218518677	218617961	ENST00000366930|protein_coding	TGFB2	+	ReferenceTranscript	MultiPromoterGene
chr1	219347535	219386207	ENST00000469590|processed_transcript	LYPLAL1	+	ReferenceTranscript	MultiPromoterGene
chr1	220230823	220263130	ENST00000322067|protein_coding	BPNT1	-	ReferenceTranscript	MultiPromoterGene
chr1	220960254	220993001	ENST00000366910|protein_coding	MTARC1	+	ReferenceTranscript	MultiPromoterGene
chr1	222695605	222721446	ENST00000343410|protein_coding	HHIPL2	-	ReferenceTranscript	MultiPromoterGene
chr1	222791438	222841349	ENST00000344922|protein_coding	MIA3	+	ReferenceTranscript	MultiPromoterGene
chr1	222886662	222908538	ENST00000539697|protein_coding	BROX	+	ReferenceTranscript	MultiPromoterGene
chr1	222988380	223179337	ENST00000675850|protein_coding	DISP1	+	ReferenceTranscript	MultiPromoterGene
chr1	223967594	224033649	ENST00000343537|protein_coding	TP53BP2	-	ReferenceTranscript	MultiPromoterGene
chr1	225589203	225615740	ENST00000272163|protein_coding	LBR	-	ReferenceTranscript	MultiPromoterGene
chr1	225684586	225840401	ENST00000635051|protein_coding	ENAH	-	ReferenceTranscript	MultiPromoterGene
chr1	226013054	226033264	ENST00000366837|protein_coding	EPHX1	+	ReferenceTranscript	MultiPromoterGene
chr1	227177566	227505826	ENST00000366764|protein_coding	CDC42BPA	-	ReferenceTranscript	MultiPromoterGene
chr1	227916357	227968927	ENST00000366760|protein_coding	SNAP47	+	ReferenceTranscript	MultiPromoterGene
chr1	228270408	228286913	ENST00000272102|protein_coding	ARF1	+	ReferenceTranscript	MultiPromoterGene
chr1	229456757	229478264	ENST00000366687|protein_coding	CCSAP	-	ReferenceTranscript	MultiPromoterGene
chr1	229728867	229761794	ENST00000258281|protein_coding	TAF5L	-	ReferenceTranscript	MultiPromoterGene
chr1	230450235	230562078	ENST00000391860|protein_coding	PGBD5	-	ReferenceTranscript	MultiPromoterGene
chr1	230838268	230849868	ENST00000366667|protein_coding	AGT	-	ReferenceTranscript	MultiPromoterGene
chr1	231499501	231558033	ENST00000366641|protein_coding	EGLN1	-	ReferenceTranscript	MultiPromoterGene
chr1	235272655	235292152	ENST00000366607|protein_coding	TOMM20	-	ReferenceTranscript	MultiPromoterGene
chr1	235824340	236030206	ENST00000389793|protein_coding	LYST	-	ReferenceTranscript	MultiPromoterGene
chr1	236687281	236716281	ENST00000366584|protein_coding	LGALS8	+	ReferenceTranscript	MultiPromoterGene
chr1	240652872	240775455	ENST00000318160|protein_coding	GREM2	-	ReferenceTranscript	MultiPromoterGene
chr1	243419342	243663393	ENST00000366541|protein_coding	SDCCAG8	+	ReferenceTranscript	MultiPromoterGene
chr1	245013598	245027845	ENST00000640218|protein_coding	HNRNPU	-	ReferenceTranscript	MultiPromoterGene
chr1	245133628	245285283	ENST00000447569|protein_coding	EFCAB2	+	ReferenceTranscript	MultiPromoterGene
chr1	245912648	246670581	ENST00000490107|protein_coding	SMYD3	-	ReferenceTranscript	MultiPromoterGene
chr1	246729757	246831897	ENST00000366513|protein_coding	CNST	+	ReferenceTranscript	MultiPromoterGene
chr1	246887710	246931439	ENST00000366510|protein_coding	SCCPDH	+	ReferenceTranscript	MultiPromoterGene
chr10	181394	300577	ENST00000381604|protein_coding	ZMYND11	+	ReferenceTranscript	MultiPromoterGene
chr10	370578	375466	ENST00000434695|protein_coding	DIP2C	-	ReferenceTranscript	MultiPromoterGene
chr10	1085091	1094823	ENST00000429642|protein_coding	IDI1	-	ReferenceTranscript	MultiPromoterGene
chr10	1102786	1178324	ENST00000650072|protein_coding	WDR37	+	ReferenceTranscript	MultiPromoterGene
chr10	5029591	5046215	ENST00000380753|protein_coding	AKR1C2	-	ReferenceTranscript	MultiPromoterGene
chr10	5091003	5149695	ENST00000439082|protein_coding	AKR1C3	+	ReferenceTranscript	MultiPromoterGene
chr10	5238799	5260912	ENST00000263126|protein_coding	AKR1C4	+	ReferenceTranscript	MultiPromoterGene
chr10	5488573	5500426	ENST00000380359|protein_coding	NET1	+	ReferenceTranscript	MultiPromoterGene
chr10	5726800	5805703	ENST00000328090|protein_coding	TASOR2	+	ReferenceTranscript	MultiPromoterGene
chr10	5994334	6019574	ENST00000397248|protein_coding	IL15RA	-	ReferenceTranscript	MultiPromoterGene
chr10	6186896	6277495	ENST00000379789|protein_coding	PFKFB3	+	ReferenceTranscript	MultiPromoterGene
chr10	7745278	7791483	ENST00000358415|protein_coding	ITIH2	+	ReferenceTranscript	MultiPromoterGene
chr10	7844205	7849764	ENST00000480528|processed_transcript	ATP5C1	+	ReferenceTranscript	MultiPromoterGene
chr10	11207448	11371242	ENST00000354897|protein_coding	CELF2	+	ReferenceTranscript	MultiPromoterGene
chr10	11495944	11653753	ENST00000609104|protein_coding	USP6NL	-	ReferenceTranscript	MultiPromoterGene
chr10	12199017	12200284	ENST00000466451|processed_transcript	SEC61A2	+	ReferenceTranscript	MultiPromoterGene
chr10	13142162	13180308	ENST00000378747|protein_coding	OPTN	+	ReferenceTranscript	MultiPromoterGene
chr10	13319795	13341763	ENST00000396913|protein_coding	PHYH	-	ReferenceTranscript	MultiPromoterGene
chr10	13375876	13389358	ENST00000413411|protein_coding	SEPHS1	-	ReferenceTranscript	MultiPromoterGene
chr10	13735982	13749567	ENST00000477221|processed_transcript	FRMD4A	-	ReferenceTranscript	MultiPromoterGene
chr10	14561511	14646417	ENST00000378467|protein_coding	FAM107B	-	ReferenceTranscript	MultiPromoterGene
chr10	15253641	15413288	ENST00000378116|protein_coding	FAM171A1	-	ReferenceTranscript	MultiPromoterGene
chr10	22610387	22615869	ENST00000602523|retained_intron	BMI1	+	ReferenceTranscript	MultiPromoterGene
chr10	24755459	24836772	ENST00000376451|protein_coding	KIAA1217	+	ReferenceTranscript	MultiPromoterGene
chr10	24872542	25012816	ENST00000396432|protein_coding	ARHGAP21	-	ReferenceTranscript	MultiPromoterGene
chr10	27399382	27443288	ENST00000326799|protein_coding	YME1L1	-	ReferenceTranscript	MultiPromoterGene
chr10	27486281	27529487	ENST00000375888|protein_coding	ACBD5	-	ReferenceTranscript	MultiPromoterGene
chr10	28822046	28912041	ENST00000354911|protein_coding	WAC	+	ReferenceTranscript	MultiPromoterGene
chr10	29746266	30024733	ENST00000375400|protein_coding	SVIL	-	ReferenceTranscript	MultiPromoterGene
chr10	30723112	30750762	ENST00000263056|protein_coding	MAP3K8	+	ReferenceTranscript	MultiPromoterGene
chr10	31133566	31320866	ENST00000413025|protein_coding	ZNF438	-	ReferenceTranscript	MultiPromoterGene
chr10	31608100	31818741	ENST00000361642|protein_coding	ZEB1	+	ReferenceTranscript	MultiPromoterGene
chr10	32094325	32217759	ENST00000344936|protein_coding	ARHGAP12	-	ReferenceTranscript	MultiPromoterGene
chr10	32297942	32345353	ENST00000302418|protein_coding	KIF5B	-	ReferenceTranscript	MultiPromoterGene
chr10	32557858	32636113	ENST00000263062|protein_coding	EPC1	-	ReferenceTranscript	MultiPromoterGene
chr10	33189246	33246822	ENST00000396033|protein_coding	ITGB1	-	ReferenceTranscript	MultiPromoterGene
chr10	35416089	35501082	ENST00000354759|protein_coding	CREM	+	ReferenceTranscript	MultiPromoterGene
chr10	35625801	35861597	ENST00000339497|protein_coding	CCNY	+	ReferenceTranscript	MultiPromoterGene
chr10	38117692	38146538	ENST00000395867|protein_coding	ZNF248	-	ReferenceTranscript	MultiPromoterGene
chr10	43881064	43904330	ENST00000356053|protein_coding	HNRNPF	-	ReferenceTranscript	MultiPromoterGene
chr10	45455249	45491339	ENST00000340258|protein_coding	RASSF4	+	ReferenceTranscript	MultiPromoterGene
chr10	45495922	45500774	ENST00000298299|protein_coding	ZNF22	+	ReferenceTranscript	MultiPromoterGene
chr10	46110947	46168220	ENST00000344646|protein_coding	ZFAND4	-	ReferenceTranscript	MultiPromoterGene
chr10	46957552	46970489	ENST00000374321|protein_coding	SYT15	-	ReferenceTranscript	MultiPromoterGene
chr10	49892920	50191001	ENST00000325239|protein_coding	WDFY4	+	ReferenceTranscript	MultiPromoterGene
chr10	50222280	50323567	ENST00000332853|protein_coding	VSTM4	-	ReferenceTranscript	MultiPromoterGene
chr10	50662515	50747167	ENST00000355832|protein_coding	ERCC6	-	ReferenceTranscript	MultiPromoterGene
chr10	51565214	51589410	ENST00000578454|protein_coding	NCOA4	+	ReferenceTranscript	MultiPromoterGene
chr10	51944620	52011276	ENST00000682911|protein_coding	ASAH2	-	ReferenceTranscript	MultiPromoterGene
chr10	52065359	52383716	ENST00000361781|protein_coding	SGMS1	-	ReferenceTranscript	MultiPromoterGene
chr10	52559180	52645435	ENST00000395489|protein_coding	A1CF	-	ReferenceTranscript	MultiPromoterGene
chr10	52834246	54058110	ENST00000373980|protein_coding	PRKG1	+	ReferenceTranscript	MultiPromoterGene
chr10	54525139	54532544	ENST00000674931|protein_coding	MBL2	-	ReferenceTranscript	MultiPromoterGene
chr10	60759272	60764107	ENST00000657547|non_coding	LINC00844	+	ReferenceTranscript	MultiPromoterGene
chr10	61786055	62149633	ENST00000280772|protein_coding	ANK3	-	ReferenceTranscript	MultiPromoterGene
chr10	62629195	62703943	ENST00000337910|protein_coding	RHOBTB1	-	ReferenceTranscript	MultiPromoterGene
chr10	63809115	63856703	NM_001244638.2|protein_coding	ARID5B	+	ReferenceTranscript	MultiPromoterGene
chr10	64927349	65028826	ENST00000542921|protein_coding	JMJD1C	-	ReferenceTranscript	MultiPromoterGene
chr10	69681664	69835040	ENST00000395198|protein_coding	HERC4	-	ReferenceTranscript	MultiPromoterGene
chr10	70046783	70066636	ENST00000277795|retained_intron	PBLD	-	ReferenceTranscript	MultiPromoterGene
chr10	70847858	70864561	ENST00000242465|protein_coding	SRGN	+	ReferenceTranscript	MultiPromoterGene
chr10	71078602	71161638	ENST00000359426|protein_coding	HK1	+	ReferenceTranscript	MultiPromoterGene
chr10	72643688	72648011	ENST00000493228|processed_transcript	PCBD1	-	ReferenceTranscript	MultiPromoterGene
chr10	73576055	73611082	ENST00000394934|protein_coding	PSAP	-	ReferenceTranscript	MultiPromoterGene
chr10	73862126	73975867	ENST00000394915|protein_coding	ASCC1	-	ReferenceTranscript	MultiPromoterGene
chr10	74127303	74385889	ENST00000642044|protein_coding	MICU1	-	ReferenceTranscript	MultiPromoterGene
chr10	75936527	76468692	ENST00000541550|protein_coding	ADK	+	ReferenceTranscript	MultiPromoterGene
chr10	78647023	79397400	ENST00000638759|protein_coding	KCNMA1	-	ReferenceTranscript	MultiPromoterGene
chr10	79793620	79816571	ENST00000440692|protein_coding	RPS24	+	ReferenceTranscript	MultiPromoterGene
chr10	81142080	81205380	ENST00000372336|protein_coding	ZCCHC24	-	ReferenceTranscript	MultiPromoterGene
chr10	81838420	81852307	ENST00000372281|protein_coding	TMEM254	+	ReferenceTranscript	MultiPromoterGene
chr10	85899264	85913324	ENST00000372134|protein_coding	GHITM	+	ReferenceTranscript	MultiPromoterGene
chr10	86088344	86278273	ENST00000372088|protein_coding	CCSER2	+	ReferenceTranscript	MultiPromoterGene
chr10	87359311	88126235	ENST00000327946|protein_coding	GRID1	-	ReferenceTranscript	MultiPromoterGene
chr10	88718355	88723015	ENST00000372017|protein_coding	SNCG	+	ReferenceTranscript	MultiPromoterGene
chr10	88811287	88854425	ENST00000682833|protein_coding	GLUD1	-	ReferenceTranscript	MultiPromoterGene
chr10	89419634	89507462	ENST00000456849|protein_coding	PAPSS2	+	ReferenceTranscript	MultiPromoterGene
chr10	90043858	90343075	ENST00000331772|protein_coding	RNLS	-	ReferenceTranscript	MultiPromoterGene
chr10	90694830	90712530	ENST00000224784|protein_coding	ACTA2	-	ReferenceTranscript	MultiPromoterGene
chr10	90750554	90776816	ENST00000652046|protein_coding	FAS	+	ReferenceTranscript	MultiPromoterGene
chr10	91152379	91166244	ENST00000371804|protein_coding	IFIT1	+	ReferenceTranscript	MultiPromoterGene
chr10	92922768	93044086	ENST00000614189|protein_coding	PCGF5	+	ReferenceTranscript	MultiPromoterGene
chr10	93388198	93392828	ENST00000238994|protein_coding	PPP1R3C	-	ReferenceTranscript	MultiPromoterGene
chr10	93806448	94050835	ENST00000265997|protein_coding	CPEB3	-	ReferenceTranscript	MultiPromoterGene
chr10	94449711	94455404	ENST00000282728|protein_coding	HHEX	+	ReferenceTranscript	MultiPromoterGene
chr10	95351450	95360992	ENST00000371464|protein_coding	RBP4	-	ReferenceTranscript	MultiPromoterGene
chr10	95427639	95462349	ENST00000359204|protein_coding	FRA10AC1	-	ReferenceTranscript	MultiPromoterGene
chr10	95848851	96085366	ENST00000371375|protein_coding	PLCE1	+	ReferenceTranscript	MultiPromoterGene
chr10	96698414	96749848	ENST00000260682|protein_coding	CYP2C9	+	ReferenceTranscript	MultiPromoterGene
chr10	96796528	96829254	ENST00000371270|protein_coding	CYP2C8	-	ReferenceTranscript	MultiPromoterGene
chr10	97515919	97637023	ENST00000371205|protein_coding	ENTPD1	+	ReferenceTranscript	MultiPromoterGene
chr10	97632923	97667660	ENST00000661794|non_coding	ENTPD1-AS1	-	ReferenceTranscript	MultiPromoterGene
chr10	97889812	97923508	ENST00000624776|protein_coding	ZNF518A	+	ReferenceTranscript	MultiPromoterGene
chr10	98353071	98480271	ENST00000339364|protein_coding	PIK3AP1	-	ReferenceTranscript	MultiPromoterGene
chr10	98592054	98755713	ENST00000421806|protein_coding	LCOR	+	ReferenceTranscript	MultiPromoterGene
chr10	99344145	99372559	ENST00000370646|protein_coding	HOGA1	+	ReferenceTranscript	MultiPromoterGene
chr10	99894413	100004654	ENST00000298999|protein_coding	R3HCC1L	+	ReferenceTranscript	MultiPromoterGene
chr10	101156626	101190381	ENST00000370508|protein_coding	GOT1	-	ReferenceTranscript	MultiPromoterGene
chr10	101635333	101769704	ENST00000324109|protein_coding	DNMBP	-	ReferenceTranscript	MultiPromoterGene
chr10	102759609	102763517	ENST00000454422|protein_coding	LZTS2	+	ReferenceTranscript	MultiPromoterGene
chr10	102792236	102796924	ENST00000489434|nonsense_mediated_decay	SFXN3	+	ReferenceTranscript	MultiPromoterGene
chr10	103866245	103880125	ENST00000673968|protein_coding	LDB1	-	ReferenceTranscript	MultiPromoterGene
chr10	104154259	104162281	ENST00000369966|protein_coding	NFKB2	+	ReferenceTranscript	MultiPromoterGene
chr10	104180597	104181945	ENST00000425536|protein_coding	FBXL15	+	ReferenceTranscript	MultiPromoterGene
chr10	104503704	104576019	ENST00000448841|protein_coding	WBP1L	+	ReferenceTranscript	MultiPromoterGene
chr10	104590704	104591460	ENST00000469683|retained_intron	CYP17A1	-	ReferenceTranscript	MultiPromoterGene
chr10	105361531	105421462	ENST00000538130|protein_coding	SH3PXD2A	-	ReferenceTranscript	MultiPromoterGene
chr10	105637326	105677942	ENST00000224950|protein_coding	STN1	-	ReferenceTranscript	MultiPromoterGene
chr10	106014467	106027217	ENST00000369710|protein_coding	GSTO1	+	ReferenceTranscript	MultiPromoterGene
chr10	111767741	111895323	ENST00000356080|protein_coding	ADD3	+	ReferenceTranscript	MultiPromoterGene
chr10	111985841	112044850	ENST00000393134|protein_coding	MXI1	+	ReferenceTranscript	MultiPromoterGene
chr10	113940278	113975135	ENST00000480130|processed_transcript	GPAM	-	ReferenceTranscript	MultiPromoterGene
chr10	114133775	114188134	ENST00000354655|protein_coding	ACSL5	+	ReferenceTranscript	MultiPromoterGene
chr10	115312811	115349361	ENST00000351270|protein_coding	HABP2	+	ReferenceTranscript	MultiPromoterGene
chr10	115439698	115490662	ENST00000369315|protein_coding	CASP7	+	ReferenceTranscript	MultiPromoterGene
chr10	116190868	116392156	NM_001352440.1|protein_coding	ABLIM1	-	ReferenceTranscript	MultiPromoterGene
chr10	117816435	118031794	ENST00000369236|protein_coding	GFRA1	-	ReferenceTranscript	MultiPromoterGene
chr10	118430702	118609252	ENST00000635765|protein_coding	HSPA12A	-	ReferenceTranscript	MultiPromoterGene
chr10	121259328	121302231	ENST00000369103|protein_coding	RGS10	-	ReferenceTranscript	MultiPromoterGene
chr10	121588915	121632266	ENST00000360003|protein_coding	MCMBP	-	ReferenceTranscript	MultiPromoterGene
chr10	123499956	123687555	ENST00000224652|protein_coding	ATE1	-	ReferenceTranscript	MultiPromoterGene
chr10	123724857	123734322	ENST00000464321|processed_transcript	NSMCE4A	-	ReferenceTranscript	MultiPromoterGene
chr10	123872553	124014057	ENST00000369001|protein_coding	TACC2	+	ReferenceTranscript	MultiPromoterGene
chr10	124739916	124749906	ENST00000406217|protein_coding	PSTK	+	ReferenceTranscript	MultiPromoterGene
chr10	124768521	124817806	ENST00000358776|protein_coding	ACADSB	+	ReferenceTranscript	MultiPromoterGene
chr10	125767183	125853114	ENST00000435907|protein_coding	CHST15	-	ReferenceTranscript	MultiPromoterGene
chr10	126672885	126849082	ENST00000337195|protein_coding	CTBP2	-	ReferenceTranscript	MultiPromoterGene
chr10	128593996	129250780	ENST00000623213|protein_coding	DOCK1	+	ReferenceTranscript	MultiPromoterGene
chr10	129845833	129884119	ENST00000306042|protein_coding	PTPRE	+	ReferenceTranscript	MultiPromoterGene
chr10	131265453	131565783	ENST00000306010|protein_coding	MGMT	+	ReferenceTranscript	MultiPromoterGene
chr10	131862159	131909094	ENST00000637128|protein_coding	C10orf143	-	ReferenceTranscript	MultiPromoterGene
chr10	135168706	135171241	ENST00000368551|protein_coding	FUOM	-	ReferenceTranscript	MultiPromoterGene
chr10	135175983	135187193	ENST00000368547|protein_coding	ECHS1	-	ReferenceTranscript	MultiPromoterGene
chr10	135340866	135352627	ENST00000252945|protein_coding	CYP2E1	+	ReferenceTranscript	MultiPromoterGene
chr11	209068	215113	ENST00000527696|protein_coding	RIC8A	+	ReferenceTranscript	MultiPromoterGene
chr11	308162	309395	ENST00000399817|protein_coding	IFITM2	+	ReferenceTranscript	MultiPromoterGene
chr11	314039	315272	ENST00000408968|protein_coding	IFITM1	+	ReferenceTranscript	MultiPromoterGene
chr11	319675	320494	ENST00000679793|non_coding	IFITM3	-	ReferenceTranscript	MultiPromoterGene
chr11	405715	407135	ENST00000526395|protein_coding	SIGIRR	-	ReferenceTranscript	MultiPromoterGene
chr11	494512	506821	ENST00000397614|protein_coding	RNH1	-	ReferenceTranscript	MultiPromoterGene
chr11	560969	564025	ENST00000397583|protein_coding	RASSF7	+	ReferenceTranscript	MultiPromoterGene
chr11	612554	615728	ENST00000397566|protein_coding	IRF7	-	ReferenceTranscript	MultiPromoterGene
chr11	706215	727692	ENST00000650127|protein_coding	EPS8L2	+	ReferenceTranscript	MultiPromoterGene
chr11	790474	796263	ENST00000320230|protein_coding	SLC25A22	-	ReferenceTranscript	MultiPromoterGene
chr11	818913	825573	ENST00000336615|protein_coding	PNPLA2	+	ReferenceTranscript	MultiPromoterGene
chr11	844445	867116	ENST00000397404|protein_coding	TSPAN4	+	ReferenceTranscript	MultiPromoterGene
chr11	867859	915058	ENST00000449825|protein_coding	CHID1	-	ReferenceTranscript	MultiPromoterGene
chr11	1295600	1330862	ENST00000317204|protein_coding	TOLLIP	-	ReferenceTranscript	MultiPromoterGene
chr11	1575280	1593501	ENST00000397374|protein_coding	DUSP8	-	ReferenceTranscript	MultiPromoterGene
chr11	1774612	1785157	ENST00000438213|protein_coding	CTSD	-	ReferenceTranscript	MultiPromoterGene
chr11	1874313	1913493	ENST00000311604|protein_coding	LSP1	+	ReferenceTranscript	MultiPromoterGene
chr11	2016405	2018690	ENST00000439725|lincRNA	H19	-	ReferenceTranscript	MultiPromoterGene
chr11	2153869	2158517	ENST00000381392|protein_coding	IGF2	-	ReferenceTranscript	MultiPromoterGene
chr11	2398539	2418627	ENST00000263645|protein_coding	CD81	+	ReferenceTranscript	MultiPromoterGene
chr11	2908573	2924805	ENST00000625099|protein_coding	SLC22A18AS	-	ReferenceTranscript	MultiPromoterGene
chr11	2923649	2946476	ENST00000380574|protein_coding	SLC22A18	+	ReferenceTranscript	MultiPromoterGene
chr11	2979720	3013518	ENST00000448187|protein_coding	NAP1L4	-	ReferenceTranscript	MultiPromoterGene
chr11	3819155	3846910	ENST00000464906|protein_coding	PGAP2	+	ReferenceTranscript	MultiPromoterGene
chr11	3876932	4114440	ENST00000616714|protein_coding	STIM1	+	ReferenceTranscript	MultiPromoterGene
chr11	5711019	5732093	ENST00000379965|protein_coding	TRIM22	+	ReferenceTranscript	MultiPromoterGene
chr11	6232574	6255941	ENST00000265978|protein_coding	FAM160A2	-	ReferenceTranscript	MultiPromoterGene
chr11	6461715	6461969	ENST00000527105|processed_transcript	HPX	-	ReferenceTranscript	MultiPromoterGene
chr11	7535229	7674987	ENST00000299492|protein_coding	PPFIBP2	+	ReferenceTranscript	MultiPromoterGene
chr11	8737327	8816389	ENST00000530580|protein_coding	ST5	-	ReferenceTranscript	MultiPromoterGene
chr11	8932735	8941626	ENST00000309377|protein_coding	AKIP1	+	ReferenceTranscript	MultiPromoterGene
chr11	8968748	8985989	ENST00000534025|protein_coding	TMEM9B	-	ReferenceTranscript	MultiPromoterGene
chr11	9597036	9603034	ENST00000524549|retained_intron	WEE1	+	ReferenceTranscript	MultiPromoterGene
chr11	9685623	9774540	ENST00000318950|protein_coding	SWAP70	+	ReferenceTranscript	MultiPromoterGene
chr11	10818716	10830255	ENST00000396525|protein_coding	EIF4G2	-	ReferenceTranscript	MultiPromoterGene
chr11	11292423	11643552	ENST00000227756|protein_coding	GALNT18	-	ReferenceTranscript	MultiPromoterGene
chr11	11863612	11980870	ENST00000399455|protein_coding	USP47	+	ReferenceTranscript	MultiPromoterGene
chr11	11985977	12030130	ENST00000450094|protein_coding	DKK3	-	ReferenceTranscript	MultiPromoterGene
chr11	12132137	12285332	ENST00000256194|protein_coding	MICAL2	+	ReferenceTranscript	MultiPromoterGene
chr11	12695967	12966284	ENST00000527636|protein_coding	TEAD1	+	ReferenceTranscript	MultiPromoterGene
chr11	14526458	14541909	ENST00000530457|protein_coding	PSMA1	-	ReferenceTranscript	MultiPromoterGene
chr11	14898985	14913777	ENST00000334636|protein_coding	CYP2R1	-	ReferenceTranscript	MultiPromoterGene
chr11	16071327	16133415	ENST00000524650|processed_transcript	SOX6	-	ReferenceTranscript	MultiPromoterGene
chr11	16760193	16779887	ENST00000228136|protein_coding	C11orf58	+	ReferenceTranscript	MultiPromoterGene
chr11	16798843	17035961	ENST00000531066|protein_coding	PLEKHA7	-	ReferenceTranscript	MultiPromoterGene
chr11	17809594	18034594	ENST00000265965|protein_coding	SERGEF	-	ReferenceTranscript	MultiPromoterGene
chr11	18416109	18429972	ENST00000422447|protein_coding	LDHA	+	ReferenceTranscript	MultiPromoterGene
chr11	19245609	19262492	ENST00000250024|protein_coding	E2F8	-	ReferenceTranscript	MultiPromoterGene
chr11	19799012	20143144	ENST00000527559|protein_coding	NAV2	+	ReferenceTranscript	MultiPromoterGene
chr11	20385686	20389201	ENST00000532081|protein_coding	HTATIP2	+	ReferenceTranscript	MultiPromoterGene
chr11	22696318	22834537	ENST00000433790|protein_coding	GAS2	+	ReferenceTranscript	MultiPromoterGene
chr11	28131858	28355054	ENST00000303459|protein_coding	METTL15	+	ReferenceTranscript	MultiPromoterGene
chr11	30885150	31014233	ENST00000406071|protein_coding	DCDC1	-	ReferenceTranscript	MultiPromoterGene
chr11	32914356	33001816	ENST00000650167|protein_coding	QSER1	+	ReferenceTranscript	MultiPromoterGene
chr11	33037423	33055128	ENST00000241051|protein_coding	DEPDC7	+	ReferenceTranscript	MultiPromoterGene
chr11	33061560	33095109	ENST00000432887|protein_coding	TCP11L1	+	ReferenceTranscript	MultiPromoterGene
chr11	33106140	33183040	ENST00000524827|protein_coding	CSTF3	-	ReferenceTranscript	MultiPromoterGene
chr11	33279132	33378569	ENST00000379016|protein_coding	HIPK3	+	ReferenceTranscript	MultiPromoterGene
chr11	34073277	34124157	ENST00000341394|protein_coding	CAPRIN1	+	ReferenceTranscript	MultiPromoterGene
chr11	34172533	34379557	ENST00000435224|protein_coding	ABTB2	-	ReferenceTranscript	MultiPromoterGene
chr11	34642639	34684835	ENST00000257831|protein_coding	EHF	+	ReferenceTranscript	MultiPromoterGene
chr11	35160717	35253949	ENST00000428726|protein_coding	CD44	+	ReferenceTranscript	MultiPromoterGene
chr11	35282232	35381675	ENST00000646080|protein_coding	SLC1A2	-	ReferenceTranscript	MultiPromoterGene
chr11	43702287	43878165	ENST00000278353|protein_coding	HSD17B12	+	ReferenceTranscript	MultiPromoterGene
chr11	44587212	44641908	ENST00000227155|protein_coding	CD82	+	ReferenceTranscript	MultiPromoterGene
chr11	44748511	44953974	ENST00000520358|protein_coding	TSPAN18	+	ReferenceTranscript	MultiPromoterGene
chr11	45825956	45834566	ENST00000314134|protein_coding	SLC35C1	+	ReferenceTranscript	MultiPromoterGene
chr11	45954116	46142729	ENST00000323180|protein_coding	PHF21A	-	ReferenceTranscript	MultiPromoterGene
chr11	46366952	46401660	ENST00000528615|protein_coding	DGKZ	+	ReferenceTranscript	MultiPromoterGene
chr11	46403204	46405387	ENST00000617138|protein_coding	MDK	+	ReferenceTranscript	MultiPromoterGene
chr11	46418999	46615595	ENST00000528950|protein_coding	AMBRA1	-	ReferenceTranscript	MultiPromoterGene
chr11	46740762	46761056	ENST00000311907|protein_coding	F2	+	ReferenceTranscript	MultiPromoterGene
chr11	47236524	47260768	ENST00000256996|protein_coding	DDB2	+	ReferenceTranscript	MultiPromoterGene
chr11	47279529	47290396	ENST00000467728|protein_coding	NR1H3	+	ReferenceTranscript	MultiPromoterGene
chr11	47291706	47351581	ENST00000402192|protein_coding	MADD	+	ReferenceTranscript	MultiPromoterGene
chr11	47491867	47574669	ENST00000531165|protein_coding	CELF1	-	ReferenceTranscript	MultiPromoterGene
chr11	57077305	57078943	ENST00000530920|processed_transcript	TNKS1BP1	-	ReferenceTranscript	MultiPromoterGene
chr11	57175242	57194594	ENST00000533524|protein_coding	SLC43A3	-	ReferenceTranscript	MultiPromoterGene
chr11	57252006	57283175	ENST00000278426|protein_coding	SLC43A1	-	ReferenceTranscript	MultiPromoterGene
chr11	57319134	57335145	ENST00000287156|protein_coding	UBE2L6	-	ReferenceTranscript	MultiPromoterGene
chr11	57365275	57382287	ENST00000403558|protein_coding	SERPING1	+	ReferenceTranscript	MultiPromoterGene
chr11	57509043	57510129	ENST00000388857|protein_coding	SELENOH	+	ReferenceTranscript	MultiPromoterGene
chr11	58294343	58345639	ENST00000528954|protein_coding	LPXN	-	ReferenceTranscript	MultiPromoterGene
chr11	58706956	58722294	ENST00000532726|protein_coding	GLYATL1	+	ReferenceTranscript	MultiPromoterGene
chr11	58910634	58922512	NM_001369455.1|protein_coding	FAM111A	+	ReferenceTranscript	MultiPromoterGene
chr11	59939969	59950696	ENST00000412309|protein_coding	MS4A6A	-	ReferenceTranscript	MultiPromoterGene
chr11	61281185	61348548	ENST00000539008|protein_coding	SYT7	-	ReferenceTranscript	MultiPromoterGene
chr11	61447862	61514473	ENST00000257215|protein_coding	DAGLA	+	ReferenceTranscript	MultiPromoterGene
chr11	61595771	61634826	ENST00000278840|protein_coding	FADS2	+	ReferenceTranscript	MultiPromoterGene
chr11	62283373	62314278	ENST00000378024|protein_coding	AHNAK	-	ReferenceTranscript	MultiPromoterGene
chr11	62360685	62369337	ENST00000278823|protein_coding	MTA2	-	ReferenceTranscript	MultiPromoterGene
chr11	62369691	62380002	ENST00000529309|protein_coding	EML3	-	ReferenceTranscript	MultiPromoterGene
chr11	62457766	62473706	ENST00000403550|protein_coding	BSCL2	-	ReferenceTranscript	MultiPromoterGene
chr11	62648367	62656332	ENST00000338663|protein_coding	SLC3A2	+	ReferenceTranscript	MultiPromoterGene
chr11	63057779	63078573	ENST00000526800|protein_coding	SLC22A10	+	ReferenceTranscript	MultiPromoterGene
chr11	63391558	63438848	ENST00000398868|protein_coding	ATL3	-	ReferenceTranscript	MultiPromoterGene
chr11	63606399	63677063	ENST00000402010|protein_coding	MARK2	+	ReferenceTranscript	MultiPromoterGene
chr11	64008566	64011604	ENST00000309366|protein_coding	FKBP2	+	ReferenceTranscript	MultiPromoterGene
chr11	64011950	64014415	ENST00000309318|protein_coding	PPP1R14B	-	ReferenceTranscript	MultiPromoterGene
chr11	64013432	64015669	ENST00000663760|non_coding	PPP1R14B-AS1	+	ReferenceTranscript	MultiPromoterGene
chr11	64052728	64056966	ENST00000377702|protein_coding	GPR137	+	ReferenceTranscript	MultiPromoterGene
chr11	64072968	64084210	ENST00000406310|protein_coding	ESRRA	+	ReferenceTranscript	MultiPromoterGene
chr11	64107675	64125006	ENST00000356786|protein_coding	CCDC88B	+	ReferenceTranscript	MultiPromoterGene
chr11	64863685	64879334	ENST00000279281|protein_coding	VPS51	+	ReferenceTranscript	MultiPromoterGene
chr11	64879343	64883880	ENST00000279263|protein_coding	TM7SF2	+	ReferenceTranscript	MultiPromoterGene
chr11	64949215	64979472	ENST00000524773|protein_coding	CAPN1	+	ReferenceTranscript	MultiPromoterGene
chr11	65142662	65149478	ENST00000527174|protein_coding	SLC25A45	-	ReferenceTranscript	MultiPromoterGene
chr11	65190595	65193970	ENST00000645023|non_coding	NEAT1	+	ReferenceTranscript	MultiPromoterGene
chr11	65266515	65271100	ENST00000544868|lincRNA	MALAT1	+	ReferenceTranscript	MultiPromoterGene
chr11	65306029	65325830	ENST00000301873|protein_coding	LTBP3	-	ReferenceTranscript	MultiPromoterGene
chr11	65405571	65418383	ENST00000534313|protein_coding	SIPA1	+	ReferenceTranscript	MultiPromoterGene
chr11	65622143	65625651	ENST00000308162|protein_coding	CFL1	-	ReferenceTranscript	MultiPromoterGene
chr11	65633911	65640271	ENST00000307998|protein_coding	EFEMP2	-	ReferenceTranscript	MultiPromoterGene
chr11	65820066	65822776	ENST00000524475|protein_coding	SF3B2	+	ReferenceTranscript	MultiPromoterGene
chr11	66247901	66277128	ENST00000541961|protein_coding	DPP3	+	ReferenceTranscript	MultiPromoterGene
chr11	66453341	66486343	ENST00000617502|protein_coding	SPTBN2	-	ReferenceTranscript	MultiPromoterGene
chr11	66615983	66675372	ENST00000393955|protein_coding	PC	-	ReferenceTranscript	MultiPromoterGene
chr11	66886733	67025553	ENST00000529006|protein_coding	KDM2A	+	ReferenceTranscript	MultiPromoterGene
chr11	67131638	67141069	ENST00000312438|protein_coding	CLCF1	-	ReferenceTranscript	MultiPromoterGene
chr11	67273967	67275633	ENST00000301488|protein_coding	CDK2AP2	-	ReferenceTranscript	MultiPromoterGene
chr11	67922329	67980763	ENST00000304363|protein_coding	KMT5B	-	ReferenceTranscript	MultiPromoterGene
chr11	70116795	70230502	ENST00000253925|protein_coding	PPFIA1	+	ReferenceTranscript	MultiPromoterGene
chr11	71709970	71712791	ENST00000531053|protein_coding	IL18BP	+	ReferenceTranscript	MultiPromoterGene
chr11	71713909	71791588	ENST00000393695|protein_coding	NUMA1	-	ReferenceTranscript	MultiPromoterGene
chr11	71820628	71823812	ENST00000543587|protein_coding	ANAPC15	-	ReferenceTranscript	MultiPromoterGene
chr11	71934987	71936081	ENST00000543234|protein_coding	INPPL1	+	ReferenceTranscript	MultiPromoterGene
chr11	72396119	72433403	ENST00000334211|protein_coding	ARAP1	-	ReferenceTranscript	MultiPromoterGene
chr11	72470238	72492779	ENST00000535267|retained_intron	STARD10	-	ReferenceTranscript	MultiPromoterGene
chr11	72504668	72525099	ENST00000624670|non_coding	AP002381.2	-	ReferenceTranscript	MultiPromoterGene
chr11	74165885	74178594	ENST00000310128|protein_coding	KCNE3	-	ReferenceTranscript	MultiPromoterGene
chr11	74303626	74354121	ENST00000263681|protein_coding	POLD3	+	ReferenceTranscript	MultiPromoterGene
chr11	74407473	74408739	ENST00000529912|protein_coding	CHRDL2	-	ReferenceTranscript	MultiPromoterGene
chr11	74870832	74915762	ENST00000428359|protein_coding	SLCO2B1	+	ReferenceTranscript	MultiPromoterGene
chr11	75273297	75283828	ENST00000358171|protein_coding	SERPINH1	+	ReferenceTranscript	MultiPromoterGene
chr11	75430418	75444003	ENST00000526712|protein_coding	MOGAT2	+	ReferenceTranscript	MultiPromoterGene
chr11	76368567	76381791	ENST00000260061|protein_coding	LRRC32	-	ReferenceTranscript	MultiPromoterGene
chr11	76477902	76479666	ENST00000667039|non_coding	AP003119.1	-	ReferenceTranscript	MultiPromoterGene
chr11	76494399	76509188	ENST00000333090|protein_coding	TSKU	+	ReferenceTranscript	MultiPromoterGene
chr11	76839291	76926286	ENST00000409709|protein_coding	MYO7A	+	ReferenceTranscript	MultiPromoterGene
chr11	77090427	77184780	ENST00000524847|protein_coding	PAK1	-	ReferenceTranscript	MultiPromoterGene
chr11	82684174	82782939	ENST00000527633|protein_coding	RAB30	-	ReferenceTranscript	MultiPromoterGene
chr11	82972970	82997021	ENST00000529073|protein_coding	CCDC90B	-	ReferenceTranscript	MultiPromoterGene
chr11	83168961	85338314	ENST00000650630|protein_coding	DLG2	-	ReferenceTranscript	MultiPromoterGene
chr11	85405317	85522172	ENST00000316356|protein_coding	SYTL2	-	ReferenceTranscript	MultiPromoterGene
chr11	85670029	85779822	ENST00000356360|protein_coding	PICALM	-	ReferenceTranscript	MultiPromoterGene
chr11	93211637	93276674	ENST00000298966|protein_coding	SMCO4	-	ReferenceTranscript	MultiPromoterGene
chr11	93268633	93268982	ENST00000533701|processed_pseudogene	RP11-288E14.2	+	ReferenceTranscript	MultiPromoterGene
chr11	93474807	93496249	ENST00000331239|protein_coding	C11orf54	+	ReferenceTranscript	MultiPromoterGene
chr11	93862094	93915132	ENST00000436171|protein_coding	PANX1	+	ReferenceTranscript	MultiPromoterGene
chr11	94501521	94609913	ENST00000433060|protein_coding	AMOTL1	+	ReferenceTranscript	MultiPromoterGene
chr11	95503278	95522725	ENST00000536839|protein_coding	FAM76B	-	ReferenceTranscript	MultiPromoterGene
chr11	101981579	102100694	ENST00000531439|protein_coding	YAP1	+	ReferenceTranscript	MultiPromoterGene
chr11	102267062	102323496	ENST00000398136|protein_coding	TMEM123	-	ReferenceTranscript	MultiPromoterGene
chr11	107992298	108018219	ENST00000672354|protein_coding	ACAT1	+	ReferenceTranscript	MultiPromoterGene
chr11	108376161	108464495	ENST00000265843|protein_coding	EXPH5	-	ReferenceTranscript	MultiPromoterGene
chr11	110045604	110167437	ENST00000528498|protein_coding	RDX	-	ReferenceTranscript	MultiPromoterGene
chr11	111750264	111756699	ENST00000260276|protein_coding	C11orf1	+	ReferenceTranscript	MultiPromoterGene
chr11	111779287	111782494	ENST00000650687|protein_coding	CRYAB	-	ReferenceTranscript	MultiPromoterGene
chr11	111852941	111891779	ENST00000524609|retained_intron	DIXDC1	+	ReferenceTranscript	MultiPromoterGene
chr11	112831968	113149133	ENST00000615285|protein_coding	NCAM1	+	ReferenceTranscript	MultiPromoterGene
chr11	113185304	113237109	ENST00000529221|protein_coding	TTC12	+	ReferenceTranscript	MultiPromoterGene
chr11	113930432	114127487	ENST00000335953|protein_coding	ZBTB16	+	ReferenceTranscript	MultiPromoterGene
chr11	114167120	114184258	ENST00000299964|protein_coding	NNMT	+	ReferenceTranscript	MultiPromoterGene
chr11	114271387	114281329	ENST00000375490|protein_coding	RBM7	+	ReferenceTranscript	MultiPromoterGene
chr11	116700630	116703788	ENST00000375345|protein_coding	APOC3	+	ReferenceTranscript	MultiPromoterGene
chr11	117049458	117068158	ENST00000324225|protein_coding	SIDT2	+	ReferenceTranscript	MultiPromoterGene
chr11	117075052	117102789	ENST00000320934|protein_coding	PCSK7	-	ReferenceTranscript	MultiPromoterGene
chr11	117155922	117186972	ENST00000313005|protein_coding	BACE1	-	ReferenceTranscript	MultiPromoterGene
chr11	117690771	117695459	ENST00000292079|protein_coding	FXYD2	-	ReferenceTranscript	MultiPromoterGene
chr11	118307206	118397547	ENST00000534358|protein_coding	KMT2A	+	ReferenceTranscript	MultiPromoterGene
chr11	118401916	118406548	ENST00000533102|protein_coding	TMEM25	+	ReferenceTranscript	MultiPromoterGene
chr11	118478329	118528738	ENST00000600882|protein_coding	PHLDB1	+	ReferenceTranscript	MultiPromoterGene
chr11	118895619	118900079	ENST00000524428|retained_intron	SLC37A4	-	ReferenceTranscript	MultiPromoterGene
chr11	119227243	119234917	ENST00000525735|protein_coding	USP2	-	ReferenceTranscript	MultiPromoterGene
chr11	120207121	120360646	ENST00000397843|protein_coding	ARHGEF12	+	ReferenceTranscript	MultiPromoterGene
chr11	120894829	120961484	ENST00000422003|protein_coding	TBCEL	+	ReferenceTranscript	MultiPromoterGene
chr11	121323022	121504472	ENST00000260197|protein_coding	SORL1	+	ReferenceTranscript	MultiPromoterGene
chr11	122928196	122932844	ENST00000534624|protein_coding	HSPA8	-	ReferenceTranscript	MultiPromoterGene
chr11	125312776	125366161	ENST00000278919|protein_coding	FEZ1	-	ReferenceTranscript	MultiPromoterGene
chr11	126197760	126215649	ENST00000648516|protein_coding	DCPS	+	ReferenceTranscript	MultiPromoterGene
chr11	128331660	128392199	ENST00000319397|protein_coding	ETS1	-	ReferenceTranscript	MultiPromoterGene
chr11	129769600	129872730	ENST00000358825|protein_coding	PRDM10	-	ReferenceTranscript	MultiPromoterGene
chr11	129939800	130014706	ENST00000263574|protein_coding	APLP2	+	ReferenceTranscript	MultiPromoterGene
chr11	134090579	134095348	ENST00000534227|protein_coding	NCAPD3	-	ReferenceTranscript	MultiPromoterGene
chr12	299242	322863	ENST00000359674|protein_coding	SLC6A12	-	ReferenceTranscript	MultiPromoterGene
chr12	498515	551804	ENST00000422000|protein_coding	CCDC77	+	ReferenceTranscript	MultiPromoterGene
chr12	673746	752831	ENST00000542920|protein_coding	NINJ2	-	ReferenceTranscript	MultiPromoterGene
chr12	1099674	1137338	ENST00000545318|protein_coding	ERC1	+	ReferenceTranscript	MultiPromoterGene
chr12	2162152	2807116	ENST00000347598|protein_coding	CACNA1C	+	ReferenceTranscript	MultiPromoterGene
chr12	3918026	3982565	ENST00000228820|protein_coding	PARP11	-	ReferenceTranscript	MultiPromoterGene
chr12	4122068	4135823	ENST00000654858|non_coding	AC084375.1	+	ReferenceTranscript	MultiPromoterGene
chr12	6309492	6347413	ENST00000610354|protein_coding	CD9	+	ReferenceTranscript	MultiPromoterGene
chr12	6554120	6560879	ENST00000266557|protein_coding	CD27	+	ReferenceTranscript	MultiPromoterGene
chr12	6601051	6602428	ENST00000229238|protein_coding	MRPL51	-	ReferenceTranscript	MultiPromoterGene
chr12	6602544	6641121	ENST00000315579|protein_coding	NCAPD2	+	ReferenceTranscript	MultiPromoterGene
chr12	6679247	6716748	ENST00000645022|protein_coding	CHD4	-	ReferenceTranscript	MultiPromoterGene
chr12	6787597	6798062	ENST00000538829|protein_coding	ZNF384	-	ReferenceTranscript	MultiPromoterGene
chr12	6875540	6879664	ENST00000389462|protein_coding	PTMS	+	ReferenceTranscript	MultiPromoterGene
chr12	6976583	6980110	ENST00000613953|protein_coding	TPI1	+	ReferenceTranscript	MultiPromoterGene
chr12	6982732	7016897	ENST00000433346|protein_coding	LRRC23	+	ReferenceTranscript	MultiPromoterGene
chr12	7060433	7070479	ENST00000456013|protein_coding	PTPN6	+	ReferenceTranscript	MultiPromoterGene
chr12	7074489	7079827	ENST00000535923|protein_coding	PHB2	-	ReferenceTranscript	MultiPromoterGene
chr12	7168021	7178336	ENST00000360817|protein_coding	C1S	+	ReferenceTranscript	MultiPromoterGene
chr12	7187835	7245131	ENST00000542285|protein_coding	C1R	-	ReferenceTranscript	MultiPromoterGene
chr12	7260740	7261724	ENST00000539927|retained_intron	C1RL	-	ReferenceTranscript	MultiPromoterGene
chr12	7281674	7282848	ENST00000544657|non_coding	AC018653.3	-	ReferenceTranscript	MultiPromoterGene
chr12	9102639	9162044	ENST00000539240|protein_coding	KLRG1	+	ReferenceTranscript	MultiPromoterGene
chr12	9220303	9268515	ENST00000318602|protein_coding	A2M	-	ReferenceTranscript	MultiPromoterGene
chr12	10365481	10373377	ENST00000543602|protein_coding	GABARAPL1	+	ReferenceTranscript	MultiPromoterGene
chr12	12674260	12713820	ENST00000536236|processed_transcript	DUSP16	-	ReferenceTranscript	MultiPromoterGene
chr12	12938592	12944400	ENST00000356591|protein_coding	APOLD1	+	ReferenceTranscript	MultiPromoterGene
chr12	13044495	13070871	ENST00000014914|protein_coding	GPRC5A	+	ReferenceTranscript	MultiPromoterGene
chr12	14518565	14655869	ENST00000261168|protein_coding	ATF7IP	+	ReferenceTranscript	MultiPromoterGene
chr12	14978502	14996460	ENST00000228936|protein_coding	ART4	-	ReferenceTranscript	MultiPromoterGene
chr12	15773124	15942317	ENST00000642939|protein_coding	EPS8	-	ReferenceTranscript	MultiPromoterGene
chr12	16064265	16190315	ENST00000428559|protein_coding	DERA	+	ReferenceTranscript	MultiPromoterGene
chr12	16500711	16517343	ENST00000396209|protein_coding	MGST1	+	ReferenceTranscript	MultiPromoterGene
chr12	19282701	19529334	ENST00000429027|protein_coding	PLEKHA5	+	ReferenceTranscript	MultiPromoterGene
chr12	20523058	20710158	ENST00000542675|retained_intron	PDE3A	+	ReferenceTranscript	MultiPromoterGene
chr12	21788275	21810776	ENST00000673047|protein_coding	LDHB	-	ReferenceTranscript	MultiPromoterGene
chr12	21917888	21927640	ENST00000240662|protein_coding	KCNJ8	-	ReferenceTranscript	MultiPromoterGene
chr12	23686720	24715383	ENST00000646273|protein_coding	SOX5	-	ReferenceTranscript	MultiPromoterGene
chr12	24484219	24715478	ENST00000456299|lincRNA	RP11-444D3.1	-	ReferenceTranscript	MultiPromoterGene
chr12	24970414	25056009	ENST00000539282|protein_coding	BCAT1	-	ReferenceTranscript	MultiPromoterGene
chr12	26097789	26111511	ENST00000500276|non_coding	RASSF8-AS1	-	ReferenceTranscript	MultiPromoterGene
chr12	26111990	26225802	ENST00000405154|protein_coding	RASSF8	+	ReferenceTranscript	MultiPromoterGene
chr12	26874219	26985714	ENST00000242737|protein_coding	ITPR2	-	ReferenceTranscript	MultiPromoterGene
chr12	27677138	27848497	ENST00000318304|protein_coding	PPFIBP1	+	ReferenceTranscript	MultiPromoterGene
chr12	31433517	31479084	ENST00000337682|protein_coding	SINHCAF	-	ReferenceTranscript	MultiPromoterGene
chr12	31812621	31826048	ENST00000357721|protein_coding	ETFBKMT	+	ReferenceTranscript	MultiPromoterGene
chr12	32687257	32793671	ENST00000525053|protein_coding	FGD4	+	ReferenceTranscript	MultiPromoterGene
chr12	39046004	39299393	ENST00000331366|protein_coding	CPNE8	-	ReferenceTranscript	MultiPromoterGene
chr12	42550905	42632038	ENST00000327791|protein_coding	YAF2	-	ReferenceTranscript	MultiPromoterGene
chr12	42850558	42983548	ENST00000345127|protein_coding	PRICKLE1	-	ReferenceTranscript	MultiPromoterGene
chr12	44229883	44783541	ENST00000266534|protein_coding	TMEM117	+	ReferenceTranscript	MultiPromoterGene
chr12	46111828	46121558	ENST00000609803|non_coding	AC008124.1	-	ReferenceTranscript	MultiPromoterGene
chr12	46312913	46384357	ENST00000369367|protein_coding	SCAF11	-	ReferenceTranscript	MultiPromoterGene
chr12	46751970	46766556	ENST00000256689|protein_coding	SLC38A2	-	ReferenceTranscript	MultiPromoterGene
chr12	46777461	46850051	ENST00000551503|non_coding	AC008014.1	+	ReferenceTranscript	MultiPromoterGene
chr12	47158543	47219780	ENST00000266579|protein_coding	SLC38A4	-	ReferenceTranscript	MultiPromoterGene
chr12	47610369	47629775	ENST00000548348|protein_coding	PCED1B	+	ReferenceTranscript	MultiPromoterGene
chr12	48144952	48151966	ENST00000495953|protein_coding	RAPGEF3	-	ReferenceTranscript	MultiPromoterGene
chr12	48167020	48176534	ENST00000442218|protein_coding	SLC48A1	+	ReferenceTranscript	MultiPromoterGene
chr12	48499900	48539862	ENST00000642730|protein_coding	PFKM	+	ReferenceTranscript	MultiPromoterGene
chr12	49315745	49319275	ENST00000550765|protein_coding	FKBP11	-	ReferenceTranscript	MultiPromoterGene
chr12	49412760	49454577	ENST00000301067|protein_coding	KMT2D	-	ReferenceTranscript	MultiPromoterGene
chr12	49521564	49525178	ENST00000336023|protein_coding	TUBA1B	-	ReferenceTranscript	MultiPromoterGene
chr12	49741790	49747707	ENST00000647553|protein_coding	DNAJC22	+	ReferenceTranscript	MultiPromoterGene
chr12	50017343	50038448	ENST00000548825|protein_coding	PRPF40B	+	ReferenceTranscript	MultiPromoterGene
chr12	50135591	50158717	ENST00000423828|protein_coding	TMBIM6	+	ReferenceTranscript	MultiPromoterGene
chr12	50569570	50677289	ENST00000394943|protein_coding	LIMA1	-	ReferenceTranscript	MultiPromoterGene
chr12	51373591	51420122	ENST00000643884|protein_coding	SLC11A2	-	ReferenceTranscript	MultiPromoterGene
chr12	51985019	52206648	ENST00000354534|protein_coding	SCN8A	+	ReferenceTranscript	MultiPromoterGene
chr12	52306115	52317143	ENST00000550683|protein_coding	ACVRL1	+	ReferenceTranscript	MultiPromoterGene
chr12	52445185	52453290	ENST00000243050|protein_coding	NR4A1	+	ReferenceTranscript	MultiPromoterGene
chr12	53290991	53298836	ENST00000546583|retained_intron	KRT8	-	ReferenceTranscript	MultiPromoterGene
chr12	53342901	53346690	ENST00000388835|protein_coding	KRT18	+	ReferenceTranscript	MultiPromoterGene
chr12	53554060	53564160	ENST00000490589|retained_intron	CSAD	-	ReferenceTranscript	MultiPromoterGene
chr12	53605114	53614043	ENST00000338561|protein_coding	RARG	-	ReferenceTranscript	MultiPromoterGene
chr12	53673488	53682108	ENST00000535123|retained_intron	ESPL1	+	ReferenceTranscript	MultiPromoterGene
chr12	53701259	53715083	ENST00000547757|protein_coding	AAAS	-	ReferenceTranscript	MultiPromoterGene
chr12	53773959	53810230	ENST00000327443|protein_coding	SP1	+	ReferenceTranscript	MultiPromoterGene
chr12	53907225	54019784	ENST00000456903|protein_coding	ATF7	-	ReferenceTranscript	MultiPromoterGene
chr12	54624725	54673906	ENST00000209875|protein_coding	CBX5	-	ReferenceTranscript	MultiPromoterGene
chr12	54674509	54680871	ENST00000340913|protein_coding	HNRNPA1	+	ReferenceTranscript	MultiPromoterGene
chr12	54762919	54778517	ENST00000394313|protein_coding	ZNF385A	-	ReferenceTranscript	MultiPromoterGene
chr12	54973029	54982443	ENST00000257905|protein_coding	PPP1R1A	-	ReferenceTranscript	MultiPromoterGene
chr12	56119106	56122793	ENST00000257857|protein_coding	CD63	-	ReferenceTranscript	MultiPromoterGene
chr12	56214770	56223387	ENST00000546957|protein_coding	DNAJC14	-	ReferenceTranscript	MultiPromoterGene
chr12	56223528	56230028	ENST00000478241|processed_transcript	TMEM198B	+	ReferenceTranscript	MultiPromoterGene
chr12	56295196	56321678	ENST00000408946|protein_coding	PYM1	-	ReferenceTranscript	MultiPromoterGene
chr12	56325811	56347805	ENST00000394147|protein_coding	DGKA	+	ReferenceTranscript	MultiPromoterGene
chr12	56552145	56554579	ENST00000536128|protein_coding	MYL6	+	ReferenceTranscript	MultiPromoterGene
chr12	56618125	56623638	ENST00000267023|protein_coding	NABP2	+	ReferenceTranscript	MultiPromoterGene
chr12	56623834	56631630	ENST00000454355|protein_coding	SLC39A5	+	ReferenceTranscript	MultiPromoterGene
chr12	56864735	56881945	ENST00000311966|protein_coding	GLS2	-	ReferenceTranscript	MultiPromoterGene
chr12	56989379	57024110	ENST00000549884|protein_coding	BAZ2A	-	ReferenceTranscript	MultiPromoterGene
chr12	57106218	57119040	ENST00000552540|protein_coding	NACA	-	ReferenceTranscript	MultiPromoterGene
chr12	57157107	57181574	ENST00000322165|protein_coding	HSD17B6	+	ReferenceTranscript	MultiPromoterGene
chr12	57345214	57351392	ENST00000398138|protein_coding	RDH16	-	ReferenceTranscript	MultiPromoterGene
chr12	57522691	57549376	ENST00000554174|protein_coding	LRP1	+	ReferenceTranscript	MultiPromoterGene
chr12	57623868	57628509	ENST00000414700|protein_coding	SHMT2	+	ReferenceTranscript	MultiPromoterGene
chr12	57849089	57851808	ENST00000266646|protein_coding	INHBE	+	ReferenceTranscript	MultiPromoterGene
chr12	57870653	57871567	ENST00000551452|protein_coding	ARHGAP9	-	ReferenceTranscript	MultiPromoterGene
chr12	57916606	57923931	ENST00000355673|protein_coding	MBD6	+	ReferenceTranscript	MultiPromoterGene
chr12	58087914	58115340	ENST00000315970|protein_coding	OS9	+	ReferenceTranscript	MultiPromoterGene
chr12	58217435	58240327	ENST00000551594|nonsense_mediated_decay	CTDSP2	-	ReferenceTranscript	MultiPromoterGene
chr12	62102057	62653925	ENST00000549379|nonsense_mediated_decay	FAM19A2	-	ReferenceTranscript	MultiPromoterGene
chr12	64238540	64541613	ENST00000631006|protein_coding	SRGAP1	+	ReferenceTranscript	MultiPromoterGene
chr12	66531619	66563742	ENST00000286424|protein_coding	TMBIM4	-	ReferenceTranscript	MultiPromoterGene
chr12	69201956	69244466	ENST00000258149|protein_coding	MDM2	+	ReferenceTranscript	MultiPromoterGene
chr12	69742160	69748014	ENST00000261267|protein_coding	LYZ	+	ReferenceTranscript	MultiPromoterGene
chr12	70132639	70216979	ENST00000247833|protein_coding	RAB3IP	+	ReferenceTranscript	MultiPromoterGene
chr12	70637530	70747693	ENST00000551043|protein_coding	CNOT2	+	ReferenceTranscript	MultiPromoterGene
chr12	70909649	71003804	NM_002837.6|protein_coding	PTPRB	-	ReferenceTranscript	MultiPromoterGene
chr12	71518880	71551679	ENST00000546561|protein_coding	TSPAN8	-	ReferenceTranscript	MultiPromoterGene
chr12	72080275	72093629	ENST00000549735|protein_coding	TMEM19	+	ReferenceTranscript	MultiPromoterGene
chr12	72148642	72194066	ENST00000261263|protein_coding	RAB21	+	ReferenceTranscript	MultiPromoterGene
chr12	75671444	75784701	ENST00000442339|protein_coding	CAPS2	-	ReferenceTranscript	MultiPromoterGene
chr12	76440934	76478446	ENST00000393263|protein_coding	NAP1L1	-	ReferenceTranscript	MultiPromoterGene
chr12	78430036	78605245	ENST00000644176|protein_coding	NAV3	+	ReferenceTranscript	MultiPromoterGene
chr12	80083833	80084361	ENST00000552637|protein_coding	PAWR	-	ReferenceTranscript	MultiPromoterGene
chr12	81471835	81649245	ENST00000261206|protein_coding	ACSS3	+	ReferenceTranscript	MultiPromoterGene
chr12	89813494	89919392	ENST00000393179|protein_coding	POC1B	-	ReferenceTranscript	MultiPromoterGene
chr12	90049359	90103077	ENST00000551310|protein_coding	ATP2B1	-	ReferenceTranscript	MultiPromoterGene
chr12	91534260	91576594	ENST00000052754|protein_coding	DCN	-	ReferenceTranscript	MultiPromoterGene
chr12	93771658	93801922	ENST00000337179|protein_coding	NUDT4	+	ReferenceTranscript	MultiPromoterGene
chr12	93959359	93965174	ENST00000551626|non_coding	SOCS2-AS1	-	ReferenceTranscript	MultiPromoterGene
chr12	93965479	93969982	ENST00000548537|protein_coding	SOCS2	+	ReferenceTranscript	MultiPromoterGene
chr12	96337108	96362498	ENST00000266736|protein_coding	AMDHD1	+	ReferenceTranscript	MultiPromoterGene
chr12	96380851	96389706	ENST00000552509|protein_coding	HAL	-	ReferenceTranscript	MultiPromoterGene
chr12	96672038	96794217	ENST00000261211|protein_coding	CDK17	-	ReferenceTranscript	MultiPromoterGene
chr12	98879321	98897633	ENST00000501499|non_coding	LINC02453	-	ReferenceTranscript	MultiPromoterGene
chr12	100867643	100958192	ENST00000392986|protein_coding	NR1H4	+	ReferenceTranscript	MultiPromoterGene
chr12	102811268	102874341	ENST00000307046|protein_coding	IGF1	-	ReferenceTranscript	MultiPromoterGene
chr12	103230666	103311022	ENST00000553106|protein_coding	PAH	-	ReferenceTranscript	MultiPromoterGene
chr12	104337396	104341178	ENST00000552051|retained_intron	HSP90B1	+	ReferenceTranscript	MultiPromoterGene
chr12	104343971	104350993	ENST00000378090|protein_coding	C12orf73	-	ReferenceTranscript	MultiPromoterGene
chr12	104681145	104742422	ENST00000524698|protein_coding	TXNRD1	+	ReferenceTranscript	MultiPromoterGene
chr12	105321874	105352071	ENST00000415674|protein_coding	SLC41A2	-	ReferenceTranscript	MultiPromoterGene
chr12	107349684	107367813	ENST00000280756|protein_coding	TMEM263	+	ReferenceTranscript	MultiPromoterGene
chr12	109171966	109251359	ENST00000326495|protein_coding	SSH1	-	ReferenceTranscript	MultiPromoterGene
chr12	109273867	109294819	ENST00000228476|protein_coding	DAO	+	ReferenceTranscript	MultiPromoterGene
chr12	109535955	109548797	ENST00000446767|nonsense_mediated_decay	UNG	+	ReferenceTranscript	MultiPromoterGene
chr12	109569162	109577715	ENST00000539864|protein_coding	ACACB	+	ReferenceTranscript	MultiPromoterGene
chr12	110719051	110788898	ENST00000539276|protein_coding	ATP2A2	+	ReferenceTranscript	MultiPromoterGene
chr12	110872627	110888142	ENST00000228825|protein_coding	ARPC3	-	ReferenceTranscript	MultiPromoterGene
chr12	111086490	111126920	ENST00000242607|protein_coding	HVCN1	-	ReferenceTranscript	MultiPromoterGene
chr12	111890486	112036926	ENST00000673449|protein_coding	ATXN2	-	ReferenceTranscript	MultiPromoterGene
chr12	112204736	112255336	ENST00000261733|protein_coding	ALDH2	+	ReferenceTranscript	MultiPromoterGene
chr12	112369101	112450969	ENST00000552374|protein_coding	TMEM116	-	ReferenceTranscript	MultiPromoterGene
chr12	115108059	115121980	ENST00000349155|protein_coding	TBX3	-	ReferenceTranscript	MultiPromoterGene
chr12	118470491	118498984	ENST00000315436|protein_coding	WSB2	-	ReferenceTranscript	MultiPromoterGene
chr12	118555471	118573831	ENST00000539956|processed_transcript	VSIG10	-	ReferenceTranscript	MultiPromoterGene
chr12	118573928	118583389	ENST00000261313|protein_coding	PEBP1	+	ReferenceTranscript	MultiPromoterGene
chr12	118587605	118810712	ENST00000392533|protein_coding	TAOK3	-	ReferenceTranscript	MultiPromoterGene
chr12	120650116	120703432	ENST00000637617|protein_coding	PXN	-	ReferenceTranscript	MultiPromoterGene
chr12	120759919	120763896	ENST00000549767|protein_coding	PLA2G1B	-	ReferenceTranscript	MultiPromoterGene
chr12	120933915	120936296	ENST00000242577|protein_coding	DYNLL1	+	ReferenceTranscript	MultiPromoterGene
chr12	121412177	121418768	ENST00000535301|non_coding	HNF1A-AS1	-	ReferenceTranscript	MultiPromoterGene
chr12	121970750	122018130	ENST00000539394|protein_coding	KDM2B	-	ReferenceTranscript	MultiPromoterGene
chr12	122277432	122296765	ENST00000289004|protein_coding	HPD	-	ReferenceTranscript	MultiPromoterGene
chr12	122516627	122631894	ENST00000319080|protein_coding	MLXIP	+	ReferenceTranscript	MultiPromoterGene
chr12	122755980	122907116	ENST00000620786|protein_coding	CLIP1	-	ReferenceTranscript	MultiPromoterGene
chr12	123320003	123347508	ENST00000253083|protein_coding	HIP1R	+	ReferenceTranscript	MultiPromoterGene
chr12	123459766	123464588	ENST00000228922|protein_coding	OGFOD2	+	ReferenceTranscript	MultiPromoterGene
chr12	123465294	123467253	ENST00000439686|protein_coding	ARL6IP4	+	ReferenceTranscript	MultiPromoterGene
chr12	123868678	123893900	ENST00000402868|protein_coding	KMT5A	+	ReferenceTranscript	MultiPromoterGene
chr12	124069098	124083129	ENST00000262225|protein_coding	TMED2	+	ReferenceTranscript	MultiPromoterGene
chr12	124831138	125052010	ENST00000458234|protein_coding	NCOR2	-	ReferenceTranscript	MultiPromoterGene
chr12	125262178	125348392	ENST00000415380|protein_coding	SCARB1	-	ReferenceTranscript	MultiPromoterGene
chr12	125396191	125399196	ENST00000339647|protein_coding	UBC	-	ReferenceTranscript	MultiPromoterGene
chr12	129338038	129469501	ENST00000442111|protein_coding	GLT1D1	+	ReferenceTranscript	MultiPromoterGene
chr12	131438451	131626014	ENST00000261654|protein_coding	ADGRD1	+	ReferenceTranscript	MultiPromoterGene
chr12	133657467	133684112	ENST00000544426|protein_coding	ZNF140	+	ReferenceTranscript	MultiPromoterGene
chr13	20761608	20767077	ENST00000382848|protein_coding	GJB2	-	ReferenceTranscript	MultiPromoterGene
chr13	20977807	21099996	ENST00000298248|protein_coding	CRYL1	-	ReferenceTranscript	MultiPromoterGene
chr13	24153498	24243412	ENST00000382258|protein_coding	TNFRSF19	+	ReferenceTranscript	MultiPromoterGene
chr13	24734858	24881207	ENST00000382108|protein_coding	SPATA13	+	ReferenceTranscript	MultiPromoterGene
chr13	26786911	26796451	ENST00000381588|protein_coding	RNF6	-	ReferenceTranscript	MultiPromoterGene
chr13	27640292	27745948	ENST00000282344|protein_coding	USP12	-	ReferenceTranscript	MultiPromoterGene
chr13	28196028	28197586	ENST00000302979|protein_coding	POLR1D	+	ReferenceTranscript	MultiPromoterGene
chr13	29274853	29293107	ENST00000380814|protein_coding	SLC46A3	-	ReferenceTranscript	MultiPromoterGene
chr13	30338507	30424754	ENST00000380680|protein_coding	UBL3	-	ReferenceTranscript	MultiPromoterGene
chr13	30776766	30881688	ENST00000380615|protein_coding	KATNAL1	-	ReferenceTranscript	MultiPromoterGene
chr13	31035031	31038384	ENST00000399489|protein_coding	HMGB1	-	ReferenceTranscript	MultiPromoterGene
chr13	31192073	31234907	ENST00000614860|protein_coding	USPL1	+	ReferenceTranscript	MultiPromoterGene
chr13	32828284	32852982	ENST00000602645|retained_intron	FRY	+	ReferenceTranscript	MultiPromoterGene
chr13	33677273	33859892	ENST00000336934|protein_coding	STARD13	-	ReferenceTranscript	MultiPromoterGene
chr13	36875774	36920531	ENST00000438666|protein_coding	SPART	-	ReferenceTranscript	MultiPromoterGene
chr13	41363746	41386596	ENST00000338625|protein_coding	SLC25A15	+	ReferenceTranscript	MultiPromoterGene
chr13	41506059	41557035	NM_001370331.1|protein_coding	ELF1	-	ReferenceTranscript	MultiPromoterGene
chr13	45006278	45010981	ENST00000261489|protein_coding	TSC22D1	-	ReferenceTranscript	MultiPromoterGene
chr13	45907605	45915419	ENST00000616577|protein_coding	TPT1	-	ReferenceTranscript	MultiPromoterGene
chr13	46528599	46626881	ENST00000242848|protein_coding	ZC3H13	-	ReferenceTranscript	MultiPromoterGene
chr13	46700057	46756312	ENST00000323076|protein_coding	LCP1	-	ReferenceTranscript	MultiPromoterGene
chr13	47127304	47319033	ENST00000389797|protein_coding	LRCH1	+	ReferenceTranscript	MultiPromoterGene
chr13	47345390	47371296	ENST00000378720|protein_coding	ESD	-	ReferenceTranscript	MultiPromoterGene
chr13	48516795	48575441	ENST00000643023|protein_coding	SUCLA2	-	ReferenceTranscript	MultiPromoterGene
chr13	48807341	48844493	ENST00000647800|protein_coding	ITM2B	+	ReferenceTranscript	MultiPromoterGene
chr13	48877886	49056026	ENST00000267163|protein_coding	RB1	+	ReferenceTranscript	MultiPromoterGene
chr13	49063098	49107216	ENST00000344532|protein_coding	RCBTB2	-	ReferenceTranscript	MultiPromoterGene
chr13	49684448	49783729	ENST00000398316|protein_coding	FNDC3A	+	ReferenceTranscript	MultiPromoterGene
chr13	49882785	50018200	ENST00000409308|protein_coding	CAB39L	-	ReferenceTranscript	MultiPromoterGene
chr13	50070088	50103112	ENST00000378319|protein_coding	PHF11	+	ReferenceTranscript	MultiPromoterGene
chr13	50234809	50265622	ENST00000242827|protein_coding	EBPL	-	ReferenceTranscript	MultiPromoterGene
chr13	50556687	50699677	ENST00000621282|non_coding	DLEU2	-	ReferenceTranscript	MultiPromoterGene
chr13	50656304	50681354	ENST00000469754|non_coding	DLEU1	+	ReferenceTranscript	MultiPromoterGene
chr13	51484290	51530708	ENST00000611510|protein_coding	RNASEH2B	+	ReferenceTranscript	MultiPromoterGene
chr13	74269535	74708394	ENST00000377666|protein_coding	KLF12	-	ReferenceTranscript	MultiPromoterGene
chr13	75857638	76056305	ENST00000377636|protein_coding	TBC1D4	-	ReferenceTranscript	MultiPromoterGene
chr13	76334796	76432811	ENST00000465261|protein_coding	LMO7	+	ReferenceTranscript	MultiPromoterGene
chr13	78470542	78492934	ENST00000626030|protein_coding	EDNRB	-	ReferenceTranscript	MultiPromoterGene
chr13	79893002	79980356	ENST00000622611|protein_coding	RBM26	-	ReferenceTranscript	MultiPromoterGene
chr13	92050874	93519490	ENST00000377067|protein_coding	GPC5	+	ReferenceTranscript	MultiPromoterGene
chr13	93879059	95060274	ENST00000377047|protein_coding	GPC6	+	ReferenceTranscript	MultiPromoterGene
chr13	97874549	98046373	ENST00000376673|protein_coding	MBNL2	+	ReferenceTranscript	MultiPromoterGene
chr13	98795669	99059748	ENST00000596580|protein_coding	FARP1	+	ReferenceTranscript	MultiPromoterGene
chr13	99445743	99738660	ENST00000652315|protein_coding	DOCK9	-	ReferenceTranscript	MultiPromoterGene
chr13	99853107	100038758	ENST00000403766|protein_coding	UBAC2	+	ReferenceTranscript	MultiPromoterGene
chr13	100741346	101182689	ENST00000376285|protein_coding	PCCA	+	ReferenceTranscript	MultiPromoterGene
chr13	101182417	101186056	ENST00000455100|protein_coding	GGACT	-	ReferenceTranscript	MultiPromoterGene
chr13	103452701	103492720	ENST00000651228|protein_coding	BIVM	+	ReferenceTranscript	MultiPromoterGene
chr13	107194020	107220485	ENST00000400198|protein_coding	ARGLU1	-	ReferenceTranscript	MultiPromoterGene
chr13	108859786	108870716	ENST00000405925|protein_coding	LIG4	-	ReferenceTranscript	MultiPromoterGene
chr13	110959630	111165556	ENST00000360467|protein_coding	COL4A2	+	ReferenceTranscript	MultiPromoterGene
chr13	111806060	111958078	ENST00000218789|protein_coding	ARHGEF7	+	ReferenceTranscript	MultiPromoterGene
chr13	113139324	113242467	ENST00000261965|protein_coding	TUBGCP3	-	ReferenceTranscript	MultiPromoterGene
chr13	113639436	113750999	ENST00000434480|protein_coding	MCF2L	+	ReferenceTranscript	MultiPromoterGene
chr13	113863926	113921422	ENST00000375440|protein_coding	CUL4A	+	ReferenceTranscript	MultiPromoterGene
chr13	115047075	115071292	ENST00000375299|protein_coding	UPF3A	+	ReferenceTranscript	MultiPromoterGene
chr14	21156922	21162342	ENST00000397990|protein_coding	ANG	+	ReferenceTranscript	MultiPromoterGene
chr14	21156940	21168761	ENST00000555597|protein_coding	RNASE4	+	ReferenceTranscript	MultiPromoterGene
chr14	21484931	21493264	ENST00000397851|protein_coding	NDRG2	-	ReferenceTranscript	MultiPromoterGene
chr14	21679264	21737584	ENST00000420743|protein_coding	HNRNPC	-	ReferenceTranscript	MultiPromoterGene
chr14	21853652	21905435	ENST00000557364|protein_coding	CHD8	-	ReferenceTranscript	MultiPromoterGene
chr14	23235730	23240998	ENST00000285848|protein_coding	OXA1L	+	ReferenceTranscript	MultiPromoterGene
chr14	23242430	23289005	ENST00000285850|protein_coding	SLC7A7	-	ReferenceTranscript	MultiPromoterGene
chr14	23440385	23451760	ENST00000262713|protein_coding	AJUBA	-	ReferenceTranscript	MultiPromoterGene
chr14	23527775	23564362	ENST00000605057|protein_coding	ACIN1	-	ReferenceTranscript	MultiPromoterGene
chr14	23594503	23652869	ENST00000316902|protein_coding	SLC7A8	-	ReferenceTranscript	MultiPromoterGene
chr14	23790665	23795372	ENST00000397276|protein_coding	PABPN1	+	ReferenceTranscript	MultiPromoterGene
chr14	24584534	24593238	ENST00000396941|protein_coding	DCAF11	+	ReferenceTranscript	MultiPromoterGene
chr14	24612802	24615800	ENST00000560370|nonsense_mediated_decay	PSME2	-	ReferenceTranscript	MultiPromoterGene
chr14	24702128	24708448	ENST00000557854|protein_coding	GMPR2	+	ReferenceTranscript	MultiPromoterGene
chr14	24908987	24911654	ENST00000538105|protein_coding	SDR39U1	-	ReferenceTranscript	MultiPromoterGene
chr14	25278861	25519270	ENST00000396700|protein_coding	STXBP6	-	ReferenceTranscript	MultiPromoterGene
chr14	31569323	31676523	ENST00000611816|protein_coding	HECTD1	-	ReferenceTranscript	MultiPromoterGene
chr14	35221937	35344138	ENST00000382422|protein_coding	BAZ1A	-	ReferenceTranscript	MultiPromoterGene
chr14	35591754	35786680	ENST00000557565|protein_coding	AL121594.1	+	ReferenceTranscript	MultiPromoterGene
chr14	39501122	39572439	ENST00000307712|protein_coding	SEC23A	-	ReferenceTranscript	MultiPromoterGene
chr14	39644457	39652424	ENST00000216832|protein_coding	PNN	+	ReferenceTranscript	MultiPromoterGene
chr14	39703318	39819468	ENST00000640607|protein_coding	MIA2	+	ReferenceTranscript	MultiPromoterGene
chr14	50052015	50053094	ENST00000554075|protein_coding	RPS29	-	ReferenceTranscript	MultiPromoterGene
chr14	50234871	50249829	ENST00000554589|protein_coding	KLHDC2	+	ReferenceTranscript	MultiPromoterGene
chr14	51371934	51411201	ENST00000216392|protein_coding	PYGL	-	ReferenceTranscript	MultiPromoterGene
chr14	53241910	53258325	ENST00000216410|protein_coding	GNPNAT1	-	ReferenceTranscript	MultiPromoterGene
chr14	54416453	54423543	ENST00000245451|protein_coding	BMP4	-	ReferenceTranscript	MultiPromoterGene
chr14	55250983	55255846	ENST00000555719|processed_transcript	SAMD4A	+	ReferenceTranscript	MultiPromoterGene
chr14	56046924	56151297	ENST00000395314|protein_coding	KTN1	+	ReferenceTranscript	MultiPromoterGene
chr14	58732082	58764847	ENST00000554360|non_coding	PSMA3-AS1	-	ReferenceTranscript	MultiPromoterGene
chr14	58765272	58840594	ENST00000355431|protein_coding	ARID4A	+	ReferenceTranscript	MultiPromoterGene
chr14	59655384	59838121	ENST00000360909|protein_coding	DAAM1	+	ReferenceTranscript	MultiPromoterGene
chr14	59939323	59951126	ENST00000247194|protein_coding	L3HYPDH	-	ReferenceTranscript	MultiPromoterGene
chr14	60610836	60632116	ENST00000557185|protein_coding	DHRS7	-	ReferenceTranscript	MultiPromoterGene
chr14	61788437	62017694	ENST00000332981|protein_coding	PRKCH	+	ReferenceTranscript	MultiPromoterGene
chr14	64319700	64693150	ENST00000358025|protein_coding	SYNE2	+	ReferenceTranscript	MultiPromoterGene
chr14	64855070	64926743	ENST00000652337|protein_coding	MTHFD1	+	ReferenceTranscript	MultiPromoterGene
chr14	64944768	64970556	ENST00000608382|protein_coding	ZBTB25	-	ReferenceTranscript	MultiPromoterGene
chr14	64971291	65000408	ENST00000358738|protein_coding	ZBTB1	+	ReferenceTranscript	MultiPromoterGene
chr14	65542803	65569057	ENST00000555419|protein_coding	MAX	-	ReferenceTranscript	MultiPromoterGene
chr14	65878591	66209654	ENST00000557164|protein_coding	FUT8	+	ReferenceTranscript	MultiPromoterGene
chr14	66975221	67647740	ENST00000543237|protein_coding	GPHN	+	ReferenceTranscript	MultiPromoterGene
chr14	67853700	67878882	ENST00000216446|protein_coding	PLEK2	-	ReferenceTranscript	MultiPromoterGene
chr14	69254378	69259784	ENST00000439696|protein_coding	ZFP36L1	-	ReferenceTranscript	MultiPromoterGene
chr14	69341575	69445793	ENST00000538545|protein_coding	ACTN1	-	ReferenceTranscript	MultiPromoterGene
chr14	69517597	69619836	ENST00000341516|protein_coding	DCAF5	-	ReferenceTranscript	MultiPromoterGene
chr14	70233809	70238690	ENST00000394366|protein_coding	SRSF5	+	ReferenceTranscript	MultiPromoterGene
chr14	71787165	71996087	ENST00000553453|processed_transcript	SIPA1L1	+	ReferenceTranscript	MultiPromoterGene
chr14	74035988	74042362	ENST00000613168|protein_coding	ACOT2	+	ReferenceTranscript	MultiPromoterGene
chr14	74181824	74253961	ENST00000394071|protein_coding	MIDEAS	-	ReferenceTranscript	MultiPromoterGene
chr14	74443035	74463011	ENST00000553284|protein_coding	ENTPD5	-	ReferenceTranscript	MultiPromoterGene
chr14	75519939	75536186	ENST00000555463|protein_coding	ACYP1	-	ReferenceTranscript	MultiPromoterGene
chr14	75745530	75748933	ENST00000303562|protein_coding	FOS	+	ReferenceTranscript	MultiPromoterGene
chr14	77790911	77797827	ENST00000553586|protein_coding	GSTZ1	+	ReferenceTranscript	MultiPromoterGene
chr14	80943329	81302680	ENST00000554502|nonsense_mediated_decay	CEP128	-	ReferenceTranscript	MultiPromoterGene
chr14	81478442	81636773	ENST00000646052|non_coding	AC007262.2	-	ReferenceTranscript	MultiPromoterGene
chr14	81727125	81902803	ENST00000649389|protein_coding	STON2	-	ReferenceTranscript	MultiPromoterGene
chr14	88490871	88563983	ENST00000656156|non_coding	LINC01146	+	ReferenceTranscript	MultiPromoterGene
chr14	89622515	90085474	ENST00000345097|protein_coding	FOXN3	-	ReferenceTranscript	MultiPromoterGene
chr14	90863372	90874612	ENST00000356978|protein_coding	CALM1	+	ReferenceTranscript	MultiPromoterGene
chr14	91526676	91636545	ENST00000521334|protein_coding	C14orf159	+	ReferenceTranscript	MultiPromoterGene
chr14	92246089	92333880	ENST00000435962|protein_coding	TC2N	-	ReferenceTranscript	MultiPromoterGene
chr14	92980124	93155339	ENST00000216487|protein_coding	RIN3	+	ReferenceTranscript	MultiPromoterGene
chr14	93406206	93581624	ENST00000555495|protein_coding	ITPK1	-	ReferenceTranscript	MultiPromoterGene
chr14	94843083	94854939	ENST00000393087|protein_coding	SERPINA1	-	ReferenceTranscript	MultiPromoterGene
chr14	95027778	95059133	ENST00000553780|protein_coding	SERPINA5	+	ReferenceTranscript	MultiPromoterGene
chr14	95078727	95090390	ENST00000393078|protein_coding	SERPINA3	+	ReferenceTranscript	MultiPromoterGene
chr14	95648276	95786245	ENST00000298912|protein_coding	CLMN	-	ReferenceTranscript	MultiPromoterGene
chr14	99635623	99738534	ENST00000357195|protein_coding	BCL11B	-	ReferenceTranscript	MultiPromoterGene
chr14	100204029	100375753	ENST00000554479|protein_coding	EML1	+	ReferenceTranscript	MultiPromoterGene
chr14	100437785	100610573	ENST00000402714|protein_coding	EVL	+	ReferenceTranscript	MultiPromoterGene
chr14	100800126	100841684	ENST00000392882|protein_coding	WARS1	-	ReferenceTranscript	MultiPromoterGene
chr14	102228134	102394326	ENST00000422945|protein_coding	PPP2R5C	+	ReferenceTranscript	MultiPromoterGene
chr14	102547074	102553528	ENST00000216281|protein_coding	HSP90AA1	-	ReferenceTranscript	MultiPromoterGene
chr14	102606188	102690004	ENST00000424963|protein_coding	WDR20	+	ReferenceTranscript	MultiPromoterGene
chr14	103398716	103523886	ENST00000361246|protein_coding	CDC42BPB	-	ReferenceTranscript	MultiPromoterGene
chr14	103561059	103565222	ENST00000559843|non_coding	AL161669.1	+	ReferenceTranscript	MultiPromoterGene
chr14	103589797	103603776	ENST00000560869|protein_coding	TNFAIP2	+	ReferenceTranscript	MultiPromoterGene
chr14	103800573	103811362	ENST00000216554|protein_coding	EIF5	+	ReferenceTranscript	MultiPromoterGene
chr14	103986003	103989167	ENST00000348956|protein_coding	CKB	-	ReferenceTranscript	MultiPromoterGene
chr14	104552036	104581919	ENST00000551177|protein_coding	ASPG	+	ReferenceTranscript	MultiPromoterGene
chr14	105155954	105188872	ENST00000392634|protein_coding	INF2	+	ReferenceTranscript	MultiPromoterGene
chr14	105941157	105946499	ENST00000329146|protein_coding	CRIP2	+	ReferenceTranscript	MultiPromoterGene
chr14	105953535	105958604	ENST00000477724|protein_coding	AL928654.3	+	ReferenceTranscript	MultiPromoterGene
chr14	106130969	106136180	ENST00000390555|IG_C_pseudogene	IGHGP	-	ReferenceTranscript	MultiPromoterGene
chr15	29992976	30114280	ENST00000677774|protein_coding	TJP1	-	ReferenceTranscript	MultiPromoterGene
chr15	31619037	31670102	ENST00000307145|protein_coding	KLF13	+	ReferenceTranscript	MultiPromoterGene
chr15	31775169	32162880	ENST00000560598|protein_coding	OTUD7A	-	ReferenceTranscript	MultiPromoterGene
chr15	33010694	33026784	ENST00000652365|protein_coding	GREM1	+	ReferenceTranscript	MultiPromoterGene
chr15	33066510	33447115	ENST00000559047|protein_coding	FMN1	-	ReferenceTranscript	MultiPromoterGene
chr15	34522196	34610980	ENST00000290209|protein_coding	SLC12A6	-	ReferenceTranscript	MultiPromoterGene
chr15	34817482	34875771	ENST00000267731|protein_coding	GOLGA8B	-	ReferenceTranscript	MultiPromoterGene
chr15	37181404	37392750	ENST00000561208|protein_coding	MEIS2	-	ReferenceTranscript	MultiPromoterGene
chr15	39873279	39891667	ENST00000260356|protein_coding	THBS1	+	ReferenceTranscript	MultiPromoterGene
chr15	40294591	40327792	ENST00000558557|retained_intron	EIF2AK4	+	ReferenceTranscript	MultiPromoterGene
chr15	40580109	40600136	ENST00000260402|protein_coding	PLCB2	-	ReferenceTranscript	MultiPromoterGene
chr15	40698274	40703889	ENST00000558610|protein_coding	IVD	+	ReferenceTranscript	MultiPromoterGene
chr15	41057358	41099671	ENST00000220496|protein_coding	DNAJC17	-	ReferenceTranscript	MultiPromoterGene
chr15	41099787	41106767	ENST00000299173|protein_coding	ZFYVE19	+	ReferenceTranscript	MultiPromoterGene
chr15	41136642	41149852	ENST00000431806|protein_coding	SPINT1	+	ReferenceTranscript	MultiPromoterGene
chr15	41523465	41574085	ENST00000334660|protein_coding	CHP1	+	ReferenceTranscript	MultiPromoterGene
chr15	41913733	42005680	ENST00000563576|protein_coding	MGA	+	ReferenceTranscript	MultiPromoterGene
chr15	42550988	42565276	ENST00000568432|protein_coding	TMEM87A	-	ReferenceTranscript	MultiPromoterGene
chr15	42566439	42649133	ENST00000318010|protein_coding	GANC	+	ReferenceTranscript	MultiPromoterGene
chr15	42705020	42783339	ENST00000564754|protein_coding	ZNF106	-	ReferenceTranscript	MultiPromoterGene
chr15	44084527	44086642	ENST00000409960|protein_coding	SERF2	+	ReferenceTranscript	MultiPromoterGene
chr15	44829380	44853645	ENST00000535391|protein_coding	EIF3J	+	ReferenceTranscript	MultiPromoterGene
chr15	45003710	45009227	ENST00000559916|protein_coding	B2M	+	ReferenceTranscript	MultiPromoterGene
chr15	45653321	45670742	ENST00000396659|protein_coding	GATM	-	ReferenceTranscript	MultiPromoterGene
chr15	45879548	45968512	ENST00000564080|protein_coding	AC090527.2	+	ReferenceTranscript	MultiPromoterGene
chr15	48009701	48066425	ENST00000536845|protein_coding	SEMA6D	+	ReferenceTranscript	MultiPromoterGene
chr15	48623625	48635570	ENST00000331200|protein_coding	DUT	+	ReferenceTranscript	MultiPromoterGene
chr15	49170330	49172370	ENST00000530028|protein_coding	EID1	+	ReferenceTranscript	MultiPromoterGene
chr15	49462443	49624079	ENST00000560031|protein_coding	GALK2	+	ReferenceTranscript	MultiPromoterGene
chr15	50150435	50405513	ENST00000559726|nonsense_mediated_decay	ATP8B4	-	ReferenceTranscript	MultiPromoterGene
chr15	50994462	51057903	ENST00000261854|protein_coding	SPPL2A	-	ReferenceTranscript	MultiPromoterGene
chr15	52015207	52029852	ENST00000267838|protein_coding	LYSMD2	-	ReferenceTranscript	MultiPromoterGene
chr15	52843931	52861212	ENST00000564163|protein_coding	ARPP19	-	ReferenceTranscript	MultiPromoterGene
chr15	52903797	52971569	ENST00000566768|protein_coding	FAM214A	-	ReferenceTranscript	MultiPromoterGene
chr15	53047249	53082533	ENST00000305901|protein_coding	ONECUT1	-	ReferenceTranscript	MultiPromoterGene
chr15	53805937	54051860	ENST00000360509|protein_coding	WDR72	-	ReferenceTranscript	MultiPromoterGene
chr15	56119119	56285944	ENST00000435532|protein_coding	NEDD4	-	ReferenceTranscript	MultiPromoterGene
chr15	57211029	57580283	ENST00000557843|protein_coding	TCF12	+	ReferenceTranscript	MultiPromoterGene
chr15	57668702	57842915	ENST00000281282|protein_coding	CGNL1	+	ReferenceTranscript	MultiPromoterGene
chr15	58549646	58623578	ENST00000558603|processed_transcript	ALDH1A2	-	ReferenceTranscript	MultiPromoterGene
chr15	58724189	58862043	ENST00000299022|protein_coding	LIPC	+	ReferenceTranscript	MultiPromoterGene
chr15	58881007	59041906	ENST00000260408|protein_coding	ADAM10	-	ReferenceTranscript	MultiPromoterGene
chr15	59955955	59981125	ENST00000415213|protein_coding	BNIP2	-	ReferenceTranscript	MultiPromoterGene
chr15	60656627	60695082	ENST00000557904|protein_coding	ANXA2	-	ReferenceTranscript	MultiPromoterGene
chr15	60789483	60884740	ENST00000449337|protein_coding	RORA	-	ReferenceTranscript	MultiPromoterGene
chr15	63127843	63132789	ENST00000559174|retained_intron	TLN2	+	ReferenceTranscript	MultiPromoterGene
chr15	63340760	63355091	ENST00000560959|protein_coding	TPM1	+	ReferenceTranscript	MultiPromoterGene
chr15	63446051	63449480	ENST00000455271|protein_coding	RPS27L	-	ReferenceTranscript	MultiPromoterGene
chr15	64979802	64995407	ENST00000560258|protein_coding	OAZ2	-	ReferenceTranscript	MultiPromoterGene
chr15	65255362	65282252	ENST00000204566|protein_coding	SPG21	-	ReferenceTranscript	MultiPromoterGene
chr15	65550431	65579210	ENST00000261888|protein_coding	PARP16	-	ReferenceTranscript	MultiPromoterGene
chr15	66585976	66607412	ENST00000525109|protein_coding	DIS3L	+	ReferenceTranscript	MultiPromoterGene
chr15	66628528	66649023	ENST00000261881|protein_coding	TIPIN	-	ReferenceTranscript	MultiPromoterGene
chr15	66679249	66783882	ENST00000307102|protein_coding	MAP2K1	+	ReferenceTranscript	MultiPromoterGene
chr15	66790352	66797193	ENST00000307961|protein_coding	RPL4	-	ReferenceTranscript	MultiPromoterGene
chr15	67695956	67813974	ENST00000559298|non_coding	IQCH-AS1	-	ReferenceTranscript	MultiPromoterGene
chr15	69070873	69113234	ENST00000465139|protein_coding	ANP32A	-	ReferenceTranscript	MultiPromoterGene
chr15	69222863	69355083	ENST00000260364|protein_coding	NOX5	+	ReferenceTranscript	MultiPromoterGene
chr15	69854090	69863263	ENST00000498938|non_coding	DRAIC	+	ReferenceTranscript	MultiPromoterGene
chr15	70946892	71055897	ENST00000322954|protein_coding	UACA	-	ReferenceTranscript	MultiPromoterGene
chr15	73344803	73597546	ENST00000261908|protein_coding	NEO1	+	ReferenceTranscript	MultiPromoterGene
chr15	74466050	74469212	ENST00000249842|protein_coding	ISLR	+	ReferenceTranscript	MultiPromoterGene
chr15	74908214	74922457	ENST00000352989|protein_coding	CLK3	+	ReferenceTranscript	MultiPromoterGene
chr15	75041185	75048948	ENST00000343932|protein_coding	CYP1A2	+	ReferenceTranscript	MultiPromoterGene
chr15	75074844	75091392	ENST00000563894|retained_intron	CSK	+	ReferenceTranscript	MultiPromoterGene
chr15	75661719	75744031	ENST00000394947|protein_coding	SIN3A	-	ReferenceTranscript	MultiPromoterGene
chr15	75755591	75871656	ENST00000618819|protein_coding	PTPN9	-	ReferenceTranscript	MultiPromoterGene
chr15	77287466	77329816	ENST00000558012|protein_coding	PSTPIP1	+	ReferenceTranscript	MultiPromoterGene
chr15	77333744	77363451	ENST00000267970|protein_coding	TSPAN3	-	ReferenceTranscript	MultiPromoterGene
chr15	78833155	78841518	ENST00000558341|protein_coding	PSMA4	+	ReferenceTranscript	MultiPromoterGene
chr15	80135888	80189356	ENST00000258874|protein_coding	MTHFS	-	ReferenceTranscript	MultiPromoterGene
chr15	80352017	80430735	ENST00000261749|protein_coding	ZFAND6	+	ReferenceTranscript	MultiPromoterGene
chr15	80445135	80478685	ENST00000261755|protein_coding	FAH	+	ReferenceTranscript	MultiPromoterGene
chr15	80987650	81047962	ENST00000258884|protein_coding	ABHD17C	+	ReferenceTranscript	MultiPromoterGene
chr15	83517734	83621480	ENST00000304231|protein_coding	HOMER2	-	ReferenceTranscript	MultiPromoterGene
chr15	85106644	85114447	ENST00000559871|processed_transcript	UBE2Q2P1	-	ReferenceTranscript	MultiPromoterGene
chr15	85525211	85681263	ENST00000339708|protein_coding	PDE8A	+	ReferenceTranscript	MultiPromoterGene
chr15	85923959	86288841	ENST00000361243|protein_coding	AKAP13	+	ReferenceTranscript	MultiPromoterGene
chr15	86302556	86338156	ENST00000337975|protein_coding	KLHL25	-	ReferenceTranscript	MultiPromoterGene
chr15	88419987	88799962	ENST00000360948|protein_coding	NTRK3	-	ReferenceTranscript	MultiPromoterGene
chr15	89002708	89010619	ENST00000312475|protein_coding	MRPL46	-	ReferenceTranscript	MultiPromoterGene
chr15	89631686	89745586	ENST00000352732|protein_coding	ABHD2	+	ReferenceTranscript	MultiPromoterGene
chr15	90328125	90358084	ENST00000300060|protein_coding	ANPEP	-	ReferenceTranscript	MultiPromoterGene
chr15	90728194	90772902	ENST00000332496|protein_coding	SEMA4B	+	ReferenceTranscript	MultiPromoterGene
chr15	91416107	91426688	ENST00000618099|protein_coding	FURIN	+	ReferenceTranscript	MultiPromoterGene
chr15	91427733	91439006	ENST00000328850|protein_coding	FES	+	ReferenceTranscript	MultiPromoterGene
chr15	91498099	91506355	ENST00000394258|protein_coding	RCCD1	+	ReferenceTranscript	MultiPromoterGene
chr15	93426642	93470560	ENST00000629685|protein_coding	AC013394.1	+	ReferenceTranscript	MultiPromoterGene
chr15	93443553	93571226	ENST00000394196|protein_coding	CHD2	+	ReferenceTranscript	MultiPromoterGene
chr15	96873928	96883487	ENST00000394166|protein_coding	NR2F2	+	ReferenceTranscript	MultiPromoterGene
chr15	99676527	99789786	ENST00000394132|protein_coding	TTC23	-	ReferenceTranscript	MultiPromoterGene
chr15	99791685	99930934	ENST00000301981|protein_coding	LRRC28	+	ReferenceTranscript	MultiPromoterGene
chr15	99797836	99800220	ENST00000559111|processed_pseudogene	HSP90B2P	+	ReferenceTranscript	MultiPromoterGene
chr15	100106132	100256627	ENST00000338042|protein_coding	MEF2A	+	ReferenceTranscript	MultiPromoterGene
chr15	100514606	100882104	ENST00000568565|protein_coding	ADAMTS17	-	ReferenceTranscript	MultiPromoterGene
chr15	100884661	100890923	NR_028139.1|non_coding	SPATA41	-	ReferenceTranscript	MultiPromoterGene
chr15	101142793	101191906	ENST00000332783|protein_coding	ASB7	+	ReferenceTranscript	MultiPromoterGene
chr15	101715931	101792253	ENST00000254190|protein_coding	CHSY1	-	ReferenceTranscript	MultiPromoterGene
chr15	102142988	102154734	ENST00000655738|non_coding	LINC02348	-	ReferenceTranscript	MultiPromoterGene
chr16	238988	279448	ENST00000293872|protein_coding	LUC7L	-	ReferenceTranscript	MultiPromoterGene
chr16	552749	569018	ENST00000487899|retained_intron	RAB11FIP3	+	ReferenceTranscript	MultiPromoterGene
chr16	692253	698474	NR_138609.1|non_coding	MCRIP2	+	ReferenceTranscript	MultiPromoterGene
chr16	1560430	1660694	ENST00000397417|nonsense_mediated_decay	IFT140	-	ReferenceTranscript	MultiPromoterGene
chr16	1821890	1823151	ENST00000177742|protein_coding	MRPS34	-	ReferenceTranscript	MultiPromoterGene
chr16	1840476	1843733	ENST00000415638|protein_coding	IGFALS	-	ReferenceTranscript	MultiPromoterGene
chr16	1877220	1888127	ENST00000615972|protein_coding	FAHD1	+	ReferenceTranscript	MultiPromoterGene
chr16	1989019	1993196	ENST00000399753|protein_coding	MSRB1	-	ReferenceTranscript	MultiPromoterGene
chr16	2034193	2037750	ENST00000248114|protein_coding	GFER	+	ReferenceTranscript	MultiPromoterGene
chr16	2076902	2089027	ENST00000424542|protein_coding	SLC9A3R2	+	ReferenceTranscript	MultiPromoterGene
chr16	2089815	2097867	ENST00000219066|protein_coding	NTHL1	-	ReferenceTranscript	MultiPromoterGene
chr16	2098009	2138721	ENST00000646388|protein_coding	TSC2	+	ReferenceTranscript	MultiPromoterGene
chr16	2198625	2204166	ENST00000210187|protein_coding	RAB26	+	ReferenceTranscript	MultiPromoterGene
chr16	2204797	2205359	ENST00000563192|non_coding	SNHG19	-	ReferenceTranscript	MultiPromoterGene
chr16	2255741	2259398	ENST00000397124|protein_coding	MLST8	+	ReferenceTranscript	MultiPromoterGene
chr16	2273591	2285743	ENST00000301727|protein_coding	E4F1	+	ReferenceTranscript	MultiPromoterGene
chr16	2710362	2723428	ENST00000667008|non_coding	ERVK13-1	-	ReferenceTranscript	MultiPromoterGene
chr16	2802638	2821413	ENST00000301740|protein_coding	SRRM2	+	ReferenceTranscript	MultiPromoterGene
chr16	3115639	3119641	ENST00000396890|protein_coding	IL32	+	ReferenceTranscript	MultiPromoterGene
chr16	3508011	3536952	ENST00000414063|protein_coding	NAA60	+	ReferenceTranscript	MultiPromoterGene
chr16	4012653	4166443	ENST00000294016|protein_coding	ADCY9	-	ReferenceTranscript	MultiPromoterGene
chr16	4674826	4740973	ENST00000262370|protein_coding	MGRN1	+	ReferenceTranscript	MultiPromoterGene
chr16	5121843	5137380	ENST00000262374|protein_coding	ALG1	+	ReferenceTranscript	MultiPromoterGene
chr16	8946799	8962576	ENST00000618335|protein_coding	CARHSP1	-	ReferenceTranscript	MultiPromoterGene
chr16	10626705	10653011	ENST00000536829|protein_coding	EMP2	-	ReferenceTranscript	MultiPromoterGene
chr16	10971054	11018840	ENST00000618327|protein_coding	CIITA	+	ReferenceTranscript	MultiPromoterGene
chr16	11038420	11276043	ENST00000409790|protein_coding	CLEC16A	+	ReferenceTranscript	MultiPromoterGene
chr16	12753655	12897744	ENST00000381774|protein_coding	CPPED1	-	ReferenceTranscript	MultiPromoterGene
chr16	14294186	14335325	ENST00000573051|protein_coding	MRTFB	+	ReferenceTranscript	MultiPromoterGene
chr16	15068882	15132189	ENST00000396410|protein_coding	PDXDC1	+	ReferenceTranscript	MultiPromoterGene
chr16	18792616	18801656	ENST00000322989|protein_coding	RPS15A	-	ReferenceTranscript	MultiPromoterGene
chr16	19179561	19279654	ENST00000355377|protein_coding	SYT17	+	ReferenceTranscript	MultiPromoterGene
chr16	20775335	20808903	ENST00000289416|protein_coding	ACSM3	+	ReferenceTranscript	MultiPromoterGene
chr16	20911556	20936326	ENST00000439021|protein_coding	LYRM1	+	ReferenceTranscript	MultiPromoterGene
chr16	21269841	21289611	ENST00000572914|protein_coding	CRYM	-	ReferenceTranscript	MultiPromoterGene
chr16	27226291	27232515	ENST00000567735|protein_coding	KDM8	+	ReferenceTranscript	MultiPromoterGene
chr16	28834368	28848558	ENST00000340394|protein_coding	ATXN2L	+	ReferenceTranscript	MultiPromoterGene
chr16	28875125	28885526	ENST00000359285|protein_coding	SH2B1	+	ReferenceTranscript	MultiPromoterGene
chr16	29817968	29821587	ENST00000561855|nonsense_mediated_decay	MAZ	+	ReferenceTranscript	MultiPromoterGene
chr16	29831782	29859342	ENST00000357402|protein_coding	MVP	+	ReferenceTranscript	MultiPromoterGene
chr16	29973424	29983326	ENST00000561899|protein_coding	TMEM219	+	ReferenceTranscript	MultiPromoterGene
chr16	30003650	30006938	ENST00000279392|protein_coding	HIRIP3	-	ReferenceTranscript	MultiPromoterGene
chr16	30007561	30017112	ENST00000563197|protein_coding	INO80E	+	ReferenceTranscript	MultiPromoterGene
chr16	30077080	30081735	ENST00000642816|protein_coding	ALDOA	+	ReferenceTranscript	MultiPromoterGene
chr16	30366761	30368425	ENST00000563252|non_coding	CD2BP2-DT	+	ReferenceTranscript	MultiPromoterGene
chr16	30484062	30534506	ENST00000356798|protein_coding	ITGAL	+	ReferenceTranscript	MultiPromoterGene
chr16	30669751	30682131	ENST00000356166|protein_coding	FBRS	+	ReferenceTranscript	MultiPromoterGene
chr16	30996527	31000468	ENST00000297679|protein_coding	HSD3B7	+	ReferenceTranscript	MultiPromoterGene
chr16	31191471	31202896	ENST00000568685|protein_coding	FUS	+	ReferenceTranscript	MultiPromoterGene
chr16	46918273	46965201	ENST00000340124|protein_coding	GPT2	+	ReferenceTranscript	MultiPromoterGene
chr16	48278243	48385810	ENST00000535754|protein_coding	LONP2	+	ReferenceTranscript	MultiPromoterGene
chr16	48394441	48419324	ENST00000394725|protein_coding	SIAH1	-	ReferenceTranscript	MultiPromoterGene
chr16	50308063	50324429	ENST00000566761|protein_coding	ADCY7	+	ReferenceTranscript	MultiPromoterGene
chr16	50582306	50683160	ENST00000268459|protein_coding	NKD1	+	ReferenceTranscript	MultiPromoterGene
chr16	53088944	53361413	ENST00000447540|protein_coding	CHD9	+	ReferenceTranscript	MultiPromoterGene
chr16	53468382	53525560	ENST00000262133|protein_coding	RBL2	+	ReferenceTranscript	MultiPromoterGene
chr16	53524951	53537121	ENST00000394657|protein_coding	AKTIP	-	ReferenceTranscript	MultiPromoterGene
chr16	53738068	54187318	ENST00000637969|protein_coding	FTO	+	ReferenceTranscript	MultiPromoterGene
chr16	55836762	55867008	ENST00000360526|protein_coding	CES1	-	ReferenceTranscript	MultiPromoterGene
chr16	56395363	56459457	ENST00000290649|protein_coding	AMFR	-	ReferenceTranscript	MultiPromoterGene
chr16	56642601	56643409	ENST00000567300|processed_transcript	MT2A	+	ReferenceTranscript	MultiPromoterGene
chr16	56666144	56667898	ENST00000379818|protein_coding	MT1M	+	ReferenceTranscript	MultiPromoterGene
chr16	56691870	56693215	ENST00000334350|protein_coding	MT1F	+	ReferenceTranscript	MultiPromoterGene
chr16	56700717	56701933	ENST00000568675|protein_coding	MT1G	-	ReferenceTranscript	MultiPromoterGene
chr16	56703751	56705041	ENST00000569155|protein_coding	MT1H	+	ReferenceTranscript	MultiPromoterGene
chr16	56716381	56718108	ENST00000394485|protein_coding	MT1X	+	ReferenceTranscript	MultiPromoterGene
chr16	57509110	57514329	ENST00000567214|protein_coding	DOK4	-	ReferenceTranscript	MultiPromoterGene
chr16	57662537	57697932	ENST00000673126|protein_coding	ADGRG1	+	ReferenceTranscript	MultiPromoterGene
chr16	57828908	57896957	ENST00000563028|protein_coding	KIFC3	-	ReferenceTranscript	MultiPromoterGene
chr16	58059657	58080805	ENST00000219271|protein_coding	MMP15	+	ReferenceTranscript	MultiPromoterGene
chr16	58767813	58897596	ENST00000568134|non_coding	AC106793.1	+	ReferenceTranscript	MultiPromoterGene
chr16	66545608	66584009	ENST00000564917|protein_coding	TK2	-	ReferenceTranscript	MultiPromoterGene
chr16	66969418	66978999	ENST00000317091|protein_coding	CES2	+	ReferenceTranscript	MultiPromoterGene
chr16	66995168	67009052	ENST00000303334|protein_coding	CES3	+	ReferenceTranscript	MultiPromoterGene
chr16	67022496	67043656	ENST00000648724|protein_coding	CES4A	+	ReferenceTranscript	MultiPromoterGene
chr16	67143843	67182447	ENST00000219139|protein_coding	C16orf70	+	ReferenceTranscript	MultiPromoterGene
chr16	67207904	67209638	ENST00000568146|protein_coding	NOL3	+	ReferenceTranscript	MultiPromoterGene
chr16	67465023	67471456	ENST00000326152|protein_coding	HSD11B2	+	ReferenceTranscript	MultiPromoterGene
chr16	67551852	67562578	ENST00000621378|non_coding	AC027682.6	-	ReferenceTranscript	MultiPromoterGene
chr16	67562783	67580689	ENST00000540839|protein_coding	RIPOR1	+	ReferenceTranscript	MultiPromoterGene
chr16	67973652	67978023	ENST00000264005|protein_coding	LCAT	-	ReferenceTranscript	MultiPromoterGene
chr16	68119272	68263162	ENST00000346183|protein_coding	NFATC3	+	ReferenceTranscript	MultiPromoterGene
chr16	68267240	68269611	ENST00000564465|retained_intron	ESRP2	-	ReferenceTranscript	MultiPromoterGene
chr16	68563992	68592008	ENST00000576305|protein_coding	ZFP90	+	ReferenceTranscript	MultiPromoterGene
chr16	68771194	68869444	ENST00000611625|protein_coding	CDH1	+	ReferenceTranscript	MultiPromoterGene
chr16	68877433	69119085	ENST00000261778|protein_coding	TANGO6	+	ReferenceTranscript	MultiPromoterGene
chr16	70557718	70611571	ENST00000302516|protein_coding	SF3B3	+	ReferenceTranscript	MultiPromoterGene
chr16	70721341	70835061	ENST00000261776|protein_coding	VAC14	-	ReferenceTranscript	MultiPromoterGene
chr16	71508286	71518513	ENST00000565100|protein_coding	ZNF19	-	ReferenceTranscript	MultiPromoterGene
chr16	71762902	71842737	ENST00000299980|protein_coding	AP1G1	-	ReferenceTranscript	MultiPromoterGene
chr16	72048349	72055091	ENST00000573843|retained_intron	DHODH	+	ReferenceTranscript	MultiPromoterGene
chr16	72090059	72094827	ENST00000567185|protein_coding	HP	+	ReferenceTranscript	MultiPromoterGene
chr16	72127745	72146811	ENST00000268482|protein_coding	DHX38	+	ReferenceTranscript	MultiPromoterGene
chr16	75263056	75299905	ENST00000418647|protein_coding	BCAR1	-	ReferenceTranscript	MultiPromoterGene
chr16	75327607	75467401	ENST00000283882|protein_coding	CFDP1	-	ReferenceTranscript	MultiPromoterGene
chr16	78133550	79246564	ENST00000566780|protein_coding	WWOX	+	ReferenceTranscript	MultiPromoterGene
chr16	79627734	79634634	ENST00000326043|protein_coding	MAF	-	ReferenceTranscript	MultiPromoterGene
chr16	81009698	81040476	ENST00000570195|protein_coding	CMC2	-	ReferenceTranscript	MultiPromoterGene
chr16	81040102	81062927	ENST00000305850|protein_coding	CENPN	+	ReferenceTranscript	MultiPromoterGene
chr16	81478774	81745367	ENST00000537098|protein_coding	CMIP	+	ReferenceTranscript	MultiPromoterGene
chr16	81812895	81996290	ENST00000564138|protein_coding	PLCG2	+	ReferenceTranscript	MultiPromoterGene
chr16	82068857	82132139	ENST00000199936|protein_coding	HSD17B2	+	ReferenceTranscript	MultiPromoterGene
chr16	84733609	84812800	ENST00000570191|protein_coding	USP10	+	ReferenceTranscript	MultiPromoterGene
chr16	84853590	84943114	ENST00000262424|protein_coding	CRISPLD2	+	ReferenceTranscript	MultiPromoterGene
chr16	85589572	85687952	ENST00000635906|protein_coding	GSE1	+	ReferenceTranscript	MultiPromoterGene
chr16	85833300	85840674	ENST00000253452|protein_coding	COX4I1	+	ReferenceTranscript	MultiPromoterGene
chr16	87360592	87417382	ENST00000311635|protein_coding	FBXO31	-	ReferenceTranscript	MultiPromoterGene
chr16	87982849	88017857	ENST00000569400|processed_transcript	BANP	+	ReferenceTranscript	MultiPromoterGene
chr16	88519687	88603439	ENST00000319555|protein_coding	ZFPM1	+	ReferenceTranscript	MultiPromoterGene
chr16	89334037	89556969	ENST00000301030|protein_coding	ANKRD11	-	ReferenceTranscript	MultiPromoterGene
chr16	89574810	89624156	ENST00000645063|protein_coding	SPG7	+	ReferenceTranscript	MultiPromoterGene
chr16	89811434	89831452	ENST00000561660|nonsense_mediated_decay	FANCA	-	ReferenceTranscript	MultiPromoterGene
chr16	89939999	89977787	ENST00000263346|protein_coding	TCF25	+	ReferenceTranscript	MultiPromoterGene
chr16	90071278	90086298	ENST00000568838|protein_coding	DBNDD1	-	ReferenceTranscript	MultiPromoterGene
chr16	90089087	90111368	ENST00000268699|protein_coding	GAS8	+	ReferenceTranscript	MultiPromoterGene
chr16	90110209	90113598	ENST00000521551|processed_transcript	URAHP	-	ReferenceTranscript	MultiPromoterGene
chr17	62179	202598	ENST00000331302|protein_coding	RPH3AL	-	ReferenceTranscript	MultiPromoterGene
chr17	647660	655504	ENST00000319004|protein_coding	GEMIN4	-	ReferenceTranscript	MultiPromoterGene
chr17	909147	1012340	ENST00000291107|protein_coding	ABR	-	ReferenceTranscript	MultiPromoterGene
chr17	1247568	1303516	ENST00000264335|protein_coding	YWHAE	-	ReferenceTranscript	MultiPromoterGene
chr17	1367479	1389054	ENST00000648446|protein_coding	MYO1C	-	ReferenceTranscript	MultiPromoterGene
chr17	1397870	1419906	ENST00000421807|protein_coding	INPP5K	-	ReferenceTranscript	MultiPromoterGene
chr17	1477665	1531635	ENST00000571650|protein_coding	SLC43A2	-	ReferenceTranscript	MultiPromoterGene
chr17	1549443	1553160	ENST00000301336|protein_coding	RILP	-	ReferenceTranscript	MultiPromoterGene
chr17	1619829	1641893	ENST00000309182|protein_coding	WDR81	+	ReferenceTranscript	MultiPromoterGene
chr17	1665353	1680859	ENST00000254722|protein_coding	SERPINF1	+	ReferenceTranscript	MultiPromoterGene
chr17	4046995	4090605	ENST00000573984|protein_coding	CYB5D2	+	ReferenceTranscript	MultiPromoterGene
chr17	4636827	4643223	ENST00000293778|protein_coding	CXCL16	-	ReferenceTranscript	MultiPromoterGene
chr17	4843781	4848467	ENST00000576229|protein_coding	RNF167	+	ReferenceTranscript	MultiPromoterGene
chr17	4848946	4851825	ENST00000225655|protein_coding	PFN1	-	ReferenceTranscript	MultiPromoterGene
chr17	4854389	4860426	ENST00000323997|protein_coding	ENO3	+	ReferenceTranscript	MultiPromoterGene
chr17	5390246	5394134	ENST00000381165|protein_coding	MIS12	+	ReferenceTranscript	MultiPromoterGene
chr17	5417437	5487829	ENST00000572272|protein_coding	NLRP1	-	ReferenceTranscript	MultiPromoterGene
chr17	6915797	6917850	ENST00000402093|protein_coding	RNASEK	+	ReferenceTranscript	MultiPromoterGene
chr17	7004640	7017972	ENST00000355035|protein_coding	ASGR2	-	ReferenceTranscript	MultiPromoterGene
chr17	7076749	7082689	ENST00000269299|protein_coding	ASGR1	-	ReferenceTranscript	MultiPromoterGene
chr17	7123256	7128585	ENST00000356839|protein_coding	ACADVL	+	ReferenceTranscript	MultiPromoterGene
chr17	7143946	7145475	ENST00000571129|protein_coding	GABARAP	-	ReferenceTranscript	MultiPromoterGene
chr17	7155873	7162398	ENST00000576496|protein_coding	ELP5	+	ReferenceTranscript	MultiPromoterGene
chr17	7163780	7164464	ENST00000574070|protein_coding	CLDN7	-	ReferenceTranscript	MultiPromoterGene
chr17	7211292	7215774	ENST00000419711|protein_coding	EIF5A	+	ReferenceTranscript	MultiPromoterGene
chr17	7253739	7254796	ENST00000574499|protein_coding	ACAP1	+	ReferenceTranscript	MultiPromoterGene
chr17	7306293	7307416	ENST00000302422|protein_coding	TMEM256	-	ReferenceTranscript	MultiPromoterGene
chr17	7348821	7360245	ENST00000536404|protein_coding	CHRNB1	+	ReferenceTranscript	MultiPromoterGene
chr17	7362696	7382950	ENST00000380599|protein_coding	ZBTB4	-	ReferenceTranscript	MultiPromoterGene
chr17	7461913	7464925	ENST00000338784|protein_coding	TNFSF13	+	ReferenceTranscript	MultiPromoterGene
chr17	7529551	7531139	ENST00000269298|protein_coding	SAT2	-	ReferenceTranscript	MultiPromoterGene
chr17	7747524	7748290	ENST00000575521|processed_transcript	KDM6B	+	ReferenceTranscript	MultiPromoterGene
chr17	7760016	7760581	ENST00000576384|protein_coding	NAA38	-	ReferenceTranscript	MultiPromoterGene
chr17	7791077	7793094	ENST00000671866|non_coding	CHD3	+	ReferenceTranscript	MultiPromoterGene
chr17	8047372	8059678	ENST00000354903|protein_coding	PER1	-	ReferenceTranscript	MultiPromoterGene
chr17	8213558	8225829	ENST00000361926|protein_coding	ARHGEF15	+	ReferenceTranscript	MultiPromoterGene
chr17	14277455	14324343	ENST00000436469|non_coding	AC022816.1	+	ReferenceTranscript	MultiPromoterGene
chr17	15133095	15165904	ENST00000395938|protein_coding	PMP22	-	ReferenceTranscript	MultiPromoterGene
chr17	15942533	15942780	ENST00000603989|protein_coding	NCOR1	-	ReferenceTranscript	MultiPromoterGene
chr17	16284654	16286054	ENST00000395837|protein_coding	UBB	+	ReferenceTranscript	MultiPromoterGene
chr17	16342350	16345342	ENST00000484836|non_coding	SNHG29	+	ReferenceTranscript	MultiPromoterGene
chr17	17408876	17485745	ENST00000395783|protein_coding	PEMT	-	ReferenceTranscript	MultiPromoterGene
chr17	17722340	17726932	ENST00000423161|protein_coding	SREBF1	-	ReferenceTranscript	MultiPromoterGene
chr17	18761443	18834600	ENST00000268835|protein_coding	PRPSAP2	+	ReferenceTranscript	MultiPromoterGene
chr17	19552093	19589013	ENST00000671878|protein_coding	ALDH3A2	+	ReferenceTranscript	MultiPromoterGene
chr17	19976877	20218048	ENST00000679058|protein_coding	SPECC1	+	ReferenceTranscript	MultiPromoterGene
chr17	26083821	26120806	ENST00000646938|protein_coding	NOS2	-	ReferenceTranscript	MultiPromoterGene
chr17	26694304	26697328	ENST00000226218|protein_coding	VTN	-	ReferenceTranscript	MultiPromoterGene
chr17	26941463	26972176	ENST00000528896|protein_coding	KIAA0100	-	ReferenceTranscript	MultiPromoterGene
chr17	26989222	27029697	ENST00000314616|protein_coding	SUPT6H	+	ReferenceTranscript	MultiPromoterGene
chr17	27082997	27169841	ENST00000581407|protein_coding	FAM222B	-	ReferenceTranscript	MultiPromoterGene
chr17	27206352	27224670	ENST00000394906|protein_coding	FLOT2	-	ReferenceTranscript	MultiPromoterGene
chr17	27370158	27384234	ENST00000323372|protein_coding	PIPOX	+	ReferenceTranscript	MultiPromoterGene
chr17	27398139	27507416	ENST00000527372|protein_coding	MYO18A	-	ReferenceTranscript	MultiPromoterGene
chr17	27894197	27898720	ENST00000583940|protein_coding	TP53I13	+	ReferenceTranscript	MultiPromoterGene
chr17	27952955	28257246	ENST00000540801|protein_coding	SSH2	-	ReferenceTranscript	MultiPromoterGene
chr17	29422225	29701305	ENST00000579081|nonsense_mediated_decay	NF1	+	ReferenceTranscript	MultiPromoterGene
chr17	30264025	30328057	ENST00000322652|protein_coding	SUZ12	+	ReferenceTranscript	MultiPromoterGene
chr17	30660476	30668971	ENST00000580558|protein_coding	C17orf75	-	ReferenceTranscript	MultiPromoterGene
chr17	33254879	33288479	ENST00000314144|protein_coding	CCT6B	-	ReferenceTranscript	MultiPromoterGene
chr17	33333008	33416338	ENST00000315249|protein_coding	RFFL	-	ReferenceTranscript	MultiPromoterGene
chr17	33738078	33760215	ENST00000394562|protein_coding	SLFN12	-	ReferenceTranscript	MultiPromoterGene
chr17	34136487	34174246	ENST00000605844|protein_coding	TAF15	+	ReferenceTranscript	MultiPromoterGene
chr17	34851476	34890815	ENST00000614623|protein_coding	MYO19	-	ReferenceTranscript	MultiPromoterGene
chr17	34890813	34895152	ENST00000614443|protein_coding	PIGW	+	ReferenceTranscript	MultiPromoterGene
chr17	34900767	34946278	ENST00000613102|protein_coding	GGNBP2	+	ReferenceTranscript	MultiPromoterGene
chr17	35441928	35716059	ENST00000614428|protein_coding	ACACA	-	ReferenceTranscript	MultiPromoterGene
chr17	36609933	36614440	ENST00000582409|processed_transcript	ARHGAP23	+	ReferenceTranscript	MultiPromoterGene
chr17	36890150	36904589	ENST00000620225|protein_coding	PCGF2	-	ReferenceTranscript	MultiPromoterGene
chr17	37006333	37009681	ENST00000245857|protein_coding	RPL23	-	ReferenceTranscript	MultiPromoterGene
chr17	37356759	37360939	ENST00000678573|protein_coding	RPL19	+	ReferenceTranscript	MultiPromoterGene
chr17	37408915	37557879	ENST00000264658|protein_coding	FBXL20	-	ReferenceTranscript	MultiPromoterGene
chr17	37856316	37884911	ENST00000269571|protein_coding	ERBB2	+	ReferenceTranscript	MultiPromoterGene
chr17	37921748	37934478	ENST00000583368|protein_coding	IKZF3	-	ReferenceTranscript	MultiPromoterGene
chr17	38077295	38083854	ENST00000304046|protein_coding	ORMDL3	-	ReferenceTranscript	MultiPromoterGene
chr17	38278223	38293170	ENST00000398532|protein_coding	MSL1	+	ReferenceTranscript	MultiPromoterGene
chr17	38474532	38512583	ENST00000394089|protein_coding	RARA	+	ReferenceTranscript	MultiPromoterGene
chr17	39910855	39942950	ENST00000310706|protein_coding	JUP	-	ReferenceTranscript	MultiPromoterGene
chr17	40023170	40075204	ENST00000352035|protein_coding	ACLY	-	ReferenceTranscript	MultiPromoterGene
chr17	40714168	40718055	ENST00000590958|protein_coding	COASY	+	ReferenceTranscript	MultiPromoterGene
chr17	41019295	41026386	ENST00000566825|transcribed_unprocessed_pseudogene	AOC4P	+	ReferenceTranscript	MultiPromoterGene
chr17	41323230	41363707	ENST00000590996|protein_coding	NBR1	+	ReferenceTranscript	MultiPromoterGene
chr17	42154113	42201006	ENST00000225983|protein_coding	HDAC5	-	ReferenceTranscript	MultiPromoterGene
chr17	42283962	42296489	ENST00000533177|protein_coding	UBTF	-	ReferenceTranscript	MultiPromoterGene
chr17	43100713	43138477	ENST00000310604|protein_coding	DCAKD	-	ReferenceTranscript	MultiPromoterGene
chr17	43213013	43221217	ENST00000586346|protein_coding	ACBD4	+	ReferenceTranscript	MultiPromoterGene
chr17	43238066	43247407	ENST00000307275|protein_coding	HEXIM2	+	ReferenceTranscript	MultiPromoterGene
chr17	44107281	44270795	ENST00000432791|protein_coding	KANSL1	-	ReferenceTranscript	MultiPromoterGene
chr17	45727723	45736007	ENST00000577875|protein_coding	KPNB1	+	ReferenceTranscript	MultiPromoterGene
chr17	45810601	45823488	ENST00000177694|protein_coding	TBX21	+	ReferenceTranscript	MultiPromoterGene
chr17	46125720	46138907	ENST00000362042|protein_coding	NFE2L1	+	ReferenceTranscript	MultiPromoterGene
chr17	46210807	46240032	ENST00000579476|retained_intron	SKAP1	-	ReferenceTranscript	MultiPromoterGene
chr17	46908395	46940815	ENST00000448105|protein_coding	CALCOCO2	+	ReferenceTranscript	MultiPromoterGene
chr17	48261461	48278992	ENST00000225964|protein_coding	COL1A1	-	ReferenceTranscript	MultiPromoterGene
chr17	48796959	48828978	ENST00000393227|protein_coding	LUC7L3	+	ReferenceTranscript	MultiPromoterGene
chr17	49244082	49249105	NM_001018138.1|protein_coding	NME2	+	ReferenceTranscript	MultiPromoterGene
chr17	53344951	53400896	ENST00000575345|protein_coding	HLF	+	ReferenceTranscript	MultiPromoterGene
chr17	53797278	53809482	ENST00000575734|protein_coding	TMEM100	-	ReferenceTranscript	MultiPromoterGene
chr17	53828454	53900451	ENST00000573500|protein_coding	PCTP	+	ReferenceTranscript	MultiPromoterGene
chr17	54911511	54946928	ENST00000284061|protein_coding	DGKE	+	ReferenceTranscript	MultiPromoterGene
chr17	55162606	55198705	ENST00000337714|protein_coding	AKAP1	+	ReferenceTranscript	MultiPromoterGene
chr17	55334373	55710261	ENST00000322684|protein_coding	MSI2	+	ReferenceTranscript	MultiPromoterGene
chr17	56566897	56595266	ENST00000323456|protein_coding	MTMR4	-	ReferenceTranscript	MultiPromoterGene
chr17	56597719	56609407	ENST00000317256|protein_coding	SEPTIN4	-	ReferenceTranscript	MultiPromoterGene
chr17	57915311	57917676	ENST00000587470|retained_intron	VMP1	+	ReferenceTranscript	MultiPromoterGene
chr17	61909440	61920045	ENST00000448276|protein_coding	SMARCD2	-	ReferenceTranscript	MultiPromoterGene
chr17	62079955	62097994	ENST00000412356|protein_coding	ICAM2	-	ReferenceTranscript	MultiPromoterGene
chr17	62116501	62207504	ENST00000433197|protein_coding	ERN1	-	ReferenceTranscript	MultiPromoterGene
chr17	62224586	62340587	ENST00000258991|protein_coding	TEX2	-	ReferenceTranscript	MultiPromoterGene
chr17	62496031	62502074	ENST00000578804|protein_coding	DDX5	-	ReferenceTranscript	MultiPromoterGene
chr17	63097103	63223808	ENST00000635833|protein_coding	RGS9	+	ReferenceTranscript	MultiPromoterGene
chr17	63554161	63557309	ENST00000580513|protein_coding	AXIN2	-	ReferenceTranscript	MultiPromoterGene
chr17	64208150	64225533	ENST00000205948|protein_coding	APOH	-	ReferenceTranscript	MultiPromoterGene
chr17	64298730	64806861	ENST00000413366|protein_coding	PRKCA	+	ReferenceTranscript	MultiPromoterGene
chr17	65074087	65241299	ENST00000580168|protein_coding	HELZ	-	ReferenceTranscript	MultiPromoterGene
chr17	65373923	65689645	ENST00000335257|protein_coding	PITPNC1	+	ReferenceTranscript	MultiPromoterGene
chr17	66255322	66418872	ENST00000448504|protein_coding	ARSG	+	ReferenceTranscript	MultiPromoterGene
chr17	66417421	66453637	ENST00000262139|protein_coding	WIPI1	-	ReferenceTranscript	MultiPromoterGene
chr17	66508519	66529564	ENST00000392711|protein_coding	PRKAR1A	+	ReferenceTranscript	MultiPromoterGene
chr17	66531256	66597508	ENST00000592554|protein_coding	FAM20A	-	ReferenceTranscript	MultiPromoterGene
chr17	66970628	67057068	ENST00000340001|protein_coding	ABCA9	-	ReferenceTranscript	MultiPromoterGene
chr17	67240451	67323274	ENST00000392676|protein_coding	ABCA5	-	ReferenceTranscript	MultiPromoterGene
chr17	67498569	67538160	ENST00000589647|protein_coding	MAP2K6	+	ReferenceTranscript	MultiPromoterGene
chr17	70067184	70116948	ENST00000655414|non_coding	SOX9-AS1	-	ReferenceTranscript	MultiPromoterGene
chr17	70642088	71088827	ENST00000542342|protein_coding	SLC39A11	-	ReferenceTranscript	MultiPromoterGene
chr17	71279762	71308140	ENST00000335793|protein_coding	CDC42EP4	-	ReferenceTranscript	MultiPromoterGene
chr17	72439223	72446719	ENST00000482723|retained_intron	GPRC5C	+	ReferenceTranscript	MultiPromoterGene
chr17	72733055	72743474	ENST00000392614|protein_coding	RAB37	+	ReferenceTranscript	MultiPromoterGene
chr17	73262592	73267292	ENST00000649805|protein_coding	MIF4GD	-	ReferenceTranscript	MultiPromoterGene
chr17	73314156	73401759	ENST00000316804|protein_coding	GRB2	-	ReferenceTranscript	MultiPromoterGene
chr17	73496341	73511618	ENST00000321617|protein_coding	CASKIN2	-	ReferenceTranscript	MultiPromoterGene
chr17	73521777	73571290	ENST00000392550|protein_coding	LLGL2	+	ReferenceTranscript	MultiPromoterGene
chr17	73772514	73775860	ENST00000254810|protein_coding	H3-3B	-	ReferenceTranscript	MultiPromoterGene
chr17	73937587	73975247	ENST00000293217|protein_coding	ACOX1	-	ReferenceTranscript	MultiPromoterGene
chr17	74524363	74533734	ENST00000589342|protein_coding	CYGB	-	ReferenceTranscript	MultiPromoterGene
chr17	74714532	74722688	ENST00000397625|protein_coding	JMJD6	-	ReferenceTranscript	MultiPromoterGene
chr17	74730196	74733413	ENST00000359995|protein_coding	SRSF2	-	ReferenceTranscript	MultiPromoterGene
chr17	74734152	74774809	ENST00000590514|protein_coding	MFSD11	+	ReferenceTranscript	MultiPromoterGene
chr17	75137467	75187002	ENST00000587820|protein_coding	SEC14L1	+	ReferenceTranscript	MultiPromoterGene
chr17	75277580	75496675	ENST00000427177|protein_coding	SEPTIN9	+	ReferenceTranscript	MultiPromoterGene
chr17	76170201	76183314	ENST00000588734|protein_coding	TK1	-	ReferenceTranscript	MultiPromoterGene
chr17	76670129	76778376	ENST00000361101|protein_coding	CYTH1	-	ReferenceTranscript	MultiPromoterGene
chr17	77020342	77045869	ENST00000311661|protein_coding	C1QTNF1	+	ReferenceTranscript	MultiPromoterGene
chr17	78234668	78295263	ENST00000319921|protein_coding	RNF213	+	ReferenceTranscript	MultiPromoterGene
chr17	78518637	78940168	ENST00000306801|protein_coding	RPTOR	+	ReferenceTranscript	MultiPromoterGene
chr17	79008957	79090025	ENST00000575245|protein_coding	BAIAP2	+	ReferenceTranscript	MultiPromoterGene
chr17	79476996	79479825	ENST00000573283|protein_coding	ACTG1	-	ReferenceTranscript	MultiPromoterGene
chr17	79762024	79771565	ENST00000570996|protein_coding	GCGR	+	ReferenceTranscript	MultiPromoterGene
chr17	79780292	79791144	ENST00000572645|protein_coding	MCRIP1	-	ReferenceTranscript	MultiPromoterGene
chr17	79801041	79818411	ENST00000331483|protein_coding	P4HB	-	ReferenceTranscript	MultiPromoterGene
chr17	79935425	79975280	ENST00000306729|protein_coding	ASPSCR1	+	ReferenceTranscript	MultiPromoterGene
chr17	79994396	79995185	ENST00000582613|retained_intron	DCXR	-	ReferenceTranscript	MultiPromoterGene
chr17	80009740	80015346	ENST00000578552|protein_coding	GPS1	+	ReferenceTranscript	MultiPromoterGene
chr17	80059335	80064251	ENST00000584717|processed_transcript	CCDC57	-	ReferenceTranscript	MultiPromoterGene
chr17	80186917	80197962	ENST00000582743|protein_coding	SLC16A3	+	ReferenceTranscript	MultiPromoterGene
chr17	80278899	80291642	ENST00000269389|protein_coding	SECTM1	-	ReferenceTranscript	MultiPromoterGene
chr17	80416539	80446141	ENST00000412079|protein_coding	NARF	+	ReferenceTranscript	MultiPromoterGene
chr17	80710033	80900585	ENST00000539345|protein_coding	TBCD	+	ReferenceTranscript	MultiPromoterGene
chr17	80901666	81009686	ENST00000320865|protein_coding	B3GNTL1	-	ReferenceTranscript	MultiPromoterGene
chr18	2954513	2982871	ENST00000584915|protein_coding	LPIN2	-	ReferenceTranscript	MultiPromoterGene
chr18	3262414	3278282	ENST00000581193|protein_coding	MYL12B	+	ReferenceTranscript	MultiPromoterGene
chr18	3450169	3459976	ENST00000343820|protein_coding	TGIF1	+	ReferenceTranscript	MultiPromoterGene
chr18	5236722	5238597	ENST00000581067|non_coding	LINC00526	-	ReferenceTranscript	MultiPromoterGene
chr18	5289018	5295701	ENST00000615385|protein_coding	ZBTB14	-	ReferenceTranscript	MultiPromoterGene
chr18	7567313	8406854	ENST00000580170|protein_coding	PTPRM	+	ReferenceTranscript	MultiPromoterGene
chr18	9136836	9208741	ENST00000581635|nonsense_mediated_decay	ANKRD12	+	ReferenceTranscript	MultiPromoterGene
chr18	9475510	9538112	ENST00000383432|protein_coding	RALBP1	+	ReferenceTranscript	MultiPromoterGene
chr18	11981505	12030876	ENST00000269159|protein_coding	IMPA2	+	ReferenceTranscript	MultiPromoterGene
chr18	12792150	12884236	ENST00000309660|protein_coding	PTPN2	-	ReferenceTranscript	MultiPromoterGene
chr18	13338597	13621270	ENST00000676672|protein_coding	LDLRAD4	+	ReferenceTranscript	MultiPromoterGene
chr18	18526866	18691774	ENST00000399799|protein_coding	ROCK1	-	ReferenceTranscript	MultiPromoterGene
chr18	19320752	19450914	ENST00000261537|protein_coding	MIB1	+	ReferenceTranscript	MultiPromoterGene
chr18	19747249	19748406	ENST00000579431|non_coding	GATA6-AS1	-	ReferenceTranscript	MultiPromoterGene
chr18	20513788	20606451	ENST00000399722|protein_coding	RBBP8	+	ReferenceTranscript	MultiPromoterGene
chr18	21198504	21199687	ENST00000586511|processed_transcript	ANKRD29	-	ReferenceTranscript	MultiPromoterGene
chr18	21693316	21715574	ENST00000540918|protein_coding	TTC39C	+	ReferenceTranscript	MultiPromoterGene
chr18	21751443	21851649	ENST00000578055|nonsense_mediated_decay	OSBPL1A	-	ReferenceTranscript	MultiPromoterGene
chr18	23596216	23670577	ENST00000415083|protein_coding	SS18	-	ReferenceTranscript	MultiPromoterGene
chr18	24486444	24765272	ENST00000618847|protein_coding	CHST9	-	ReferenceTranscript	MultiPromoterGene
chr18	25530929	25757094	ENST00000269141|protein_coding	CDH2	-	ReferenceTranscript	MultiPromoterGene
chr18	28638805	28682384	ENST00000280904|protein_coding	DSC2	-	ReferenceTranscript	MultiPromoterGene
chr18	29171839	29178784	ENST00000237014|protein_coding	TTR	+	ReferenceTranscript	MultiPromoterGene
chr18	29409159	29523091	ENST00000283351|protein_coding	TRAPPC8	-	ReferenceTranscript	MultiPromoterGene
chr18	29671836	29711524	ENST00000261593|protein_coding	RNF138	+	ReferenceTranscript	MultiPromoterGene
chr18	32073253	32471808	ENST00000283365|protein_coding	DTNA	+	ReferenceTranscript	MultiPromoterGene
chr18	32621376	32723434	ENST00000300249|protein_coding	MAPRE2	+	ReferenceTranscript	MultiPromoterGene
chr18	33161703	33243768	ENST00000591924|protein_coding	GALNT1	+	ReferenceTranscript	MultiPromoterGene
chr18	33709853	33754611	ENST00000351393|protein_coding	ELP2	+	ReferenceTranscript	MultiPromoterGene
chr18	42277128	42281722	ENST00000591940|protein_coding	SETBP1	+	ReferenceTranscript	MultiPromoterGene
chr18	43563501	43652226	ENST00000409746|protein_coding	PSTPIP2	-	ReferenceTranscript	MultiPromoterGene
chr18	45335327	45457030	ENST00000262160|protein_coding	SMAD2	-	ReferenceTranscript	MultiPromoterGene
chr18	46065528	46388277	ENST00000382998|protein_coding	CTIF	+	ReferenceTranscript	MultiPromoterGene
chr18	46562756	46987015	ENST00000675505|protein_coding	DYM	-	ReferenceTranscript	MultiPromoterGene
chr18	47003612	47013604	ENST00000318240|protein_coding	C18orf32	-	ReferenceTranscript	MultiPromoterGene
chr18	47088426	47125555	ENST00000261292|protein_coding	LIPG	+	ReferenceTranscript	MultiPromoterGene
chr18	47176719	47177530	ENST00000590640|processed_pseudogene	SMUG1P1	+	ReferenceTranscript	MultiPromoterGene
chr18	47308533	47339903	ENST00000285093|protein_coding	ACAA2	-	ReferenceTranscript	MultiPromoterGene
chr18	47349158	47721517	ENST00000285039|protein_coding	MYO5B	-	ReferenceTranscript	MultiPromoterGene
chr18	48326416	48345996	ENST00000587291|processed_transcript	MRO	-	ReferenceTranscript	MultiPromoterGene
chr18	48700919	48724051	ENST00000406189|protein_coding	MEX3C	-	ReferenceTranscript	MultiPromoterGene
chr18	52893874	52989217	ENST00000570287|protein_coding	TCF4	-	ReferenceTranscript	MultiPromoterGene
chr18	55313657	55470547	ENST00000648908|protein_coding	ATP8B1	-	ReferenceTranscript	MultiPromoterGene
chr18	55711457	56068771	ENST00000400345|protein_coding	NEDD4L	+	ReferenceTranscript	MultiPromoterGene
chr18	59483354	59561464	ENST00000591306|protein_coding	RNF152	-	ReferenceTranscript	MultiPromoterGene
chr18	60190899	60253962	ENST00000585873|nonsense_mediated_decay	ZCCHC2	+	ReferenceTranscript	MultiPromoterGene
chr18	60382773	60647666	ENST00000262719|protein_coding	PHLPP1	+	ReferenceTranscript	MultiPromoterGene
chr18	66340924	66382345	ENST00000299608|protein_coding	TMX3	-	ReferenceTranscript	MultiPromoterGene
chr18	66465316	66722426	ENST00000360242|protein_coding	CCDC102B	+	ReferenceTranscript	MultiPromoterGene
chr18	67520510	67624232	ENST00000280200|protein_coding	CD226	-	ReferenceTranscript	MultiPromoterGene
chr18	67956280	67997435	ENST00000397942|protein_coding	SOCS6	+	ReferenceTranscript	MultiPromoterGene
chr18	71918080	71959198	ENST00000340533|protein_coding	CYB5A	-	ReferenceTranscript	MultiPromoterGene
chr18	72163597	72190689	ENST00000324262|protein_coding	CNDP2	+	ReferenceTranscript	MultiPromoterGene
chr18	74069636	74207198	ENST00000443185|protein_coding	ZNF516	-	ReferenceTranscript	MultiPromoterGene
chr18	74690788	74844739	ENST00000355994|protein_coding	MBP	-	ReferenceTranscript	MultiPromoterGene
chr18	77160335	77289323	ENST00000329101|protein_coding	NFATC1	+	ReferenceTranscript	MultiPromoterGene
chr18	77730812	77748563	ENST00000269601|protein_coding	TXNL4A	-	ReferenceTranscript	MultiPromoterGene
chr19	496453	505207	ENST00000613880|protein_coding	MADCAM1	+	ReferenceTranscript	MultiPromoterGene
chr19	797451	812312	ENST00000356948|protein_coding	PTBP1	+	ReferenceTranscript	MultiPromoterGene
chr19	1104071	1106787	ENST00000588919|protein_coding	GPX4	+	ReferenceTranscript	MultiPromoterGene
chr19	1107636	1174267	ENST00000361757|protein_coding	SBNO2	-	ReferenceTranscript	MultiPromoterGene
chr19	1241749	1244824	ENST00000215375|protein_coding	ATP5F1D	+	ReferenceTranscript	MultiPromoterGene
chr19	1248551	1259139	ENST00000300952|protein_coding	MIDN	+	ReferenceTranscript	MultiPromoterGene
chr19	1275025	1279227	ENST00000409293|protein_coding	C19orf24	+	ReferenceTranscript	MultiPromoterGene
chr19	1397809	1401569	ENST00000447102|protein_coding	GAMT	-	ReferenceTranscript	MultiPromoterGene
chr19	1573594	1592864	ENST00000434436|protein_coding	MBD3	-	ReferenceTranscript	MultiPromoterGene
chr19	2037463	2051243	ENST00000250896|protein_coding	MKNK2	-	ReferenceTranscript	MultiPromoterGene
chr19	2100986	2151565	ENST00000643116|protein_coding	AP3D1	-	ReferenceTranscript	MultiPromoterGene
chr19	2269518	2273489	ENST00000602676|protein_coding	OAZ1	+	ReferenceTranscript	MultiPromoterGene
chr19	3052907	3062493	ENST00000327141|protein_coding	TLE5	-	ReferenceTranscript	MultiPromoterGene
chr19	3366580	3469215	ENST00000443272|protein_coding	NFIC	+	ReferenceTranscript	MultiPromoterGene
chr19	4229519	4237525	ENST00000221847|protein_coding	EBI3	+	ReferenceTranscript	MultiPromoterGene
chr19	4324039	4338818	ENST00000600324|protein_coding	STAP2	-	ReferenceTranscript	MultiPromoterGene
chr19	4639527	4655580	ENST00000327473|protein_coding	TNFAIP8L1	+	ReferenceTranscript	MultiPromoterGene
chr19	4675237	4723875	ENST00000262960|protein_coding	DPP9	-	ReferenceTranscript	MultiPromoterGene
chr19	5830784	5839728	ENST00000286955|protein_coding	FUT6	-	ReferenceTranscript	MultiPromoterGene
chr19	5993174	6110511	ENST00000303657|protein_coding	RFX2	-	ReferenceTranscript	MultiPromoterGene
chr19	6467217	6481798	ENST00000381480|protein_coding	DENND1C	-	ReferenceTranscript	MultiPromoterGene
chr19	6677714	6720661	ENST00000245907|protein_coding	C3	-	ReferenceTranscript	MultiPromoterGene
chr19	6739690	6751541	ENST00000313244|protein_coding	TRIP10	+	ReferenceTranscript	MultiPromoterGene
chr19	7459998	7537363	ENST00000319670|protein_coding	ARHGEF18	+	ReferenceTranscript	MultiPromoterGene
chr19	7600602	7626650	ENST00000600737|protein_coding	PNPLA6	+	ReferenceTranscript	MultiPromoterGene
chr19	7985222	7988135	ENST00000221573|protein_coding	SNAPC2	+	ReferenceTranscript	MultiPromoterGene
chr19	8439256	8455008	ENST00000597785|antisense	RAB11B-AS1	-	ReferenceTranscript	MultiPromoterGene
chr19	9868150	9879293	ENST00000397902|protein_coding	ZNF846	-	ReferenceTranscript	MultiPromoterGene
chr19	10070236	10121180	ENST00000264828|protein_coding	COL5A3	-	ReferenceTranscript	MultiPromoterGene
chr19	10148478	10184811	ENST00000497718|transcribed_unprocessed_pseudogene	C3P1	+	ReferenceTranscript	MultiPromoterGene
chr19	10196992	10203919	ENST00000253110|protein_coding	SHFL	+	ReferenceTranscript	MultiPromoterGene
chr19	10203016	10213472	ENST00000253109|protein_coding	ANGPTL6	-	ReferenceTranscript	MultiPromoterGene
chr19	10444453	10445399	ENST00000592945|protein_coding	ICAM3	-	ReferenceTranscript	MultiPromoterGene
chr19	10596801	10613572	ENST00000393623|protein_coding	KEAP1	-	ReferenceTranscript	MultiPromoterGene
chr19	10683346	10687990	ENST00000587069|protein_coding	AP1M2	-	ReferenceTranscript	MultiPromoterGene
chr19	10713185	10755226	ENST00000407327|protein_coding	SLC44A2	+	ReferenceTranscript	MultiPromoterGene
chr19	10942742	10946888	ENST00000214869|protein_coding	TMED1	-	ReferenceTranscript	MultiPromoterGene
chr19	11309970	11373200	ENST00000294618|protein_coding	DOCK6	-	ReferenceTranscript	MultiPromoterGene
chr19	11436014	11456946	ENST00000589655|protein_coding	RAB3D	-	ReferenceTranscript	MultiPromoterGene
chr19	11457194	11465620	ENST00000458408|protein_coding	CCDC159	+	ReferenceTranscript	MultiPromoterGene
chr19	11487882	11494990	ENST00000222139|protein_coding	EPOR	-	ReferenceTranscript	MultiPromoterGene
chr19	11546455	11561783	ENST00000592741|protein_coding	PRKCSH	+	ReferenceTranscript	MultiPromoterGene
chr19	11685474	11688460	ENST00000648477|protein_coding	ACP5	-	ReferenceTranscript	MultiPromoterGene
chr19	11708297	11729976	ENST00000361113|protein_coding	ZNF627	+	ReferenceTranscript	MultiPromoterGene
chr19	12780516	12786645	ENST00000242796|protein_coding	WDR83	+	ReferenceTranscript	MultiPromoterGene
chr19	12810014	12833169	ENST00000356861|protein_coding	TNPO2	-	ReferenceTranscript	MultiPromoterGene
chr19	12873816	12886366	ENST00000397668|protein_coding	HOOK2	-	ReferenceTranscript	MultiPromoterGene
chr19	12907636	12912614	ENST00000301522|protein_coding	PRDX2	-	ReferenceTranscript	MultiPromoterGene
chr19	13049422	13055303	ENST00000316448|protein_coding	CALR	+	ReferenceTranscript	MultiPromoterGene
chr19	13106288	13209610	ENST00000592199|protein_coding	NFIX	+	ReferenceTranscript	MultiPromoterGene
chr19	13229077	13251961	ENST00000292431|protein_coding	NACC1	+	ReferenceTranscript	MultiPromoterGene
chr19	13261224	13265725	ENST00000292433|protein_coding	IER2	+	ReferenceTranscript	MultiPromoterGene
chr19	13858708	13874103	ENST00000221554|protein_coding	CCDC130	+	ReferenceTranscript	MultiPromoterGene
chr19	14202499	14228574	ENST00000308677|protein_coding	PRKACA	-	ReferenceTranscript	MultiPromoterGene
chr19	14551071	14582678	ENST00000342216|protein_coding	PKN1	+	ReferenceTranscript	MultiPromoterGene
chr19	15230821	15236173	ENST00000527093|protein_coding	ILVBL	-	ReferenceTranscript	MultiPromoterGene
chr19	15363802	15443356	ENST00000360016|protein_coding	BRD4	-	ReferenceTranscript	MultiPromoterGene
chr19	15579455	15590312	ENST00000292609|protein_coding	PGLYRP2	-	ReferenceTranscript	MultiPromoterGene
chr19	15752118	15770581	ENST00000585846|protein_coding	CYP4F3	+	ReferenceTranscript	MultiPromoterGene
chr19	16023176	16045220	ENST00000326742|protein_coding	CYP4F11	-	ReferenceTranscript	MultiPromoterGene
chr19	16187304	16213812	ENST00000643579|protein_coding	TPM4	+	ReferenceTranscript	MultiPromoterGene
chr19	16222698	16245044	ENST00000300935|protein_coding	RAB8A	+	ReferenceTranscript	MultiPromoterGene
chr19	17326165	17330638	ENST00000263897|protein_coding	USE1	+	ReferenceTranscript	MultiPromoterGene
chr19	17342691	17356749	ENST00000291442|protein_coding	NR2F6	-	ReferenceTranscript	MultiPromoterGene
chr19	17448363	17452831	ENST00000358792|protein_coding	GTPBP3	+	ReferenceTranscript	MultiPromoterGene
chr19	17858526	17899366	ENST00000594202|protein_coding	FCHO1	+	ReferenceTranscript	MultiPromoterGene
chr19	18118978	18124911	ENST00000222250|protein_coding	ARRDC2	+	ReferenceTranscript	MultiPromoterGene
chr19	18208602	18262502	ENST00000262811|protein_coding	MAST3	+	ReferenceTranscript	MultiPromoterGene
chr19	18390503	18392432	ENST00000252818|protein_coding	JUND	-	ReferenceTranscript	MultiPromoterGene
chr19	18451407	18480760	ENST00000269919|protein_coding	PGPEP1	+	ReferenceTranscript	MultiPromoterGene
chr19	18642560	18654387	ENST00000597960|protein_coding	FKBP8	-	ReferenceTranscript	MultiPromoterGene
chr19	19144411	19168985	ENST00000535612|protein_coding	ARMC6	+	ReferenceTranscript	MultiPromoterGene
chr19	19206751	19217743	ENST00000594070|retained_intron	SLC25A42	+	ReferenceTranscript	MultiPromoterGene
chr19	19496641	19619740	ENST00000360315|protein_coding	GATAD2A	+	ReferenceTranscript	MultiPromoterGene
chr19	21990127	22019010	ENST00000354959|protein_coding	ZNF43	-	ReferenceTranscript	MultiPromoterGene
chr19	24216206	24312763	ENST00000613065|protein_coding	ZNF254	+	ReferenceTranscript	MultiPromoterGene
chr19	28281400	28284799	ENST00000590523|non_coding	LINC00662	-	ReferenceTranscript	MultiPromoterGene
chr19	30193725	30199547	ENST00000591243|protein_coding	C19orf12	-	ReferenceTranscript	MultiPromoterGene
chr19	33864614	33873592	ENST00000284000|protein_coding	CEBPG	+	ReferenceTranscript	MultiPromoterGene
chr19	33877855	34012697	ENST00000244137|protein_coding	PEPD	-	ReferenceTranscript	MultiPromoterGene
chr19	34856100	34893318	ENST00000356487|protein_coding	GPI	+	ReferenceTranscript	MultiPromoterGene
chr19	35629896	35633958	ENST00000612146|protein_coding	FXYD1	+	ReferenceTranscript	MultiPromoterGene
chr19	36230428	36231450	ENST00000591748|protein_coding	IGFLR1	-	ReferenceTranscript	MultiPromoterGene
chr19	36706007	36729670	ENST00000443387|protein_coding	ZNF146	+	ReferenceTranscript	MultiPromoterGene
chr19	37034514	37064194	ENST00000591340|protein_coding	ZNF529	-	ReferenceTranscript	MultiPromoterGene
chr19	37308329	37329289	ENST00000356725|protein_coding	ZNF790	-	ReferenceTranscript	MultiPromoterGene
chr19	37341777	37370477	ENST00000420450|protein_coding	ZNF345	+	ReferenceTranscript	MultiPromoterGene
chr19	37407350	37488834	ENST00000455427|protein_coding	ZNF568	+	ReferenceTranscript	MultiPromoterGene
chr19	37808812	37855348	ENST00000544914|protein_coding	ZNF875	+	ReferenceTranscript	MultiPromoterGene
chr19	38741876	38747014	ENST00000301242|protein_coding	PPP1R14A	-	ReferenceTranscript	MultiPromoterGene
chr19	39221173	39227631	ENST00000597716|retained_intron	CAPN12	-	ReferenceTranscript	MultiPromoterGene
chr19	39321543	39322028	ENST00000597089|retained_intron	ECH1	-	ReferenceTranscript	MultiPromoterGene
chr19	39334664	39340580	ENST00000601813|protein_coding	HNRNPL	-	ReferenceTranscript	MultiPromoterGene
chr19	39516158	39522042	ENST00000595166|retained_intron	FBXO27	-	ReferenceTranscript	MultiPromoterGene
chr19	39903308	39919055	ENST00000425673|protein_coding	PLEKHG2	+	ReferenceTranscript	MultiPromoterGene
chr19	39923846	39926576	ENST00000339471|protein_coding	RPS16	-	ReferenceTranscript	MultiPromoterGene
chr19	40854606	40884390	ENST00000356508|protein_coding	PLD3	+	ReferenceTranscript	MultiPromoterGene
chr19	41107274	41135723	ENST00000396819|protein_coding	LTBP4	+	ReferenceTranscript	MultiPromoterGene
chr19	41197434	41222791	ENST00000324464|protein_coding	COQ8B	-	ReferenceTranscript	MultiPromoterGene
chr19	41246765	41256382	ENST00000378313|protein_coding	C19orf54	-	ReferenceTranscript	MultiPromoterGene
chr19	41430177	41455139	ENST00000541697|transcribed_unprocessed_pseudogene	CYP2B7P	+	ReferenceTranscript	MultiPromoterGene
chr19	41497186	41524303	ENST00000324071|protein_coding	CYP2B6	+	ReferenceTranscript	MultiPromoterGene
chr19	41770355	41812934	ENST00000602130|protein_coding	HNRNPUL1	+	ReferenceTranscript	MultiPromoterGene
chr19	41816076	41830778	ENST00000269967|protein_coding	CCDC97	+	ReferenceTranscript	MultiPromoterGene
chr19	41836227	41859827	ENST00000221930|protein_coding	TGFB1	-	ReferenceTranscript	MultiPromoterGene
chr19	41882437	41889988	ENST00000392002|protein_coding	TMEM91	+	ReferenceTranscript	MultiPromoterGene
chr19	42387250	42411600	ENST00000599846|protein_coding	ARHGEF1	+	ReferenceTranscript	MultiPromoterGene
chr19	42773375	42776368	ENST00000571942|protein_coding	CIC	+	ReferenceTranscript	MultiPromoterGene
chr19	42901325	43156507	ENST00000594624|non_coding	LIPE-AS1	+	ReferenceTranscript	MultiPromoterGene
chr19	45251964	45263301	ENST00000164227|protein_coding	BCL3	+	ReferenceTranscript	MultiPromoterGene
chr19	45394476	45406946	ENST00000252487|protein_coding	TOMM40	+	ReferenceTranscript	MultiPromoterGene
chr19	45409052	45412650	ENST00000252486|protein_coding	APOE	+	ReferenceTranscript	MultiPromoterGene
chr19	45449307	45452822	ENST00000252490|protein_coding	APOC2	+	ReferenceTranscript	MultiPromoterGene
chr19	45582517	45594776	ENST00000270257|protein_coding	GEMIN7	+	ReferenceTranscript	MultiPromoterGene
chr19	45754528	45808542	ENST00000262891|protein_coding	MARK4	+	ReferenceTranscript	MultiPromoterGene
chr19	45988551	45996525	ENST00000430715|protein_coding	RTN2	-	ReferenceTranscript	MultiPromoterGene
chr19	46010736	46030241	ENST00000245932|protein_coding	VASP	+	ReferenceTranscript	MultiPromoterGene
chr19	46190720	46195199	ENST00000391932|protein_coding	SNRPD2	-	ReferenceTranscript	MultiPromoterGene
chr19	46386865	46389399	ENST00000302165|protein_coding	IRF2BP1	-	ReferenceTranscript	MultiPromoterGene
chr19	47177764	47220372	ENST00000595515|protein_coding	PRKD2	-	ReferenceTranscript	MultiPromoterGene
chr19	47341392	47354034	ENST00000352203|protein_coding	AP2S1	-	ReferenceTranscript	MultiPromoterGene
chr19	47568115	47615486	ENST00000594019|processed_transcript	ZC3H4	-	ReferenceTranscript	MultiPromoterGene
chr19	47634091	47713893	ENST00000270225|protein_coding	SAE1	+	ReferenceTranscript	MultiPromoterGene
chr19	47759779	47776958	ENST00000643617|protein_coding	CCDC9	+	ReferenceTranscript	MultiPromoterGene
chr19	47813117	47825323	ENST00000355085|protein_coding	C5AR1	+	ReferenceTranscript	MultiPromoterGene
chr19	47835431	47850586	ENST00000595464|protein_coding	C5AR2	+	ReferenceTranscript	MultiPromoterGene
chr19	47990893	48018320	ENST00000263354|protein_coding	NAPA	-	ReferenceTranscript	MultiPromoterGene
chr19	48711360	48753104	ENST00000447740|protein_coding	CARD8	-	ReferenceTranscript	MultiPromoterGene
chr19	48828808	48833810	ENST00000270221|protein_coding	EMP3	+	ReferenceTranscript	MultiPromoterGene
chr19	48885831	48894808	ENST00000330720|protein_coding	KDELR1	-	ReferenceTranscript	MultiPromoterGene
chr19	49127599	49129615	ENST00000601704|protein_coding	SPHK2	+	ReferenceTranscript	MultiPromoterGene
chr19	49133286	49140636	ENST00000222122|protein_coding	DBP	-	ReferenceTranscript	MultiPromoterGene
chr19	49141272	49141642	ENST00000594088|retained_intron	CA11	-	ReferenceTranscript	MultiPromoterGene
chr19	49713990	49715091	ENST00000597316|protein_coding	TRPM4	+	ReferenceTranscript	MultiPromoterGene
chr19	49843851	49865673	ENST00000593945|protein_coding	TEAD2	-	ReferenceTranscript	MultiPromoterGene
chr19	49949554	49955071	ENST00000262265|protein_coding	PIH1D1	-	ReferenceTranscript	MultiPromoterGene
chr19	50016635	50029586	ENST00000596975|protein_coding	FCGRT	+	ReferenceTranscript	MultiPromoterGene
chr19	50162828	50169059	ENST00000601291|protein_coding	IRF3	-	ReferenceTranscript	MultiPromoterGene
chr19	50381332	50384721	ENST00000598789|processed_transcript	TBC1D17	+	ReferenceTranscript	MultiPromoterGene
chr19	50392910	50432796	ENST00000341114|protein_coding	IL4I1	-	ReferenceTranscript	MultiPromoterGene
chr19	50410081	50432761	ENST00000352066|protein_coding	NUP62	-	ReferenceTranscript	MultiPromoterGene
chr19	50432461	50437192	ENST00000423777|protein_coding	ATF5	+	ReferenceTranscript	MultiPromoterGene
chr19	50706878	50813797	ENST00000642316|protein_coding	MYH14	+	ReferenceTranscript	MultiPromoterGene
chr19	51835071	51845378	ENST00000335624|protein_coding	VSIG10L	-	ReferenceTranscript	MultiPromoterGene
chr19	53115619	53141644	ENST00000301096|protein_coding	ZNF83	-	ReferenceTranscript	MultiPromoterGene
chr19	53304633	53360853	ENST00000594602|protein_coding	ZNF28	-	ReferenceTranscript	MultiPromoterGene
chr19	53452631	53466114	ENST00000357666|protein_coding	ZNF816	-	ReferenceTranscript	MultiPromoterGene
chr19	53611131	53636145	ENST00000243643|protein_coding	ZNF415	-	ReferenceTranscript	MultiPromoterGene
chr19	54041683	54083523	ENST00000648122|protein_coding	ZNF331	+	ReferenceTranscript	MultiPromoterGene
chr19	54371136	54379689	ENST00000391770|protein_coding	MYADM	+	ReferenceTranscript	MultiPromoterGene
chr19	54694118	54698394	ENST00000429671|protein_coding	TSEN34	+	ReferenceTranscript	MultiPromoterGene
chr19	55128611	55148979	ENST00000396331|protein_coding	LILRB1	+	ReferenceTranscript	MultiPromoterGene
chr19	55716759	55718607	ENST00000586310|processed_transcript	PTPRH	-	ReferenceTranscript	MultiPromoterGene
chr19	55741146	55770385	ENST00000412770|protein_coding	PPP6R1	-	ReferenceTranscript	MultiPromoterGene
chr19	55824168	55836709	ENST00000326652|protein_coding	TMEM150B	-	ReferenceTranscript	MultiPromoterGene
chr19	56166400	56186082	ENST00000308924|protein_coding	U2AF2	+	ReferenceTranscript	MultiPromoterGene
chr19	56652655	56672262	ENST00000337080|protein_coding	ZNF444	+	ReferenceTranscript	MultiPromoterGene
chr19	56736161	56825882	ENST00000588955|protein_coding	ZSCAN5A	-	ReferenceTranscript	MultiPromoterGene
chr19	57019223	57041581	ENST00000308031|protein_coding	ZNF471	+	ReferenceTranscript	MultiPromoterGene
chr19	57321449	57352094	ENST00000326441|protein_coding	PEG3	-	ReferenceTranscript	MultiPromoterGene
chr19	57791418	57803902	ENST00000537645|protein_coding	ZNF460	+	ReferenceTranscript	MultiPromoterGene
chr19	58637618	58662154	ENST00000597186|protein_coding	ZNF329	-	ReferenceTranscript	MultiPromoterGene
chr19	58694820	58724918	ENST00000610905|protein_coding	ZNF274	+	ReferenceTranscript	MultiPromoterGene
chr19	58861959	58864495	ENST00000600966|protein_coding	A1BG	-	ReferenceTranscript	MultiPromoterGene
chr19	59009699	59023359	ENST00000263093|protein_coding	SLC27A5	-	ReferenceTranscript	MultiPromoterGene
chr2	218152	264179	ENST00000405430|protein_coding	SH3YL1	-	ReferenceTranscript	MultiPromoterGene
chr2	3383464	3483336	ENST00000324266|protein_coding	TRAPPC12	+	ReferenceTranscript	MultiPromoterGene
chr2	3501136	3523302	ENST00000327435|protein_coding	ADI1	-	ReferenceTranscript	MultiPromoterGene
chr2	3642701	3692234	ENST00000349077|protein_coding	COLEC11	+	ReferenceTranscript	MultiPromoterGene
chr2	6988446	7005827	ENST00000256722|protein_coding	CMPK2	-	ReferenceTranscript	MultiPromoterGene
chr2	7017907	7038370	ENST00000382040|protein_coding	RSAD2	+	ReferenceTranscript	MultiPromoterGene
chr2	8822185	8823137	ENST00000331129|protein_coding	ID2	+	ReferenceTranscript	MultiPromoterGene
chr2	9614679	9629871	ENST00000497473|protein_coding	IAH1	+	ReferenceTranscript	MultiPromoterGene
chr2	10091821	10142405	ENST00000324907|protein_coding	GRHL1	+	ReferenceTranscript	MultiPromoterGene
chr2	10183676	10194963	ENST00000305883|protein_coding	KLF11	+	ReferenceTranscript	MultiPromoterGene
chr2	10262865	10271541	ENST00000304567|protein_coding	RRM2	+	ReferenceTranscript	MultiPromoterGene
chr2	11321777	11484711	ENST00000616279|protein_coding	ROCK2	-	ReferenceTranscript	MultiPromoterGene
chr2	11679968	11728369	ENST00000263834|protein_coding	GREB1	+	ReferenceTranscript	MultiPromoterGene
chr2	20400557	20424891	ENST00000254351|protein_coding	SDC1	-	ReferenceTranscript	MultiPromoterGene
chr2	20448497	20550605	ENST00000361078|protein_coding	PUM2	-	ReferenceTranscript	MultiPromoterGene
chr2	21224300	21266945	ENST00000233242|protein_coding	APOB	-	ReferenceTranscript	MultiPromoterGene
chr2	24163332	24227779	ENST00000309033|protein_coding	UBXN2A	+	ReferenceTranscript	MultiPromoterGene
chr2	24300302	24307704	ENST00000238721|protein_coding	TP53I3	-	ReferenceTranscript	MultiPromoterGene
chr2	24425732	24583405	ENST00000355123|protein_coding	ITSN2	-	ReferenceTranscript	MultiPromoterGene
chr2	24714122	24993571	NM_003743.5|protein_coding	NCOA1	+	ReferenceTranscript	MultiPromoterGene
chr2	25012602	25016251	ENST00000328379|protein_coding	PTRHD1	-	ReferenceTranscript	MultiPromoterGene
chr2	25450742	25564794	ENST00000321117|protein_coding	DNMT3A	-	ReferenceTranscript	MultiPromoterGene
chr2	27301482	27309271	ENST00000380320|protein_coding	EMILIN1	+	ReferenceTranscript	MultiPromoterGene
chr2	27309639	27323630	ENST00000260598|protein_coding	KHK	+	ReferenceTranscript	MultiPromoterGene
chr2	27423303	27434620	ENST00000408041|protein_coding	SLC5A6	-	ReferenceTranscript	MultiPromoterGene
chr2	27548715	27579359	ENST00000359541|protein_coding	GTF3C2	-	ReferenceTranscript	MultiPromoterGene
chr2	27667243	27712610	ENST00000260570|protein_coding	IFT172	-	ReferenceTranscript	MultiPromoterGene
chr2	27715579	27717679	ENST00000476197|retained_intron	FNDC4	-	ReferenceTranscript	MultiPromoterGene
chr2	27994585	28002600	ENST00000296102|protein_coding	MRPL33	+	ReferenceTranscript	MultiPromoterGene
chr2	28615724	28640184	ENST00000264716|protein_coding	FOSL2	+	ReferenceTranscript	MultiPromoterGene
chr2	28974695	29025806	ENST00000395366|protein_coding	PPP1CB	+	ReferenceTranscript	MultiPromoterGene
chr2	29338280	29406674	ENST00000320081|protein_coding	CLIP4	+	ReferenceTranscript	MultiPromoterGene
chr2	30454399	30482894	ENST00000395323|protein_coding	LBH	+	ReferenceTranscript	MultiPromoterGene
chr2	31557186	31637608	ENST00000379416|protein_coding	XDH	-	ReferenceTranscript	MultiPromoterGene
chr2	31747549	31806007	ENST00000622030|protein_coding	SRD5A2	-	ReferenceTranscript	MultiPromoterGene
chr2	33359723	33624430	ENST00000407925|protein_coding	LTBP1	+	ReferenceTranscript	MultiPromoterGene
chr2	33661390	33789817	ENST00000402538|protein_coding	RASGRP3	+	ReferenceTranscript	MultiPromoterGene
chr2	36582920	36778278	ENST00000280527|protein_coding	CRIM1	+	ReferenceTranscript	MultiPromoterGene
chr2	39208689	39348192	ENST00000402219|protein_coding	SOS1	-	ReferenceTranscript	MultiPromoterGene
chr2	39664581	39828550	ENST00000425775|non_coding	MAP4K3-DT	+	ReferenceTranscript	MultiPromoterGene
chr2	40324409	40679209	ENST00000406785|protein_coding	SLC8A1	-	ReferenceTranscript	MultiPromoterGene
chr2	44039610	44065978	ENST00000405322|protein_coding	ABCG5	-	ReferenceTranscript	MultiPromoterGene
chr2	45615818	45838406	ENST00000263736|protein_coding	SRBD1	-	ReferenceTranscript	MultiPromoterGene
chr2	45878483	46070173	ENST00000421201|protein_coding	PRKCE	+	ReferenceTranscript	MultiPromoterGene
chr2	47129012	47142945	ENST00000319466|protein_coding	MCFD2	-	ReferenceTranscript	MultiPromoterGene
chr2	47168681	47301062	ENST00000263737|protein_coding	TTC7A	+	ReferenceTranscript	MultiPromoterGene
chr2	48541820	48606434	ENST00000340553|protein_coding	FOXN2	+	ReferenceTranscript	MultiPromoterGene
chr2	54342640	54532437	ENST00000394666|protein_coding	ACYP2	+	ReferenceTranscript	MultiPromoterGene
chr2	54785530	54889445	ENST00000333896|protein_coding	SPTBN1	+	ReferenceTranscript	MultiPromoterGene
chr2	55199324	55237408	NM_007008.3|protein_coding	RTN4	-	ReferenceTranscript	MultiPromoterGene
chr2	56093101	56150917	ENST00000355426|protein_coding	EFEMP1	-	ReferenceTranscript	MultiPromoterGene
chr2	61167357	61245390	ENST00000316752|protein_coding	PUS10	-	ReferenceTranscript	MultiPromoterGene
chr2	61704823	61765332	ENST00000677150|protein_coding	XPO1	-	ReferenceTranscript	MultiPromoterGene
chr2	62933000	63273622	ENST00000263991|protein_coding	EHBP1	+	ReferenceTranscript	MultiPromoterGene
chr2	63346693	63815611	ENST00000272321|protein_coding	WDPCP	-	ReferenceTranscript	MultiPromoterGene
chr2	64069235	64084728	ENST00000626380|protein_coding	UGP2	+	ReferenceTranscript	MultiPromoterGene
chr2	64751438	64820131	ENST00000238855|protein_coding	AFTPH	+	ReferenceTranscript	MultiPromoterGene
chr2	64858754	64881047	ENST00000313349|protein_coding	SERTAD2	-	ReferenceTranscript	MultiPromoterGene
chr2	65216532	65250999	ENST00000234256|protein_coding	SLC1A4	+	ReferenceTranscript	MultiPromoterGene
chr2	68405988	68479664	ENST00000234310|protein_coding	PPP3R1	-	ReferenceTranscript	MultiPromoterGene
chr2	68543052	68547019	ENST00000409862|protein_coding	CNRIP1	-	ReferenceTranscript	MultiPromoterGene
chr2	68962013	69053434	ENST00000467265|protein_coding	ARHGAP25	+	ReferenceTranscript	MultiPromoterGene
chr2	69969265	70054244	ENST00000394295|protein_coding	ANXA4	+	ReferenceTranscript	MultiPromoterGene
chr2	70276410	70313788	ENST00000629943|non_coding	PCBP1-AS1	-	ReferenceTranscript	MultiPromoterGene
chr2	71409867	71454233	ENST00000244221|protein_coding	PAIP2B	-	ReferenceTranscript	MultiPromoterGene
chr2	71558911	71662191	ENST00000264447|protein_coding	ZNF638	+	ReferenceTranscript	MultiPromoterGene
chr2	71693828	71913893	ENST00000410020|protein_coding	DYSF	+	ReferenceTranscript	MultiPromoterGene
chr2	73228655	73298459	ENST00000497144|processed_transcript	SFXN5	-	ReferenceTranscript	MultiPromoterGene
chr2	73300509	73340076	ENST00000486777|protein_coding	RAB11FIP5	-	ReferenceTranscript	MultiPromoterGene
chr2	74652961	74669064	ENST00000272430|protein_coding	RTKN	-	ReferenceTranscript	MultiPromoterGene
chr2	74685526	74688018	ENST00000393972|protein_coding	WBP1	+	ReferenceTranscript	MultiPromoterGene
chr2	75720517	75745829	ENST00000452003|protein_coding	EVA1A	-	ReferenceTranscript	MultiPromoterGene
chr2	85621875	85637489	ENST00000263867|protein_coding	CAPG	-	ReferenceTranscript	MultiPromoterGene
chr2	85771842	85788616	ENST00000233838|protein_coding	GGCX	-	ReferenceTranscript	MultiPromoterGene
chr2	85804708	85809154	ENST00000263864|protein_coding	VAMP8	+	ReferenceTranscript	MultiPromoterGene
chr2	85811553	85820529	ENST00000306384|protein_coding	VAMP5	+	ReferenceTranscript	MultiPromoterGene
chr2	85843308	85876406	ENST00000323701|protein_coding	USP39	+	ReferenceTranscript	MultiPromoterGene
chr2	86668493	86719839	ENST00000312912|protein_coding	KDM3A	+	ReferenceTranscript	MultiPromoterGene
chr2	86830520	86850988	ENST00000237455|protein_coding	RNF103	-	ReferenceTranscript	MultiPromoterGene
chr2	95818470	95831158	ENST00000447814|protein_coding	ZNF514	-	ReferenceTranscript	MultiPromoterGene
chr2	96850596	96874556	ENST00000337288|protein_coding	STARD7	-	ReferenceTranscript	MultiPromoterGene
chr2	97297074	97303797	ENST00000475820|processed_transcript	KANSL3	-	ReferenceTranscript	MultiPromoterGene
chr2	97525454	97535817	ENST00000305476|protein_coding	SEMA4C	-	ReferenceTranscript	MultiPromoterGene
chr2	98121260	98206428	ENST00000258459|protein_coding	ANKRD36B	-	ReferenceTranscript	MultiPromoterGene
chr2	98430811	98612007	ENST00000418629|nonsense_mediated_decay	TMEM131	-	ReferenceTranscript	MultiPromoterGene
chr2	99613723	99771405	ENST00000393483|protein_coding	TSGA10	-	ReferenceTranscript	MultiPromoterGene
chr2	100163717	100759037	ENST00000317233|protein_coding	AFF3	-	ReferenceTranscript	MultiPromoterGene
chr2	101623689	101767844	ENST00000409318|protein_coding	TBC1D8	-	ReferenceTranscript	MultiPromoterGene
chr2	102608421	102645006	ENST00000332549|protein_coding	IL1R2	+	ReferenceTranscript	MultiPromoterGene
chr2	102721028	102792277	ENST00000409329|protein_coding	IL1R1	+	ReferenceTranscript	MultiPromoterGene
chr2	102953607	102962560	ENST00000311734|protein_coding	IL1RL1	+	ReferenceTranscript	MultiPromoterGene
chr2	102972255	103015235	ENST00000233957|protein_coding	IL18R1	+	ReferenceTranscript	MultiPromoterGene
chr2	107460329	107502469	ENST00000419159|protein_coding	ST6GAL2	-	ReferenceTranscript	MultiPromoterGene
chr2	109150810	109303694	ENST00000544547|protein_coding	LIMS1	+	ReferenceTranscript	MultiPromoterGene
chr2	111878490	111926021	ENST00000393256|protein_coding	BCL2L11	+	ReferenceTranscript	MultiPromoterGene
chr2	113033177	113097640	ENST00000343936|protein_coding	ZC3H6	+	ReferenceTranscript	MultiPromoterGene
chr2	113914901	113940621	ENST00000465917|processed_transcript	PSD4	+	ReferenceTranscript	MultiPromoterGene
chr2	120124828	120129983	ENST00000627305|protein_coding	DBI	+	ReferenceTranscript	MultiPromoterGene
chr2	120517497	120742475	ENST00000263708|protein_coding	PTPN4	+	ReferenceTranscript	MultiPromoterGene
chr2	122097565	122407014	ENST00000455322|protein_coding	CLASP1	-	ReferenceTranscript	MultiPromoterGene
chr2	127805607	127864730	ENST00000316724|protein_coding	BIN1	-	ReferenceTranscript	MultiPromoterGene
chr2	128176002	128186818	ENST00000234071|protein_coding	PROC	+	ReferenceTranscript	MultiPromoterGene
chr2	128238387	128284065	ENST00000295321|protein_coding	IWS1	-	ReferenceTranscript	MultiPromoterGene
chr2	128396002	128432860	ENST00000409808|protein_coding	LIMS2	-	ReferenceTranscript	MultiPromoterGene
chr2	128698795	128785633	ENST00000643581|protein_coding	SAP130	-	ReferenceTranscript	MultiPromoterGene
chr2	128848773	128953251	ENST00000259253|protein_coding	UGGT1	+	ReferenceTranscript	MultiPromoterGene
chr2	130939829	130948285	ENST00000409255|protein_coding	MZT2B	+	ReferenceTranscript	MultiPromoterGene
chr2	131113628	131132978	ENST00000175756|protein_coding	PTPN18	+	ReferenceTranscript	MultiPromoterGene
chr2	132241532	132249970	ENST00000309451|protein_coding	MZT2A	-	ReferenceTranscript	MultiPromoterGene
chr2	133429372	134326031	ENST00000317721|protein_coding	NCKAP5	-	ReferenceTranscript	MultiPromoterGene
chr2	135954538	136288788	ENST00000264159|protein_coding	ZRANB3	-	ReferenceTranscript	MultiPromoterGene
chr2	136499424	136542626	ENST00000272638|protein_coding	UBXN4	+	ReferenceTranscript	MultiPromoterGene
chr2	139259339	139331117	ENST00000280098|protein_coding	SPOPL	+	ReferenceTranscript	MultiPromoterGene
chr2	143886987	144525921	ENST00000295095|protein_coding	ARHGAP15	+	ReferenceTranscript	MultiPromoterGene
chr2	145141647	145277686	ENST00000627532|protein_coding	ZEB2	-	ReferenceTranscript	MultiPromoterGene
chr2	148687964	148778306	ENST00000392857|protein_coding	ORC4	-	ReferenceTranscript	MultiPromoterGene
chr2	148778659	149274540	ENST00000642680|protein_coding	MBD5	+	ReferenceTranscript	MultiPromoterGene
chr2	150444186	150903961	ENST00000655697|non_coding	MMADHC-DT	+	ReferenceTranscript	MultiPromoterGene
chr2	153535569	153573971	ENST00000448428|protein_coding	PRPF40A	-	ReferenceTranscript	MultiPromoterGene
chr2	157180948	157189233	ENST00000339562|protein_coding	NR4A2	-	ReferenceTranscript	MultiPromoterGene
chr2	158593032	158732374	ENST00000424669|protein_coding	ACVR1	-	ReferenceTranscript	MultiPromoterGene
chr2	158958387	158992666	ENST00000005756|protein_coding	UPP2	+	ReferenceTranscript	MultiPromoterGene
chr2	159313608	159537348	ENST00000628904|protein_coding	PKP4	+	ReferenceTranscript	MultiPromoterGene
chr2	160294813	160373170	ENST00000482503|processed_transcript	BAZ2B	-	ReferenceTranscript	MultiPromoterGene
chr2	162016938	162092741	ENST00000392749|protein_coding	TANK	+	ReferenceTranscript	MultiPromoterGene
chr2	163200847	163217632	ENST00000233612|protein_coding	GCA	+	ReferenceTranscript	MultiPromoterGene
chr2	165349332	165425005	ENST00000543549|protein_coding	GRB14	-	ReferenceTranscript	MultiPromoterGene
chr2	165541274	165697922	ENST00000342193|protein_coding	COBLL1	-	ReferenceTranscript	MultiPromoterGene
chr2	165697255	165938046	ENST00000414885|non_coding	AC019197.1	+	ReferenceTranscript	MultiPromoterGene
chr2	165768167	165794207	ENST00000493887|processed_transcript	SLC38A11	-	ReferenceTranscript	MultiPromoterGene
chr2	166326156	166545917	ENST00000314499|protein_coding	CSRNP3	+	ReferenceTranscript	MultiPromoterGene
chr2	170655380	170668574	ENST00000260956|protein_coding	SSB	+	ReferenceTranscript	MultiPromoterGene
chr2	172173918	172290596	ENST00000375258|protein_coding	METTL8	-	ReferenceTranscript	MultiPromoterGene
chr2	173292516	173368980	ENST00000442250|protein_coding	ITGA6	+	ReferenceTranscript	MultiPromoterGene
chr2	173792932	173917615	ENST00000535187|protein_coding	RAPGEF4	+	ReferenceTranscript	MultiPromoterGene
chr2	173940573	174132743	ENST00000375213|protein_coding	MAP3K20	+	ReferenceTranscript	MultiPromoterGene
chr2	174773285	174828797	ENST00000652005|protein_coding	SP3	-	ReferenceTranscript	MultiPromoterGene
chr2	175424299	175499307	ENST00000392547|protein_coding	WIPF1	-	ReferenceTranscript	MultiPromoterGene
chr2	178095035	178129455	ENST00000397062|protein_coding	NFE2L2	-	ReferenceTranscript	MultiPromoterGene
chr2	178487971	178937504	ENST00000286063|protein_coding	PDE11A	-	ReferenceTranscript	MultiPromoterGene
chr2	179296702	179315484	ENST00000432031|protein_coding	PRKRA	-	ReferenceTranscript	MultiPromoterGene
chr2	180306708	180726232	ENST00000410066|protein_coding	ZNF385B	-	ReferenceTranscript	MultiPromoterGene
chr2	181845331	181928152	ENST00000410062|protein_coding	UBE2E3	+	ReferenceTranscript	MultiPromoterGene
chr2	182322112	182403667	ENST00000397033|protein_coding	ITGA4	+	ReferenceTranscript	MultiPromoterGene
chr2	182756711	182795465	ENST00000409001|protein_coding	ITPRID2	+	ReferenceTranscript	MultiPromoterGene
chr2	183011762	183291758	ENST00000409365|protein_coding	PDE1A	-	ReferenceTranscript	MultiPromoterGene
chr2	188328956	188419162	ENST00000233156|protein_coding	TFPI	-	ReferenceTranscript	MultiPromoterGene
chr2	189156600	189460653	ENST00000409830|protein_coding	GULP1	+	ReferenceTranscript	MultiPromoterGene
chr2	190425315	190445512	ENST00000261024|protein_coding	SLC40A1	-	ReferenceTranscript	MultiPromoterGene
chr2	190628584	190648719	NM_001371388.1|protein_coding	ORMDL1	-	ReferenceTranscript	MultiPromoterGene
chr2	191208295	191236391	ENST00000322522|protein_coding	INPP1	+	ReferenceTranscript	MultiPromoterGene
chr2	191838774	191878954	ENST00000673952|protein_coding	STAT1	-	ReferenceTranscript	MultiPromoterGene
chr2	192128298	192160952	ENST00000420448|protein_coding	MYO1B	+	ReferenceTranscript	MultiPromoterGene
chr2	196521949	196602424	ENST00000359634|protein_coding	SLC39A10	+	ReferenceTranscript	MultiPromoterGene
chr2	197584002	197592735	ENST00000463826|retained_intron	CCDC150	+	ReferenceTranscript	MultiPromoterGene
chr2	198351309	198364617	ENST00000676933|protein_coding	HSPD1	-	ReferenceTranscript	MultiPromoterGene
chr2	198365266	198368105	ENST00000465573|processed_transcript	HSPE1	+	ReferenceTranscript	MultiPromoterGene
chr2	198432947	198540311	ENST00000295049|protein_coding	RFTN2	-	ReferenceTranscript	MultiPromoterGene
chr2	200134230	200323468	ENST00000443023|protein_coding	SATB2	-	ReferenceTranscript	MultiPromoterGene
chr2	201171415	201346987	ENST00000409140|protein_coding	SPATS2L	+	ReferenceTranscript	MultiPromoterGene
chr2	201450736	201536218	ENST00000374700|protein_coding	AOX1	+	ReferenceTranscript	MultiPromoterGene
chr2	201676632	201692061	ENST00000409600|protein_coding	BZW1	+	ReferenceTranscript	MultiPromoterGene
chr2	201980886	202041410	ENST00000309955|protein_coding	CFLAR	+	ReferenceTranscript	MultiPromoterGene
chr2	202098188	202151452	ENST00000264275|protein_coding	CASP8	+	ReferenceTranscript	MultiPromoterGene
chr2	202484908	202508226	ENST00000409883|protein_coding	TMEM237	-	ReferenceTranscript	MultiPromoterGene
chr2	202564989	202645656	ENST00000264276|protein_coding	ALS2	-	ReferenceTranscript	MultiPromoterGene
chr2	203241049	203432472	ENST00000374580|protein_coding	BMPR2	+	ReferenceTranscript	MultiPromoterGene
chr2	204304159	204400058	ENST00000630330|protein_coding	RAPH1	-	ReferenceTranscript	MultiPromoterGene
chr2	206950245	206950880	ENST00000435627|non_coding	AC007383.1	+	ReferenceTranscript	MultiPromoterGene
chr2	208477466	208490102	ENST00000406927|protein_coding	METTL21A	-	ReferenceTranscript	MultiPromoterGene
chr2	209100952	209119795	ENST00000345146|protein_coding	IDH1	-	ReferenceTranscript	MultiPromoterGene
chr2	211421457	211464279	ENST00000619804|protein_coding	CPS1	+	ReferenceTranscript	MultiPromoterGene
chr2	216176781	216214487	ENST00000236959|protein_coding	ATIC	+	ReferenceTranscript	MultiPromoterGene
chr2	216225587	216300791	ENST00000354785|protein_coding	FN1	-	ReferenceTranscript	MultiPromoterGene
chr2	216903110	216946532	ENST00000265322|protein_coding	PECR	-	ReferenceTranscript	MultiPromoterGene
chr2	216974070	217071016	ENST00000392132|protein_coding	XRCC5	+	ReferenceTranscript	MultiPromoterGene
chr2	217498142	217529159	ENST00000233809|protein_coding	IGFBP2	+	ReferenceTranscript	MultiPromoterGene
chr2	218664511	218808851	ENST00000171887|protein_coding	TNS1	-	ReferenceTranscript	MultiPromoterGene
chr2	219081932	219119079	ENST00000295685|protein_coding	ARPC2	+	ReferenceTranscript	MultiPromoterGene
chr2	219138919	219157226	ENST00000258412|protein_coding	TMBIM1	-	ReferenceTranscript	MultiPromoterGene
chr2	219187895	219211514	ENST00000258362|protein_coding	PNKD	+	ReferenceTranscript	MultiPromoterGene
chr2	219264590	219270664	ENST00000273062|protein_coding	CTDSP1	+	ReferenceTranscript	MultiPromoterGene
chr2	219934078	220025537	ENST00000356853|protein_coding	NHEJ1	-	ReferenceTranscript	MultiPromoterGene
chr2	220036618	220041647	ENST00000360507|protein_coding	CNPPD1	-	ReferenceTranscript	MultiPromoterGene
chr2	220074493	220083680	ENST00000265316|protein_coding	ABCB6	-	ReferenceTranscript	MultiPromoterGene
chr2	220101487	220108336	ENST00000409640|protein_coding	GLB1L	-	ReferenceTranscript	MultiPromoterGene
chr2	223289261	223427340	ENST00000321276|protein_coding	SGPP2	+	ReferenceTranscript	MultiPromoterGene
chr2	225629806	225811782	ENST00000409592|protein_coding	DOCK10	-	ReferenceTranscript	MultiPromoterGene
chr2	227596032	227664475	ENST00000305123|protein_coding	IRS1	-	ReferenceTranscript	MultiPromoterGene
chr2	228189954	228222549	ENST00000353339|protein_coding	MFF	+	ReferenceTranscript	MultiPromoterGene
chr2	229888689	230135981	ENST00000392054|protein_coding	PID1	-	ReferenceTranscript	MultiPromoterGene
chr2	230632156	230786619	ENST00000389045|protein_coding	TRIP12	-	ReferenceTranscript	MultiPromoterGene
chr2	232575136	232577978	ENST00000412128|protein_coding	PTMA	+	ReferenceTranscript	MultiPromoterGene
chr2	232646380	232672434	ENST00000410024|protein_coding	COPS7B	+	ReferenceTranscript	MultiPromoterGene
chr2	234263139	234380744	ENST00000264057|protein_coding	DGKD	+	ReferenceTranscript	MultiPromoterGene
chr2	234601535	234681946	ENST00000305139|protein_coding	UGT1A6	+	ReferenceTranscript	MultiPromoterGene
chr2	234888765	234894439	ENST00000477103|retained_intron	TRPM8	+	ReferenceTranscript	MultiPromoterGene
chr2	234959345	234985778	ENST00000168148|protein_coding	SPP2	+	ReferenceTranscript	MultiPromoterGene
chr2	235401684	235405697	ENST00000390645|protein_coding	ARL4C	-	ReferenceTranscript	MultiPromoterGene
chr2	235860660	235964358	ENST00000392011|protein_coding	SH3BP4	+	ReferenceTranscript	MultiPromoterGene
chr2	236402686	237040437	ENST00000304032|protein_coding	AGAP1	+	ReferenceTranscript	MultiPromoterGene
chr2	237478467	237490997	ENST00000272928|protein_coding	ACKR3	+	ReferenceTranscript	MultiPromoterGene
chr2	238482968	238499377	ENST00000264601|protein_coding	RAB17	-	ReferenceTranscript	MultiPromoterGene
chr2	238536229	238690286	ENST00000308482|protein_coding	LRRFIP1	+	ReferenceTranscript	MultiPromoterGene
chr2	238875655	238951423	ENST00000272930|protein_coding	UBE2F	+	ReferenceTranscript	MultiPromoterGene
chr2	239969863	240322714	ENST00000543185|protein_coding	HDAC4	-	ReferenceTranscript	MultiPromoterGene
chr2	241500208	241503431	ENST00000438823|nonsense_mediated_decay	DUSP28	+	ReferenceTranscript	MultiPromoterGene
chr2	241808240	241819917	ENST00000307503|protein_coding	AGXT	+	ReferenceTranscript	MultiPromoterGene
chr2	241938034	242034983	ENST00000310397|protein_coding	SNED1	+	ReferenceTranscript	MultiPromoterGene
chr2	242046879	242051840	ENST00000475666|processed_transcript	PASK	-	ReferenceTranscript	MultiPromoterGene
chr2	242089881	242123067	ENST00000234038|protein_coding	PPP1R7	+	ReferenceTranscript	MultiPromoterGene
chr2	242168626	242254707	ENST00000391976|protein_coding	HDLBP	-	ReferenceTranscript	MultiPromoterGene
chr2	242255275	242293439	ENST00000616972|protein_coding	SEPTIN2	+	ReferenceTranscript	MultiPromoterGene
chr2	242255584	242274566	ENST00000420786|protein_coding	2002-09-01	+	ReferenceTranscript	MultiPromoterGene
chr2	242498159	242513546	ENST00000318407|protein_coding	BOK	+	ReferenceTranscript	MultiPromoterGene
chr2	242523819	242576573	ENST00000407315|protein_coding	THAP4	-	ReferenceTranscript	MultiPromoterGene
chr2	242641453	242668893	ENST00000313552|protein_coding	ING5	+	ReferenceTranscript	MultiPromoterGene
chr20	361664	378203	ENST00000217233|protein_coding	TRIB3	+	ReferenceTranscript	MultiPromoterGene
chr20	814419	826922	ENST00000304189|protein_coding	FAM110A	+	ReferenceTranscript	MultiPromoterGene
chr20	1099244	1152890	ENST00000335877|protein_coding	PSMF1	+	ReferenceTranscript	MultiPromoterGene
chr20	1290552	1309783	ENST00000360779|protein_coding	SDCBP2	-	ReferenceTranscript	MultiPromoterGene
chr20	1577985	1600655	ENST00000279477|protein_coding	SIRPB1	-	ReferenceTranscript	MultiPromoterGene
chr20	1875428	1920543	ENST00000356025|protein_coding	SIRPA	+	ReferenceTranscript	MultiPromoterGene
chr20	2083536	2157684	ENST00000493263|nonsense_mediated_decay	STK35	+	ReferenceTranscript	MultiPromoterGene
chr20	2815959	2821301	ENST00000360652|protein_coding	PCED1A	-	ReferenceTranscript	MultiPromoterGene
chr20	3088218	3140511	ENST00000217173|protein_coding	UBOX5	-	ReferenceTranscript	MultiPromoterGene
chr20	3776481	3786765	ENST00000245960|protein_coding	CDC25B	+	ReferenceTranscript	MultiPromoterGene
chr20	3870462	3904502	ENST00000621507|protein_coding	PANK2	+	ReferenceTranscript	MultiPromoterGene
chr20	4833003	4982156	ENST00000338244|protein_coding	SLC23A2	-	ReferenceTranscript	MultiPromoterGene
chr20	5095598	5100604	ENST00000379143|protein_coding	PCNA	-	ReferenceTranscript	MultiPromoterGene
chr20	11871475	11907257	ENST00000405977|protein_coding	BTBD3	+	ReferenceTranscript	MultiPromoterGene
chr20	17594323	17662887	ENST00000377813|protein_coding	RRBP1	-	ReferenceTranscript	MultiPromoterGene
chr20	17922240	17949363	ENST00000377759|protein_coding	SNX5	-	ReferenceTranscript	MultiPromoterGene
chr20	17949660	17971765	ENST00000377710|protein_coding	MGME1	+	ReferenceTranscript	MultiPromoterGene
chr20	18488583	18542059	ENST00000377465|protein_coding	SEC23B	+	ReferenceTranscript	MultiPromoterGene
chr20	19915768	19983101	ENST00000484638|processed_transcript	RIN2	+	ReferenceTranscript	MultiPromoterGene
chr20	20370173	20693287	ENST00000202677|protein_coding	RALGAPA2	-	ReferenceTranscript	MultiPromoterGene
chr20	21283968	21370463	ENST00000377191|protein_coding	XRN2	+	ReferenceTranscript	MultiPromoterGene
chr20	22561642	22566093	ENST00000377115|protein_coding	FOXA2	-	ReferenceTranscript	MultiPromoterGene
chr20	25275378	25371471	ENST00000376542|protein_coding	ABHD12	-	ReferenceTranscript	MultiPromoterGene
chr20	25593570	25604650	ENST00000304788|protein_coding	NANP	-	ReferenceTranscript	MultiPromoterGene
chr20	30252254	30310400	ENST00000376062|protein_coding	BCL2L1	-	ReferenceTranscript	MultiPromoterGene
chr20	30327073	30389608	ENST00000340513|protein_coding	TPX2	+	ReferenceTranscript	MultiPromoterGene
chr20	30946215	31025694	ENST00000620121|protein_coding	ASXL1	+	ReferenceTranscript	MultiPromoterGene
chr20	32868073	32891161	ENST00000217426|protein_coding	AHCY	-	ReferenceTranscript	MultiPromoterGene
chr20	32951117	33095840	ENST00000262650|protein_coding	ITCH	+	ReferenceTranscript	MultiPromoterGene
chr20	33464416	33515765	ENST00000253382|protein_coding	ACSS2	+	ReferenceTranscript	MultiPromoterGene
chr20	34289268	34330182	ENST00000253363|protein_coding	RBM39	-	ReferenceTranscript	MultiPromoterGene
chr20	34742661	34820721	ENST00000636016|protein_coding	EPB41L1	+	ReferenceTranscript	MultiPromoterGene
chr20	35169921	35179850	ENST00000279022|protein_coding	MYL9	+	ReferenceTranscript	MultiPromoterGene
chr20	35807732	35870022	ENST00000237530|protein_coding	RPN2	+	ReferenceTranscript	MultiPromoterGene
chr20	35974542	36034453	ENST00000373578|protein_coding	SRC	+	ReferenceTranscript	MultiPromoterGene
chr20	36322356	36500530	ENST00000621317|protein_coding	CTNNBL1	+	ReferenceTranscript	MultiPromoterGene
chr20	36694483	36756182	ENST00000614670|protein_coding	RPRD1B	+	ReferenceTranscript	MultiPromoterGene
chr20	39657461	39753127	ENST00000361337|protein_coding	TOP1	+	ReferenceTranscript	MultiPromoterGene
chr20	39766371	39791177	ENST00000483646|processed_transcript	PLCG1	+	ReferenceTranscript	MultiPromoterGene
chr20	39810754	39946242	ENST00000559234|protein_coding	ZHX3	-	ReferenceTranscript	MultiPromoterGene
chr20	42543491	42698256	ENST00000341197|protein_coding	TOX2	+	ReferenceTranscript	MultiPromoterGene
chr20	43029878	43063236	ENST00000316099|protein_coding	HNF4A	+	ReferenceTranscript	MultiPromoterGene
chr20	43104513	43123244	ENST00000262605|protein_coding	TTPAL	+	ReferenceTranscript	MultiPromoterGene
chr20	43160549	43247678	ENST00000372889|protein_coding	PKIG	+	ReferenceTranscript	MultiPromoterGene
chr20	43953927	43977064	ENST00000372733|protein_coding	SDC4	-	ReferenceTranscript	MultiPromoterGene
chr20	44035258	44039250	ENST00000360981|protein_coding	DBNDD2	+	ReferenceTranscript	MultiPromoterGene
chr20	45186466	45280098	ENST00000279027|protein_coding	SLC13A3	-	ReferenceTranscript	MultiPromoterGene
chr20	45837858	45985158	ENST00000536340|protein_coding	ZMYND8	-	ReferenceTranscript	MultiPromoterGene
chr20	46331262	46414233	ENST00000437955|protein_coding	SULF2	-	ReferenceTranscript	MultiPromoterGene
chr20	48697660	48729687	ENST00000371674|protein_coding	UBE2V1	-	ReferenceTranscript	MultiPromoterGene
chr20	50005162	50179370	ENST00000609943|protein_coding	NFATC2	-	ReferenceTranscript	MultiPromoterGene
chr20	54934029	54943719	ENST00000371384|protein_coding	FAM210B	+	ReferenceTranscript	MultiPromoterGene
chr20	56136165	56143177	ENST00000319441|protein_coding	PCK1	+	ReferenceTranscript	MultiPromoterGene
chr20	56223451	56285071	ENST00000341744|protein_coding	PMEPA1	-	ReferenceTranscript	MultiPromoterGene
chr20	57466770	57475465	ENST00000371081|protein_coding	GNAS	+	ReferenceTranscript	MultiPromoterGene
chr20	57570239	57582309	ENST00000217131|protein_coding	CTSZ	-	ReferenceTranscript	MultiPromoterGene
chr20	60711788	60718450	ENST00000370873|protein_coding	PSMA7	-	ReferenceTranscript	MultiPromoterGene
chr20	61509094	61557857	ENST00000395343|protein_coding	DIDO1	-	ReferenceTranscript	MultiPromoterGene
chr20	62368015	62370456	ENST00000309546|protein_coding	LIME1	+	ReferenceTranscript	MultiPromoterGene
chr20	62372756	62373887	ENST00000491109|processed_transcript	SLC2A4RG	+	ReferenceTranscript	MultiPromoterGene
chr20	62694550	62703700	ENST00000343484|protein_coding	TCEA2	+	ReferenceTranscript	MultiPromoterGene
chr20	62704533	62710871	ENST00000395042|protein_coding	RGS19	-	ReferenceTranscript	MultiPromoterGene
chr21	16333555	16437321	ENST00000318948|protein_coding	NRIP1	-	ReferenceTranscript	MultiPromoterGene
chr21	23402281	23434967	ENST00000656955|non_coding	LINC01687	-	ReferenceTranscript	MultiPromoterGene
chr21	27088814	27107338	ENST00000400099|protein_coding	ATP5PF	-	ReferenceTranscript	MultiPromoterGene
chr21	27107699	27124659	ENST00000487266|processed_transcript	GABPA	+	ReferenceTranscript	MultiPromoterGene
chr21	27252860	27543088	ENST00000346798|protein_coding	APP	-	ReferenceTranscript	MultiPromoterGene
chr21	30517879	30547540	ENST00000470800|processed_transcript	MAP3K7CL	+	ReferenceTranscript	MultiPromoterGene
chr21	30671242	30718469	ENST00000286800|protein_coding	BACH1	+	ReferenceTranscript	MultiPromoterGene
chr21	33032005	33041244	ENST00000270142|protein_coding	SOD1	+	ReferenceTranscript	MultiPromoterGene
chr21	34876239	34914423	ENST00000381815|protein_coding	GART	-	ReferenceTranscript	MultiPromoterGene
chr21	35014806	35272165	ENST00000381318|protein_coding	ITSN1	+	ReferenceTranscript	MultiPromoterGene
chr21	35747798	35775075	ENST00000399299|protein_coding	SMIM11A	+	ReferenceTranscript	MultiPromoterGene
chr21	35888781	35899148	ENST00000481448|protein_coding	RCAN1	-	ReferenceTranscript	MultiPromoterGene
chr21	36160097	36260987	ENST00000344691|protein_coding	RUNX1	-	ReferenceTranscript	MultiPromoterGene
chr21	38123492	38338773	ENST00000399120|protein_coding	HLCS	-	ReferenceTranscript	MultiPromoterGene
chr21	38441566	38445023	ENST00000479152|retained_intron	PIGP	-	ReferenceTranscript	MultiPromoterGene
chr21	38739402	38885075	ENST00000644942|protein_coding	DYRK1A	+	ReferenceTranscript	MultiPromoterGene
chr21	39751957	39870401	ENST00000288319|protein_coding	ERG	-	ReferenceTranscript	MultiPromoterGene
chr21	40177818	40196860	ENST00000667466|protein_coding	ETS2	+	ReferenceTranscript	MultiPromoterGene
chr21	40719417	40720546	ENST00000471260|processed_transcript	HMGN1	-	ReferenceTranscript	MultiPromoterGene
chr21	40752251	40769815	ENST00000649170|protein_coding	GET1	+	ReferenceTranscript	MultiPromoterGene
chr21	42688740	42729358	ENST00000398652|protein_coding	FAM3B	+	ReferenceTranscript	MultiPromoterGene
chr21	42798165	42831139	ENST00000398598|protein_coding	MX1	+	ReferenceTranscript	MultiPromoterGene
chr21	43305220	43374127	ENST00000380486|protein_coding	C2CD2	-	ReferenceTranscript	MultiPromoterGene
chr21	43732183	43735463	ENST00000291525|protein_coding	TFF3	-	ReferenceTranscript	MultiPromoterGene
chr21	43933961	44001536	ENST00000352133|protein_coding	SLC37A1	+	ReferenceTranscript	MultiPromoterGene
chr21	44313418	44333409	ENST00000354250|protein_coding	NDUFV3	+	ReferenceTranscript	MultiPromoterGene
chr21	44473300	44495941	ENST00000398158|protein_coding	CBS	-	ReferenceTranscript	MultiPromoterGene
chr21	44473864	44495964	ENST00000624934|protein_coding	CBSL	-	ReferenceTranscript	MultiPromoterGene
chr21	44834362	44847011	ENST00000270162|protein_coding	SIK1	-	ReferenceTranscript	MultiPromoterGene
chr21	45139009	45182180	ENST00000291565|protein_coding	PDXK	+	ReferenceTranscript	MultiPromoterGene
chr21	45287122	45387886	ENST00000448287|protein_coding	AGPAT3	+	ReferenceTranscript	MultiPromoterGene
chr21	45553564	45565593	ENST00000620528|protein_coding	GATD3B	+	ReferenceTranscript	MultiPromoterGene
chr21	45666221	45671121	ENST00000436357|protein_coding	DNMT3L	-	ReferenceTranscript	MultiPromoterGene
chr21	46305879	46340814	ENST00000302347|protein_coding	ITGB2	-	ReferenceTranscript	MultiPromoterGene
chr21	46875444	46933633	ENST00000359759|protein_coding	COL18A1	+	ReferenceTranscript	MultiPromoterGene
chr21	46932478	46962354	ENST00000311124|protein_coding	SLC19A1	-	ReferenceTranscript	MultiPromoterGene
chr21	47744069	47865682	ENST00000359568|protein_coding	PCNT	+	ReferenceTranscript	MultiPromoterGene
chr22	18121522	18213621	ENST00000317582|protein_coding	BCL2L13	+	ReferenceTranscript	MultiPromoterGene
chr22	18218317	18257431	ENST00000551952|protein_coding	BID	-	ReferenceTranscript	MultiPromoterGene
chr22	18322357	18484267	ENST00000495076|nonsense_mediated_decay	MICAL3	-	ReferenceTranscript	MultiPromoterGene
chr22	19702025	19710842	ENST00000455784|protein_coding	SEPTIN5	+	ReferenceTranscript	MultiPromoterGene
chr22	19950092	19956521	ENST00000449653|protein_coding	COMT	+	ReferenceTranscript	MultiPromoterGene
chr22	20105070	20114704	ENST00000331821|protein_coding	RANBP1	+	ReferenceTranscript	MultiPromoterGene
chr22	20861896	20941906	ENST00000263205|protein_coding	MED15	+	ReferenceTranscript	MultiPromoterGene
chr22	21128400	21142008	ENST00000215727|protein_coding	SERPIND1	+	ReferenceTranscript	MultiPromoterGene
chr22	24200149	24227054	ENST00000316185|protein_coding	SLC2A11	+	ReferenceTranscript	MultiPromoterGene
chr22	24407753	24574596	ENST00000263119|protein_coding	CABIN1	+	ReferenceTranscript	MultiPromoterGene
chr22	24666804	24813174	ENST00000651059|protein_coding	SPECC1L	+	ReferenceTranscript	MultiPromoterGene
chr22	24936405	24951150	ENST00000407471|protein_coding	GUCD1	-	ReferenceTranscript	MultiPromoterGene
chr22	24951974	24978020	ENST00000402849|protein_coding	SNRPD3	+	ReferenceTranscript	MultiPromoterGene
chr22	24999182	25024968	ENST00000400380|protein_coding	GGT1	+	ReferenceTranscript	MultiPromoterGene
chr22	25507808	25593366	ENST00000637069|protein_coding	KIAA1671	+	ReferenceTranscript	MultiPromoterGene
chr22	28249566	28315187	ENST00000634017|protein_coding	PITPNB	-	ReferenceTranscript	MultiPromoterGene
chr22	28374001	29075853	ENST00000397906|protein_coding	TTC28	-	ReferenceTranscript	MultiPromoterGene
chr22	29083730	29108134	ENST00000464581|protein_coding	CHEK2	-	ReferenceTranscript	MultiPromoterGene
chr22	29138026	29153498	ENST00000216027|protein_coding	HSCB	+	ReferenceTranscript	MultiPromoterGene
chr22	29190576	29196121	ENST00000405219|protein_coding	XBP1	-	ReferenceTranscript	MultiPromoterGene
chr22	29904156	29949644	ENST00000397871|protein_coding	THOC5	-	ReferenceTranscript	MultiPromoterGene
chr22	30184599	30234263	ENST00000307790|protein_coding	ASCC2	-	ReferenceTranscript	MultiPromoterGene
chr22	30793006	30821291	ENST00000615189|protein_coding	SEC14L2	+	ReferenceTranscript	MultiPromoterGene
chr22	30950621	30970565	ENST00000402369|protein_coding	GAL3ST1	-	ReferenceTranscript	MultiPromoterGene
chr22	31477304	31500609	ENST00000358743|protein_coding	SMTN	+	ReferenceTranscript	MultiPromoterGene
chr22	31892521	32014574	ENST00000400288|protein_coding	SFI1	+	ReferenceTranscript	MultiPromoterGene
chr22	32015088	32058418	ENST00000439502|protein_coding	PISD	-	ReferenceTranscript	MultiPromoterGene
chr22	32149956	32302975	ENST00000382112|protein_coding	DEPDC5	+	ReferenceTranscript	MultiPromoterGene
chr22	32871223	32894595	ENST00000452138|protein_coding	FBXO7	+	ReferenceTranscript	MultiPromoterGene
chr22	33669062	34318829	ENST00000413114|protein_coding	LARGE1	-	ReferenceTranscript	MultiPromoterGene
chr22	36156056	36220420	ENST00000473487|protein_coding	RBFOX2	-	ReferenceTranscript	MultiPromoterGene
chr22	36536377	36556977	ENST00000349314|protein_coding	APOL3	-	ReferenceTranscript	MultiPromoterGene
chr22	36677325	36784012	ENST00000216181|protein_coding	MYH9	-	ReferenceTranscript	MultiPromoterGene
chr22	36884288	36903069	ENST00000216187|protein_coding	FOXRED2	-	ReferenceTranscript	MultiPromoterGene
chr22	37406905	37415488	ENST00000249042|protein_coding	TST	-	ReferenceTranscript	MultiPromoterGene
chr22	37420233	37421122	ENST00000628507|protein_coding	MPST	+	ReferenceTranscript	MultiPromoterGene
chr22	38507889	38577714	ENST00000668949|protein_coding	PLA2G6	-	ReferenceTranscript	MultiPromoterGene
chr22	38686696	38713438	ENST00000396832|protein_coding	CSNK1E	-	ReferenceTranscript	MultiPromoterGene
chr22	38879444	38902342	ENST00000396821|protein_coding	DDX17	-	ReferenceTranscript	MultiPromoterGene
chr22	39130740	39152004	ENST00000405018|protein_coding	SUN2	-	ReferenceTranscript	MultiPromoterGene
chr22	39353613	39359189	ENST00000249116|protein_coding	APOBEC3A	+	ReferenceTranscript	MultiPromoterGene
chr22	40440820	40731811	ENST00000301923|protein_coding	TNRC6B	+	ReferenceTranscript	MultiPromoterGene
chr22	40806292	41032723	ENST00000355630|protein_coding	MRTFA	-	ReferenceTranscript	MultiPromoterGene
chr22	41347381	41369313	ENST00000216225|protein_coding	RBX1	+	ReferenceTranscript	MultiPromoterGene
chr22	41777945	41795330	ENST00000266304|protein_coding	TEF	+	ReferenceTranscript	MultiPromoterGene
chr22	42017353	42060043	ENST00000359308|protein_coding	XRCC6	+	ReferenceTranscript	MultiPromoterGene
chr22	42069936	42084871	ENST00000401959|protein_coding	SNU13	-	ReferenceTranscript	MultiPromoterGene
chr22	42229108	42303309	ENST00000361204|protein_coding	SREBF2	+	ReferenceTranscript	MultiPromoterGene
chr22	42334740	42343156	ENST00000215980|protein_coding	CENPM	-	ReferenceTranscript	MultiPromoterGene
chr22	42475703	42480288	ENST00000331479|protein_coding	SMDT1	+	ReferenceTranscript	MultiPromoterGene
chr22	43013845	43045398	ENST00000352397|protein_coding	CYB5R3	-	ReferenceTranscript	MultiPromoterGene
chr22	43265778	43411155	ENST00000263246|protein_coding	PACSIN2	-	ReferenceTranscript	MultiPromoterGene
chr22	44208335	44213274	ENST00000563715|non_coding	Z97055.2	+	ReferenceTranscript	MultiPromoterGene
chr22	45898762	45959232	ENST00000402984|protein_coding	FBLN1	+	ReferenceTranscript	MultiPromoterGene
chr22	46449748	46501903	ENST00000381051|protein_coding	FLJ27365	+	ReferenceTranscript	MultiPromoterGene
chr22	46546498	46639653	ENST00000262735|protein_coding	PPARA	+	ReferenceTranscript	MultiPromoterGene
chr22	46731610	46753237	ENST00000645190|protein_coding	TRMU	+	ReferenceTranscript	MultiPromoterGene
chr22	47158546	47571336	ENST00000337137|protein_coding	TBC1D22A	+	ReferenceTranscript	MultiPromoterGene
chr22	48972117	49147744	ENST00000358295|protein_coding	TAFA5	+	ReferenceTranscript	MultiPromoterGene
chr22	50354419	50357720	ENST00000360612|protein_coding	PIM3	+	ReferenceTranscript	MultiPromoterGene
chr22	50624345	50638027	ENST00000303434|protein_coding	TRABD	+	ReferenceTranscript	MultiPromoterGene
chr22	50962024	50964033	ENST00000252785|protein_coding	SCO2	-	ReferenceTranscript	MultiPromoterGene
chr22	50964180	50968441	ENST00000395681|protein_coding	TYMP	-	ReferenceTranscript	MultiPromoterGene
chr22	50968138	50970251	ENST00000468249|retained_intron	ODF3B	-	ReferenceTranscript	MultiPromoterGene
chr3	4535031	4889190	ENST00000649015|protein_coding	ITPR1	+	ReferenceTranscript	MultiPromoterGene
chr3	9430557	9439158	ENST00000481221|non_coding	THUMPD3-AS1	-	ReferenceTranscript	MultiPromoterGene
chr3	9791770	9807796	ENST00000383826|protein_coding	OGG1	+	ReferenceTranscript	MultiPromoterGene
chr3	9834800	9848256	ENST00000433034|protein_coding	ARPC4	+	ReferenceTranscript	MultiPromoterGene
chr3	9851671	9878038	ENST00000426895|protein_coding	TTLL3	+	ReferenceTranscript	MultiPromoterGene
chr3	11597542	11685389	ENST00000430365|protein_coding	VGLL4	-	ReferenceTranscript	MultiPromoterGene
chr3	12329358	12475843	ENST00000309576|protein_coding	PPARG	+	ReferenceTranscript	MultiPromoterGene
chr3	12525978	12575157	ENST00000284995|protein_coding	TSEN2	+	ReferenceTranscript	MultiPromoterGene
chr3	12625099	12705616	ENST00000442415|protein_coding	RAF1	-	ReferenceTranscript	MultiPromoterGene
chr3	12938718	13009168	ENST00000273221|protein_coding	IQSEC1	-	ReferenceTranscript	MultiPromoterGene
chr3	14984290	14989014	ENST00000424349|antisense	FGD5-AS1	-	ReferenceTranscript	MultiPromoterGene
chr3	14989235	15084856	ENST00000323373|protein_coding	NR2C2	+	ReferenceTranscript	MultiPromoterGene
chr3	15295859	15374093	ENST00000383791|protein_coding	SH3BP5	-	ReferenceTranscript	MultiPromoterGene
chr3	15708742	15901278	ENST00000399451|protein_coding	ANKRD28	-	ReferenceTranscript	MultiPromoterGene
chr3	16357351	16555206	ENST00000334133|protein_coding	RFTN1	-	ReferenceTranscript	MultiPromoterGene
chr3	23847445	23933131	ENST00000306627|protein_coding	UBE2E1	+	ReferenceTranscript	MultiPromoterGene
chr3	25469753	25639423	ENST00000330688|protein_coding	RARB	+	ReferenceTranscript	MultiPromoterGene
chr3	28283109	28366633	ENST00000466830|protein_coding	CMC1	+	ReferenceTranscript	MultiPromoterGene
chr3	29322561	30051877	ENST00000383767|protein_coding	RBMS3	+	ReferenceTranscript	MultiPromoterGene
chr3	31574416	31679108	ENST00000295770|protein_coding	STT3B	+	ReferenceTranscript	MultiPromoterGene
chr3	32726636	32815367	ENST00000328834|protein_coding	CNOT10	+	ReferenceTranscript	MultiPromoterGene
chr3	33537740	33759705	ENST00000359576|protein_coding	CLASP2	-	ReferenceTranscript	MultiPromoterGene
chr3	36940597	36950009	ENST00000463764|processed_transcript	TRANK1	-	ReferenceTranscript	MultiPromoterGene
chr3	37190417	37217548	ENST00000482466|processed_transcript	LRRFIP2	-	ReferenceTranscript	MultiPromoterGene
chr3	37284742	37408236	ENST00000356847|protein_coding	GOLGA4	+	ReferenceTranscript	MultiPromoterGene
chr3	37493631	37864998	ENST00000264741|protein_coding	ITGA9	+	ReferenceTranscript	MultiPromoterGene
chr3	38164205	38178618	ENST00000333167|protein_coding	ACAA1	-	ReferenceTranscript	MultiPromoterGene
chr3	38495380	38534633	ENST00000352511|protein_coding	ACVR2B	+	ReferenceTranscript	MultiPromoterGene
chr3	39183345	39195082	ENST00000273153|protein_coding	CSRNP1	-	ReferenceTranscript	MultiPromoterGene
chr3	39425151	39436067	ENST00000642683|protein_coding	SLC25A38	+	ReferenceTranscript	MultiPromoterGene
chr3	41240995	41281394	ENST00000645276|protein_coding	CTNNB1	+	ReferenceTranscript	MultiPromoterGene
chr3	41288089	42003595	ENST00000301831|protein_coding	ULK4	-	ReferenceTranscript	MultiPromoterGene
chr3	42055293	42265229	ENST00000673621|protein_coding	TRAK1	+	ReferenceTranscript	MultiPromoterGene
chr3	42897528	42906693	ENST00000493193|protein_coding	ACKR2	+	ReferenceTranscript	MultiPromoterGene
chr3	43328031	43392635	ENST00000296088|protein_coding	SNRK	+	ReferenceTranscript	MultiPromoterGene
chr3	44380257	44450940	ENST00000342649|protein_coding	TCAIM	+	ReferenceTranscript	MultiPromoterGene
chr3	44473196	44519162	ENST00000396077|protein_coding	ZNF445	-	ReferenceTranscript	MultiPromoterGene
chr3	45635815	45715390	ENST00000440097|protein_coding	LIMD1	+	ReferenceTranscript	MultiPromoterGene
chr3	45984955	45989843	ENST00000304552|protein_coding	CXCR6	+	ReferenceTranscript	MultiPromoterGene
chr3	46924846	46945284	ENST00000313049|protein_coding	PTH1R	+	ReferenceTranscript	MultiPromoterGene
chr3	46964632	47017971	ENST00000603885|retained_intron	CCDC12	-	ReferenceTranscript	MultiPromoterGene
chr3	47021155	47051191	ENST00000450053|protein_coding	NBEAL2	+	ReferenceTranscript	MultiPromoterGene
chr3	47455170	47517431	ENST00000265565|protein_coding	SCAP	-	ReferenceTranscript	MultiPromoterGene
chr3	47866517	47891677	ENST00000457607|protein_coding	DHX30	+	ReferenceTranscript	MultiPromoterGene
chr3	47892583	48130331	ENST00000426837|protein_coding	MAP4	-	ReferenceTranscript	MultiPromoterGene
chr3	48445260	48471495	ENST00000296440|protein_coding	PLXNB1	-	ReferenceTranscript	MultiPromoterGene
chr3	48507628	48509044	ENST00000625293|protein_coding	TREX1	+	ReferenceTranscript	MultiPromoterGene
chr3	48509274	48514617	ENST00000426002|protein_coding	SHISA5	-	ReferenceTranscript	MultiPromoterGene
chr3	48725435	48754654	ENST00000328631|protein_coding	IP6K2	-	ReferenceTranscript	MultiPromoterGene
chr3	48956274	49023815	ENST00000356401|protein_coding	ARIH2	+	ReferenceTranscript	MultiPromoterGene
chr3	49059553	49060928	ENST00000326925|protein_coding	NDUFAF3	+	ReferenceTranscript	MultiPromoterGene
chr3	49067364	49131495	ENST00000357496|protein_coding	QRICH1	-	ReferenceTranscript	MultiPromoterGene
chr3	49396577	49449409	ENST00000418115|protein_coding	RHOA	-	ReferenceTranscript	MultiPromoterGene
chr3	50355238	50360176	ENST00000357750|protein_coding	HYAL2	-	ReferenceTranscript	MultiPromoterGene
chr3	50654600	50686719	ENST00000357955|protein_coding	MAPKAPK3	+	ReferenceTranscript	MultiPromoterGene
chr3	51976952	51978916	ENST00000470601|retained_intron	PARP3	+	ReferenceTranscript	MultiPromoterGene
chr3	51991473	52002426	ENST00000484633|protein_coding	PCBP4	-	ReferenceTranscript	MultiPromoterGene
chr3	52009118	52015211	ENST00000491470|protein_coding	ABHD14A	+	ReferenceTranscript	MultiPromoterGene
chr3	52293865	52312337	ENST00000469000|protein_coding	WDR82	-	ReferenceTranscript	MultiPromoterGene
chr3	52324329	52327021	ENST00000477382|protein_coding	GLYCTK	+	ReferenceTranscript	MultiPromoterGene
chr3	52702542	52719598	ENST00000449505|protein_coding	PBRM1	-	ReferenceTranscript	MultiPromoterGene
chr3	52740121	52745164	ENST00000619898|protein_coding	SPCS1	+	ReferenceTranscript	MultiPromoterGene
chr3	52811614	52826078	ENST00000273283|protein_coding	ITIH1	+	ReferenceTranscript	MultiPromoterGene
chr3	52828813	52843025	ENST00000449956|protein_coding	ITIH3	+	ReferenceTranscript	MultiPromoterGene
chr3	52847285	52864689	ENST00000485816|protein_coding	ITIH4	-	ReferenceTranscript	MultiPromoterGene
chr3	52937587	53080089	ENST00000394752|protein_coding	SFMBT1	-	ReferenceTranscript	MultiPromoterGene
chr3	53528637	53847760	ENST00000288139|protein_coding	CACNA1D	+	ReferenceTranscript	MultiPromoterGene
chr3	53846361	53880446	ENST00000315251|protein_coding	CHDH	-	ReferenceTranscript	MultiPromoterGene
chr3	56761447	56835977	ENST00000296315|protein_coding	ARHGEF3	-	ReferenceTranscript	MultiPromoterGene
chr3	58223518	58280461	ENST00000478253|protein_coding	ABHD6	+	ReferenceTranscript	MultiPromoterGene
chr3	58291971	58305920	ENST00000461393|protein_coding	HTD2	+	ReferenceTranscript	MultiPromoterGene
chr3	58490862	58522917	ENST00000302819|protein_coding	ACOX2	-	ReferenceTranscript	MultiPromoterGene
chr3	63953419	63985472	ENST00000484332|protein_coding	ATXN7	+	ReferenceTranscript	MultiPromoterGene
chr3	64501329	64673676	ENST00000498707|protein_coding	ADAMTS9	-	ReferenceTranscript	MultiPromoterGene
chr3	69245869	69249672	ENST00000497475|retained_intron	FRMD4B	-	ReferenceTranscript	MultiPromoterGene
chr3	69788614	70017483	ENST00000352241|protein_coding	MITF	+	ReferenceTranscript	MultiPromoterGene
chr3	71008341	71179743	ENST00000497355|protein_coding	FOXP1	-	ReferenceTranscript	MultiPromoterGene
chr3	78646389	79068609	ENST00000618833|protein_coding	ROBO1	-	ReferenceTranscript	MultiPromoterGene
chr3	88101093	88108198	ENST00000309534|protein_coding	CGGBP1	-	ReferenceTranscript	MultiPromoterGene
chr3	98234326	98241358	ENST00000503004|protein_coding	CLDND1	-	ReferenceTranscript	MultiPromoterGene
chr3	98451547	98514689	ENST00000613264|protein_coding	ST3GAL6	+	ReferenceTranscript	MultiPromoterGene
chr3	100211494	100296276	ENST00000403410|protein_coding	TMEM45A	+	ReferenceTranscript	MultiPromoterGene
chr3	101504243	101547073	ENST00000422132|protein_coding	NXPE3	+	ReferenceTranscript	MultiPromoterGene
chr3	101568357	101579866	ENST00000326172|protein_coding	NFKBIZ	+	ReferenceTranscript	MultiPromoterGene
chr3	105085752	105295744	ENST00000306107|protein_coding	ALCAM	+	ReferenceTranscript	MultiPromoterGene
chr3	107241889	107524445	ENST00000416476|protein_coding	BBX	+	ReferenceTranscript	MultiPromoterGene
chr3	111451343	111695114	ENST00000393923|protein_coding	PHLDB2	+	ReferenceTranscript	MultiPromoterGene
chr3	112315643	112359990	ENST00000206423|protein_coding	CCDC80	-	ReferenceTranscript	MultiPromoterGene
chr3	113616316	113666007	ENST00000440446|protein_coding	GRAMD1C	+	ReferenceTranscript	MultiPromoterGene
chr3	113666911	113681825	ENST00000478793|nonsense_mediated_decay	ZDHHC23	+	ReferenceTranscript	MultiPromoterGene
chr3	114012874	114029135	ENST00000383671|protein_coding	TIGIT	+	ReferenceTranscript	MultiPromoterGene
chr3	114033346	114866135	ENST00000675478|protein_coding	ZBTB20	-	ReferenceTranscript	MultiPromoterGene
chr3	119388378	119396193	ENST00000484810|protein_coding	COX17	-	ReferenceTranscript	MultiPromoterGene
chr3	121414324	121468513	ENST00000494517|protein_coding	GOLGB1	-	ReferenceTranscript	MultiPromoterGene
chr3	122078437	122102078	ENST00000291458|protein_coding	CCDC58	-	ReferenceTranscript	MultiPromoterGene
chr3	123456087	123519035	ENST00000506361|retained_intron	MYLK	-	ReferenceTranscript	MultiPromoterGene
chr3	124303505	124445172	ENST00000291478|protein_coding	KALRN	+	ReferenceTranscript	MultiPromoterGene
chr3	125822412	125899429	ENST00000393434|protein_coding	ALDH1L1	-	ReferenceTranscript	MultiPromoterGene
chr3	126071517	126073128	ENST00000509675|processed_transcript	KLF15	-	ReferenceTranscript	MultiPromoterGene
chr3	127407904	127542093	ENST00000398104|protein_coding	MGLL	-	ReferenceTranscript	MultiPromoterGene
chr3	127872323	128127489	ENST00000254730|protein_coding	EEFSEC	+	ReferenceTranscript	MultiPromoterGene
chr3	128444978	128544785	ENST00000675864|protein_coding	RAB7A	+	ReferenceTranscript	MultiPromoterGene
chr3	129120164	129137366	ENST00000514900|retained_intron	EFCAB12	-	ReferenceTranscript	MultiPromoterGene
chr3	129373809	129375569	ENST00000510323|protein_coding	TMCC1	-	ReferenceTranscript	MultiPromoterGene
chr3	130397777	130465673	ENST00000356763|protein_coding	PIK3R4	-	ReferenceTranscript	MultiPromoterGene
chr3	130613021	130735556	ENST00000513801|protein_coding	ATP2C1	+	ReferenceTranscript	MultiPromoterGene
chr3	133292819	133306262	ENST00000431519|protein_coding	CDV3	+	ReferenceTranscript	MultiPromoterGene
chr3	133465236	133515485	ENST00000402696|protein_coding	TF	+	ReferenceTranscript	MultiPromoterGene
chr3	134204898	134283873	ENST00000675561|protein_coding	CEP63	+	ReferenceTranscript	MultiPromoterGene
chr3	135867758	135915177	ENST00000309993|protein_coding	MSL2	-	ReferenceTranscript	MultiPromoterGene
chr3	135969196	136049011	ENST00000468777|protein_coding	PCCB	+	ReferenceTranscript	MultiPromoterGene
chr3	136581049	136667968	ENST00000288986|protein_coding	NCK1	+	ReferenceTranscript	MultiPromoterGene
chr3	139062861	139075971	ENST00000310776|protein_coding	MRPS22	+	ReferenceTranscript	MultiPromoterGene
chr3	141121190	141161668	ENST00000510338|protein_coding	ZBTB38	+	ReferenceTranscript	MultiPromoterGene
chr3	141663269	141868386	ENST00000489671|protein_coding	TFDP2	-	ReferenceTranscript	MultiPromoterGene
chr3	142025448	142166904	ENST00000264951|protein_coding	XRN1	-	ReferenceTranscript	MultiPromoterGene
chr3	142673426	142682516	ENST00000340634|protein_coding	PAQR9	-	ReferenceTranscript	MultiPromoterGene
chr3	142683001	142683745	ENST00000478823|non_coding	PAQR9-AS1	+	ReferenceTranscript	MultiPromoterGene
chr3	142984063	143567310	ENST00000316549|protein_coding	SLC9A9	-	ReferenceTranscript	MultiPromoterGene
chr3	143690664	143711210	ENST00000315691|protein_coding	DIPK2A	+	ReferenceTranscript	MultiPromoterGene
chr3	145912077	145968654	ENST00000446574|protein_coding	PLSCR4	-	ReferenceTranscript	MultiPromoterGene
chr3	148890283	148939616	ENST00000264613|protein_coding	CP	-	ReferenceTranscript	MultiPromoterGene
[truncated: 17,504 more rows]

## Sheet: SuppTableS4
Table S5
Table S4: Gene expression levels
geneID	geneName	NL2	NL3	NL4	NL5	NL6	ALC_28NT	ALC_30NT	ALC_44NT	ALC_58NT	ALC_59NT	ALC_64NT	ALC_7NT	ALC_83NT	ALC_88NT	ALC_92NT	HBVHCV_51NT	HBV_133NT	HBV_137NT	HBV_140NT	HBV_141NT	HBV_154NT	HBV_155NT	HBV_156NT	HBV_173NT	HBV_174NT	HBV_175NT	HBV_17NT	HBV_23NT	HBV_52NT	HBV_71NT	HBV_81NT	HBV_86NT	HCV_11NT	HCV_12NT	HCV_131NT	HCV_132NT	HCV_134NT	HCV_135NT	HCV_136NT	HCV_138NT	HCV_142NT	HCV_147NT	HCV_148NT	HCV_149NT	HCV_151NT	HCV_152NT	HCV_29NT	HCV_49NT
ENST00000000233|protein_coding	ARF5	68.459	65.331	74.269	67.231	66.982	42.489	38.769	37.579	73.187	59.068	82.802	48.812	52.771	48.306	47.871	35.241	49.792	72.315	59.764	60.684	55.412	56.092	55.431	55.389	57.118	46.914	34.698	40.456	46.532	32.577	48.639	40.809	30.843	39.619	59.071	45.495	64.164	62.004	63.918	70.189	69.882	48.34	46.079	55.768	53.077	59.927	47.267	48.401
ENST00000001008|protein_coding	FKBP4	33.649	35.433	21.273	29.902	22.022	28.947	15.223	20.049	11.308	21.459	15.445	20.344	10.102	13.813	15.832	5.556	8.193	15.255	19.128	17.208	20.686	14.321	26.688	25.276	15.217	8.416	36.579	14.36	15.949	15.826	19.415	18.504	16.169	10.168	10.003	8.579	24.001	20.725	21.806	12.865	19.637	18.788	13.209	17.729	11.403	19.007	12.485	16.182
ENST00000002125|protein_coding	NDUFAF7	28.215	30.165	23.821	30.344	28.478	39.397	38.976	22.863	29.559	34.257	29.673	36.897	35.395	44.883	42.006	39.283	18.502	24.249	23.075	27.923	27.496	25.752	24.598	21.14	23.418	30.043	40.19	37.156	35.815	42.656	37.204	42.514	34.073	39.862	13.488	16.413	16.944	17.592	18.097	17.701	31.331	32.834	33.855	33.208	34.979	26.397	32.707	45.458
ENST00000002165|protein_coding	FUCA2	77.519	86.163	83.587	74.141	67.629	72.831	74.291	97.28	81.371	110.635	75.889	60.453	75.781	124.338	119.161	86.574	103.587	64.866	91.826	49.175	89.664	66.546	67.146	63.12	96.922	66.974	74.988	93.597	75.683	69.889	79.639	48.517	55.014	58.52	68.55	67.191	85.51	83.551	71.093	55.312	87.549	72.619	119.763	61.616	102.469	70.889	74.747	78.038
ENST00000002596|protein_coding	HS3ST1	0	1.45	2.592	0.702	0	0.982	2.996	1.971	0.803	5.007	0.673	0.856	1.392	12.408	4.998	4.842	1.897	0	1.469	0.581	0.677	3.538	0.756	0.969	1.412	0.347	0	3.37	0.935	0.743	2.251	0.947	0.977	0.538	0	0.661	0	1.45	3.037	0.807	2.965	0.371	1.383	0	3.269	0.576	1.467	1.288
ENST00000002829|protein_coding	SEMA3F	9.303	11.088	7.84	8.879	11.616	1.357	4.641	3.448	17.567	12.955	10.408	5.625	1.88	9.833	5.174	16.5	2.771	6.066	7.416	9.846	8.53	5.401	12.4	9.377	11.37	5.004	8.585	9.606	7.291	2.33	5.415	1.31	6.965	0.538	1.046	6.742	5.329	10.173	12.82	4.354	15.048	14.606	6.697	9.612	11.504	4.521	5.601	2.916
ENST00000003084|protein_coding	CFTR	8.043	9.041	27.413	5.715	9.033	17.407	23.08	12.933	40.685	67.749	8.35	34.368	35.6	391.74	57.68	0.569	9.169	5.197	28.826	19.337	7.821	26.711	15.369	13.794	41.532	11.152	24.239	64.077	10.446	13.606	24.607	16.051	14.001	7.855	7.086	12.863	9.897	37.125	29.692	6.027	19.106	17.71	46.398	7.678	79.852	8.199	39.364	11.139
ENST00000003100|protein_coding	CYP51A1	371.862	255.879	312.086	329.859	346.062	378.371	349.069	355.51	194.592	187.143	246.056	401.871	402.833	363.369	325.496	70.87	211.529	240.341	269.318	195.708	248.638	307.651	197.419	358.324	156.218	392.111	206.292	294.012	253.59	299.907	338.939	189.553	382.303	403.092	180.588	303.427	285.76	191.146	226.459	343.402	259.273	206.5	261.289	326.271	279.855	360.292	295.876	330.856
ENST00000003302|protein_coding	USP28	20.646	21.204	19.661	22.3	24.609	12.078	15.459	10.851	22.497	19.178	13.841	18.53	26.125	17.152	14.903	21.908	18.755	14.424	13.358	18.652	26.765	31.545	20.867	22.254	23.15	25.273	34.778	23.087	29.509	20.797	20.069	27.056	26.006	21.981	13.657	20.465	19.576	19.737	21.701	17.326	23.118	21.576	32.136	28.139	24.123	22.264	23.575	13.278
ENST00000004103|protein_coding	TMEM176A	640.384	613.369	650.799	520.488	626.298	486.634	321.984	291.809	480.322	421.79	611.49	469.954	407.287	380.489	523.194	43.606	635.84	498.238	679.665	423.356	703.14	467.755	550.897	578.879	691.468	555.086	541.399	431.153	386.636	376.524	461.598	554.666	434.269	430.958	682.376	439.14	592.093	344.266	663.339	512.51	475.622	361.207	289.285	458.102	408.295	734.752	541.698	404.268
ENST00000004982|protein_coding	HSPB6	13.768	37.882	33.744	20.432	19.416	18.375	57.565	35.507	73.863	93.366	45.805	54.827	86.859	299.797	261.408	24.02	27.255	25.992	23.474	34.674	34.031	54.733	38.64	21.631	43.473	27.451	52.117	81.953	44.44	31.785	44.228	23.714	31.411	101.872	20.749	26.995	19.556	53.371	35.074	37.203	74.308	40.404	58.458	25.629	161.053	38.027	45.858	30.147
ENST00000005178|protein_coding	PDK4	129.337	105.305	39.782	154.681	152.334	82.414	308.995	99.21	395.87	230.838	300.026	175.994	208.348	128.15	297.163	510.89	132.162	136.352	62.004	52.716	116.729	67.904	173.124	112.745	53.463	109.829	38.943	59.995	277.169	169.273	134.649	224.351	104.093	108.839	92.001	195.869	79.767	102.814	88.515	151.967	257.959	328.561	159.13	305.343	103.401	76.358	165.05	166.366
ENST00000005226|protein_coding	USH1C	0	0.573	1.748	0	0.884	0.982	1.478	0.583	7.438	8.248	1.346	0	0.784	16.705	5.432	0	0	0	0.474	0.581	0.317	1.909	0	1.056	3.71	1.24	0	0	1.87	0	0.867	0	0	0	1.046	0	0.859	1.657	1.771	0.665	2.326	0.894	5.188	0.993	8.269	0.408	2.067	0
ENST00000005257|protein_coding	RALA	22.826	25.934	21.432	16.564	18.61	16.138	20.536	19.669	22.444	34.134	26.599	19.245	24.902	48.496	35.125	24.237	19.463	17.765	22.767	15.04	26.673	22.842	20.412	18.579	25.276	24.723	22.854	27.468	21.346	23.229	25.431	9.568	19.632	27.667	19.9	22.098	19.738	28.87	22.272	18.676	22.863	27.859	24.34	20.123	26.533	18.393	15.373	16.025
ENST00000005260|protein_coding	BAIAP2L1	29.199	28.548	27.764	35.256	26.252	19.659	29.368	29.118	24.587	29.112	25.516	27.536	34.606	42.564	26.522	0.228	5.144	22.954	28.227	19.494	33.292	29.679	28.186	32.69	24.019	21.425	49.327	34.82	19.116	23.749	39.067	34.342	37.828	34.965	9.451	16.183	20.476	21.445	17.548	24.52	37.895	38.163	39.109	32.573	28.025	25.404	47.273	26.197
ENST00000005386|protein_coding	RPAP3	47.798	52.163	39.076	46.017	36.491	53.877	45.588	50.985	34.186	47.085	42.11	49.315	52.619	59.797	36.027	82.528	38.049	39.66	47.927	58.533	55.865	57.803	53.864	47.964	47.764	56.787	72.923	68.34	36.885	62.738	50.446	52.139	55.424	61.27	42.494	56.081	34.074	56.329	53.757	42.188	52.345	68.934	50.524	47.243	61.023	56.247	46.049	46.532
ENST00000005756|protein_coding	UPP2	15.44	0.573	0.848	3.456	1.522	2.038	31.933	0	13.334	7.025	12.382	0	26.457	0.432	9.143	0	2.788	0	0	11.001	2.995	3.788	1.623	6.591	5.136	1.528	0	0	5.036	1.883	0.98	2.92	0	1.885	0	3.437	0	4.793	1.771	2.492	4.018	20.636	5.328	39.275	3.616	11.582	8.402	2.186
ENST00000006275|protein_coding	TRAPPC6A	30.362	32.898	35.458	36.122	33.07	14.993	9.873	15.624	33.481	16.375	34.925	16.293	14.267	21.396	11.681	16.409	24.489	30.732	21.583	23.564	23.064	22.549	26.533	28.946	22.539	27.868	15.213	13.759	14.613	15.043	16.602	21.643	14.937	21.379	27.73	17.473	30.197	19.703	27.744	25.53	23.93	23.37	22.213	19.059	22.884	23.861	15.072	18.503
ENST00000006658|protein_coding	SPATA20	52.025	48.411	60.832	52.28	53.601	16.99	21.976	16.994	44.436	57.336	37.044	33.813	25.911	49.092	44.835	38.283	42.985	35.621	41.806	20.85	65.467	42.913	27.879	40.92	33.799	57.862	16.613	14.555	33.451	32.902	41.922	27.647	24.137	14.071	21.934	32.515	28.792	38.093	51.922	70.033	56.042	34.678	44.735	40.269	56.251	45.61	30.488	35.634
ENST00000006777|protein_coding	RHBDD2	69.174	58.4	56.891	50.901	48.769	49.133	58.96	54.578	84.028	74.72	71.392	48.78	60.442	93.271	108.145	47.353	77.584	59.269	60.969	58.775	63.319	57.62	61.517	72.008	101.102	59.314	59.307	48.966	57.579	55.71	54.62	67.829	52.955	52.795	72.778	63.593	87.432	83.727	81.76	55.652	66.1	52.162	67.711	76.339	80.969	66.122	95.917	63.564
ENST00000007264|protein_coding	RPUSD1	3.589	7.379	9.383	10.872	3.409	0	0	0	0	3.811	0	0	1.568	1.268	0.372	2.535	1.897	2.049	4.813	9.699	4.661	1.659	5.356	4.526	4.292	0.694	1.676	4.3	0.935	0.743	4.616	3.204	0	0.538	2.516	1.126	11.031	3.469	7.599	2.673	6.183	9.829	3.776	4.792	7.45	1.043	0	0
ENST00000007390|protein_coding	TSR3	43.728	44.663	47.696	44.38	43.439	43.246	38.858	36.242	29.222	40.55	41.276	39.337	37.343	49.275	41.58	30.82	30.116	33.168	42.267	27.556	32.756	28.181	38.31	32.279	31.656	38.393	33.096	21.218	32.095	33.104	51.144	30.658	50.316	24.901	25.591	24.67	36.769	38.039	27.274	35.32	34.404	37.076	36.241	37.995	39.374	33.562	44.164	40.815
ENST00000007414|protein_coding	OSBPL7	0	0.33	0	0	0	0	1.478	0.805	0.803	1.698	1.346	0	0	1.963	0.519	2.989	0	0.972	0.474	1.396	1.641	1.968	0	0.311	0	0.347	0	0	0	0	0.312	0	1.954	0	0	0.465	0	0.562	0	0.364	1.651	1.616	0.629	0.701	1.81	0.984	0	0
ENST00000007516|protein_coding	NDUFAB1	101.776	103.135	95.283	86.248	91.825	80.03	81.867	83.643	96.892	92.265	103.556	71.478	65.848	70.076	100.008	63.848	93.134	92.385	88.014	88.644	105.148	78.67	92.52	93.498	100.966	94.145	92.15	79.716	114.606	79.16	90.389	104.103	73.91	68.163	93.632	65.252	91.99	101.322	86.089	66.053	100.452	72.314	99.85	94.625	79.854	90.73	88.689	99.717
ENST00000007699|protein_coding	YBX2	0.572	0	0	0.556	1.115	2.339	1.268	0.805	1.926	0	1.612	7.758	0.784	0	0.372	0	1.763	0	0.948	21.788	1.395	0	6.144	1.732	0.565	3.523	1.676	0	2.805	6.764	2.478	1.894	7.113	0.538	0	1.313	0	0	0.736	0.364	4.97	0	2.211	3.966	0.32	1.968	0	0.644
ENST00000008527|protein_coding	CRY1	2.591	3.573	2.322	3.927	2.951	7.746	6.033	10.807	6.47	4.169	6.18	5.293	7.064	3.464	5.408	1.852	0.738	3.372	1.469	3.565	2.926	1.989	4.93	4.473	2.927	2.853	7.842	3.906	7.422	8.075	3.115	8.272	6.614	10.181	1.046	0.848	0.859	2.679	3.147	1.214	4.617	5.818	2.602	2.774	2.185	2.277	4.35	2.629
ENST00000009041|protein_coding	STARD3NL	18.389	33.174	24.012	16.037	17.04	9.755	17.054	13.961	17.833	33.887	21.395	13.416	14.241	24.31	23.08	34.327	11.87	14.114	17.658	11.202	26.305	22.092	20.497	15.317	18.549	18.821	1.676	18.209	17.267	16.51	16.01	10.295	12.752	14.258	6.863	15.249	14.868	16.768	19.01	16.041	21.949	19.394	23.161	23.536	29.554	21.886	11.666	13.584
ENST00000009530|protein_coding	CD74	715.937	1323.95	1658.18	1046.11	917.595	380.918	653.225	1271.72	1137.34	2123.04	1300.56	659.935	866.114	1690.24	984.769	12855.8	1852.85	1176.48	1369.44	1239.79	2812.24	2046.96	1294.25	828.411	1243.05	919.944	1025.96	1646.68	884.468	1189.53	907.02	602.977	1087.51	1235.65	1120.31	2565.57	1352.33	1157.88	1445.13	1241.97	884.621	1268.38	1795.24	1023.97	3522.34	3459.87	1230.62	746.936
ENST00000010299|protein_coding	FAM76A	6.873	4.551	4.103	6.564	7.902	5.218	5.161	5.172	7.273	7.007	3.557	8.163	5.629	4.064	4.555	5.222	4.487	1.382	4.299	2.955	6.625	5.857	8.018	10.174	7.477	6.39	4.033	7.913	11.178	4.501	5.01	8.133	10.343	6.089	9.703	4.841	7.476	6.531	4.906	6.648	5.261	6.053	5.7	6.688	6.088	6.543	7.449	0.644
ENST00000011619|protein_coding	RANBP9	9.924	10.223	9.059	11.261	6.7	19.38	15.607	17.447	11.407	3.588	4.325	7.668	12.584	17.065	20.64	14.831	1.025	2.315	0	3.223	10.752	5.361	0.756	2.27	1.774	3.156	10.697	15.069	11.665	5.615	22.241	10.528	9.114	5.878	0	0.465	0	1.359	0	0.728	6.618	5.419	5.241	2.604	7.203	6.625	20.395	16.457
ENST00000011653|protein_coding	CD4	21.693	36.915	47.11	31.973	22.98	21.864	21.304	55.294	17.205	19.429	22.534	29.744	17.229	28.399	32.894	89.724	24.388	16.507	31.94	13.681	27.699	16.404	18.581	18.404	12.102	20.819	15.923	31.275	34.768	17.218	39.906	8.937	28.436	50.84	14.873	12.462	14.662	10.18	9.916	15.919	9.357	27.992	9.412	17.837	25.342	25.955	20.094	19.318
ENST00000011691|protein_coding	SS18L2	31.615	33.571	35.127	29.799	33.31	29.682	28.098	41.905	25.159	20.35	35.472	22.924	18.326	24.092	32.187	32.211	22.078	22.731	33.119	24.951	20.519	21.068	22.957	23.248	23.074	19.156	16.72	24.261	39.645	25.992	34.383	31.908	24.508	21.407	33.984	19.632	23.973	22.924	25.061	26.248	26.735	18.041	24.332	25.462	22.426	28.044	28.516	28.434
ENST00000011898|protein_coding	TSPAN9	34.685	24.128	33.116	36.801	36.711	35.647	60.979	30.188	44.362	25.358	29.141	60.33	40.471	37.588	40.113	28.822	32.977	22.299	31.847	54.521	36.665	59.307	32.484	36.58	37.415	33.75	77.934	90.654	50.013	62.546	79.484	68.537	42.47	61.755	24.552	25.769	25.909	20.12	27.783	34.286	45.045	37.267	50.086	48.886	39.34	32.599	48.228	76.238
ENST00000011989|protein_coding	CYP4F2	379.128	236.923	293.991	320.35	351.306	298.615	209.766	249.83	245.534	152.636	207.17	309.391	384.786	110.937	226.996	5.533	202.749	213.258	277.141	299.993	288.026	321.197	272.563	326.176	194.393	364.866	140.239	223.706	398.844	254.294	411.029	185.619	273.409	185.534	259.905	303.453	336.242	167.611	358.903	353.518	367.207	187.667	661.399	350.509	330.517	334.371	236.572	257.463
ENST00000012049|protein_coding	QPCTL	8.426	9.018	10.685	9.383	10.224	5.643	9.611	7.57	7.779	5.185	9.189	4.201	10.099	8.685	13.097	4.042	8.861	8.259	8.418	6.707	8.8	8.686	7.413	7.131	7.167	5.985	8.026	7.651	10.887	9.482	10.654	12.038	9.681	7.383	9.29	5.05	6.001	4.087	6.074	6.025	8.753	5.497	7.144	7.388	9.438	7.495	4.652	10.752
ENST00000012134|protein_coding	HIVEP2	4.778	5.494	5.702	6.531	5.984	24.452	12.15	18.934	8.777	8.446	6.226	14.994	9	15.343	5.245	11.834	0.738	8.371	3.929	18.3	10.462	7.336	15.65	11.979	5.071	9.949	30.1	17.508	7.927	13.921	11.29	12.63	8.849	36.917	4.608	3.561	4.12	4.466	2.07	6.056	18.044	13.628	9.158	9.558	16.403	8.79	5.571	12.796
ENST00000012443|protein_coding	PPP5C	29.828	24.382	21.491	21.793	17.847	22.08	30.428	21.353	28.55	37.296	25.228	16.633	24.872	34.033	24.207	13.628	23.425	24.38	24.98	20.893	30.274	18.612	29.247	27.698	26.938	24.261	25.251	30.299	19.517	21.547	19.381	34.403	18.709	26.399	13.695	15.207	16.736	26.756	18.677	18.369	21.35	31.871	22.756	26.653	19.538	17.682	20.162	18.445
ENST00000013034|protein_coding	NME1	47.275	65.727	35.529	32.82	42.723	28.384	42.496	40.632	46.391	52.449	63.646	35.03	49.071	51.637	49.832	14.896	29.2	50.068	57.962	41.932	46.632	42.073	54.591	36.832	60.381	35.38	65.702	47.868	33.657	30.043	34.188	34.437	68.418	34.196	46.876	32.136	44.749	46.751	38.467	40.33	49.21	39.563	36.285	41.878	42.002	38.054	57.12	35.065
ENST00000013070|protein_coding	UBR7	15.819	21.979	19.749	18.265	19.404	20.439	21.828	17.912	24.618	19.314	18.513	18.151	16.069	13.834	18.33	19.688	18.476	17.734	19.838	15.964	20.906	18.904	24.117	20.14	17.75	18.396	18.401	20.247	19.596	17.623	20.291	22.18	16.569	27.193	10.616	18.407	13.116	17.921	15.217	19.672	16.916	19.343	15.211	18.725	15.441	19.889	16.194	20.988
ENST00000013125|protein_coding	MAP4K5	8.477	9.73	6.537	7.786	5.278	5.218	6.145	8.7	7.868	15.211	16.328	10.009	6.77	16.492	11.29	15.69	5.693	9.662	7.699	6.2	7.993	9.89	18.776	10.485	9.878	7.077	20.215	15.376	7.927	13.367	8.853	11.364	10.626	12.902	6.054	6.359	8.276	13.048	12.984	6.651	9.922	14.764	4.936	7.201	13.432	7.137	3.534	4.41
ENST00000013222|protein_coding	INMT	17.849	22.691	18.592	23.563	11.29	11.645	42.942	16.118	54.342	52.15	49.431	22.543	40.66	106.387	103.656	13.707	19.65	23.068	15.157	7.185	33.204	43.341	26.195	11.622	27.22	15.532	15.539	29.089	22.573	16.366	27.787	14.805	15.533	51.783	11.515	14.819	12.361	28.155	27.549	33.328	35.66	28.381	24.729	17.185	64.692	30.731	28.246	15.687
ENST00000013807|protein_coding	ERCC1	34.277	32.883	32.585	10.028	11.444	6.042	30.861	33.802	36.237	27.472	19.394	10.311	7.705	9.057	27.099	4.513	7.472	7.045	8.636	9.648	32.425	11.48	11.233	33.157	12.58	5.878	7.595	21.263	16.345	10.416	27.937	13.09	2.931	27.298	7.659	8.137	10.911	9.46	10.328	18.159	32.924	29.083	27.11	25.106	28.407	12.448	8.786	8.889
ENST00000014914|protein_coding	GPRC5A	0.572	0.456	0.586	0.4	0	0	0.529	2.385	0	1.295	0.673	1.519	1.096	2.315	2.639	0	0	0.972	0.474	0.581	0	0	0	0.311	0.403	0	3.352	0.649	0	0	1.32	1.894	0	2.995	0	0	0	0.562	0	0	1.688	3.288	0	0.584	0.32	0	0	1.137
ENST00000014930|protein_coding	HEBP1	37.095	30.801	24.438	28.075	27.908	33.607	35.739	35.982	24.325	17.843	15.629	29.199	19.96	27.852	36.944	20.947	10.94	17.515	22.365	30.939	22.176	20.19	22.222	36.82	26.729	29.431	26.464	28.112	25.014	28.727	48.115	26.995	19.592	27.991	6.326	5.757	8.373	13.65	13.907	13.762	31.816	18.673	25.811	32.558	27.349	20.963	34.488	26.767
ENST00000016171|protein_coding	COX15	34.04	30.506	31.875	35.364	33.075	43.879	41.612	36.345	24.871	27.353	24.487	42.213	41.908	43.835	41.303	43.537	28.1	20.329	26.13	23.617	31.133	27.563	25.67	35.121	29.889	28.745	29.78	31.802	35.903	35.045	41.625	33.424	26.058	31.291	36.733	25.758	25.068	25.82	21.317	26.669	33.215	26.61	39.664	30.736	35.003	32.743	28.39	39.106
ENST00000017003|protein_coding	XYLT2	9.146	17.255	10.678	12.295	11.909	9.489	12.737	8.967	16.112	12.689	8.937	16.055	13.532	24.921	14.621	15.649	9.961	11.665	11.575	12.403	12.713	15.233	7.041	12.325	11.283	13.748	9.984	15.964	7.363	14.706	14.889	9.783	21.302	9.775	14.031	13.777	14.14	12.139	11.788	17.304	12.757	10.461	20.721	15.05	17.337	14.597	16.431	15.141
ENST00000020926|protein_coding	SYT13	0	0	1.172	0.556	0	0	0	0.583	0	1.375	0	0	0	18.172	2.406	0.228	0	0	0.474	0	0.634	1.118	0	0.622	2.226	0	0	1.432	0	0	0.312	0	0	0	0	0.661	0	0.562	0.736	0.364	0.497	0.742	2.267	0.292	4.812	0	1.467	0
ENST00000020945|protein_coding	SNAI2	6.799	15.389	5.702	20.704	17.388	6.059	17.858	6.99	28.999	40.925	33.708	16.243	40.706	19.55	35.823	32.266	9.631	10.336	11.16	4.436	6.685	9.724	6.214	11.654	22.659	17.984	20.218	7.676	7.606	11.119	23.81	5.264	9.51	11.041	4.035	17.318	9.334	22.305	17.105	16.098	16.625	34.329	21.169	35.738	16.779	26.204	29.196	7.394
ENST00000023064|protein_coding	SLC7A9	10.838	9.967	13.395	8.985	10.529	17.768	19.432	16.196	8.168	9.953	9.624	11.503	13.216	3.828	13.47	0	16.805	10.088	13.464	10.063	16.2	10.155	10.395	15.833	13.731	16.889	13.02	15.146	12.343	16.554	14.79	8.547	13.895	10.192	10.972	6.101	12.023	7.297	10.713	9.24	12.497	9.191	11.195	12.168	12.821	13	6.09	23.419
ENST00000023939|protein_coding	RTF2	62.658	71.666	61.715	65.06	54.531	64.78	72.43	64.174	64.009	70.774	54.558	60.871	67.166	97.666	75.005	96.888	45.661	41.354	53.095	53.156	60.557	72.09	50.299	44.788	45.007	61.791	73.074	63.332	56.556	67.861	64.379	60.979	70.477	69.145	45.902	41.575	40.115	47.622	49.471	47.143	52.91	47.258	57.121	60.863	58.716	64.16	54.276	66.602
ENST00000025008|protein_coding	RB1CC1	38.113	57.955	43.76	50.16	51.859	68.441	66.675	68.139	63.257	68.597	60.216	64.692	73.446	69.411	80.66	70.497	88.407	68.917	82.26	58.385	67.653	63	71.59	67.213	78.376	71.425	67.501	58.999	51.039	68.865	61.884	55.223	67.753	77.935	68.085	84.67	61.956	62.575	78.516	49.498	72.624	109.416	72.705	93.9	69.007	56.574	65.606	62.052
ENST00000025301|protein_coding	AKAP11	20.454	23.596	18.577	22.29	14.197	30.13	39.542	44.574	24.455	23.023	41.031	38.623	34.759	23.131	22.424	33.161	11.928	14.109	12.331	14.227	21.693	26.494	17.241	21.169	18.307	23.404	28.477	28.831	30.832	30.39	25.646	24.503	24.629	31.614	13.03	14.366	12.871	12.273	8.72	17.495	17.404	32.254	15.594	22.599	25.192	28.353	13.512	25.158
ENST00000025399|protein_coding	STRAP	76.311	76.325	64.743	74.546	51.136	77.297	80.714	102.741	91.409	84.226	91.761	68.773	75.738	86.017	101.629	51.308	66.251	76.413	74.618	70.843	67.444	64.592	88.623	91.081	116.43	77.545	75.28	73.289	101.283	83.805	91.673	81.68	64.613	78.403	66.237	68.213	53.549	73.629	55.443	49.207	66.085	57.424	54.56	60.384	58.315	52.164	57.19	90.928
ENST00000026218|protein_coding	PIGQ	10.082	12.415	14.345	10.586	11.818	6.568	9.743	8.532	11.207	6.794	13.107	10.958	8.767	12.016	12.265	6.633	6.025	7.854	6.518	9.122	7.789	5.91	7.089	9.678	9.883	6.461	7.365	9.13	10.478	11.556	12.426	10.44	7.094	6.027	2.516	4.622	5.775	5.267	9.151	7.715	11.852	6.885	7.48	11.622	10.893	9.882	13.85	11.089
ENST00000029410|protein_coding	B4GALT7	13.88	14.657	12.086	14.298	17.929	6.159	11.32	5.207	10.65	15.648	12.374	5.767	7.54	9.342	11.351	7.534	9.471	7.163	12.889	9.133	11.768	8.375	10.787	12.81	14.052	7.363	1.676	7.172	10.842	7.122	9.538	10.594	4.555	5.308	11.641	7.27	8.134	7.289	10.138	11.463	11.529	13.827	12.925	13.579	15.05	9.15	10.902	6.43
ENST00000033079|protein_coding	FAM13B	18.54	19.251	17.77	18.959	17.212	18.145	21.912	25.912	22.19	23.953	16.571	27.235	23.76	29.421	22.44	52.127	18.226	17.671	12.116	23.174	23.035	27.776	29.152	25.06	21.989	21.495	24.715	27.545	16.649	22.53	22.417	23.675	22.534	24.85	18.118	29.943	17.415	19.387	20.921	12.743	25.255	33.57	23.767	18.104	31.54	19.014	14.738	16.373
ENST00000035307|protein_coding	CHPF2	9.207	6.466	5.131	7.2	5.608	9.272	8.399	8.199	7.224	5.521	6.083	9.455	4.154	9.755	10.535	12.106	5.92	3.455	1.469	7.794	9.853	6.566	10.819	6.314	7.397	3.36	8.194	8.247	11.575	6.343	11.198	8.797	7.423	11.431	2.916	4.868	5.827	4.481	4.989	5.051	7.272	7.456	4.696	5.659	7.562	7.968	17.441	10.442
ENST00000037243|protein_coding	GABARAPL2	60.54	66.133	62.316	59.786	57.875	35.192	43.401	36.185	72.845	56.403	69.057	34.9	34.551	55.296	49.289	85.927	43.232	39.834	49.166	57.072	54.449	54.035	63.859	48.959	56.264	39.05	39.894	43.054	49.904	29.699	46.945	45.077	46.129	41.201	37.316	37.199	35.542	40.093	35.607	43.232	62.024	55.835	62.806	49.83	59.19	56.494	36.18	29.043
ENST00000039007|protein_coding	OTC	263.703	139.921	275.421	236.151	228.229	366.33	363.948	211.236	349.469	252.023	270.024	292.186	260.773	146.035	294.933	4.267	264.491	207.161	205.709	351.865	194.195	336.109	178.154	297.284	381.165	266.718	230.609	333.951	394.946	261.679	264.826	222.267	232.833	183.723	266.164	218.697	179.532	343.8	200.539	208.504	255.682	172.964	260.442	234.259	191.206	241.879	169.548	303.994
ENST00000039989|protein_coding	TTC17	86.585	94.252	87.227	99.58	115.399	143.194	162.238	126.46	111.695	120.164	118.158	164.964	142.556	105.039	96.883	147.423	127.642	83.997	116.563	149.524	127.261	146.665	149.447	169.072	163.867	144.936	157.031	167.659	140.269	147.705	117.473	148.467	174.382	166.968	152.232	151.715	96.098	125.364	116.858	98.963	121.583	182.712	133.969	141.436	161.31	156.815	135.797	129.714
ENST00000040663|protein_coding	MRI1	21.103	24.67	22.746	26.259	31.099	19.052	19.693	17.513	23.307	26.703	29.138	23.417	21.676	27.415	15.483	20.537	18.756	19.449	11.681	20.555	27.452	24.904	27.41	19.125	20.713	19.69	9.391	21.006	23.203	26.128	22.083	32.139	18.325	18.061	13.087	23.129	12.792	11.388	27.05	20.704	30.302	23.912	27.258	27.361	23.553	21.725	19.676	22.772
ENST00000040738|protein_coding	BOD1L1	10.765	10.633	9.664	10.91	12.784	16.767	17.053	11.07	15.851	15.654	7.821	20.479	18.231	22.899	12.135	31.033	4.744	10.326	5.229	13.888	12.65	12.069	15.828	15.875	17.896	19.638	16.595	18.332	8.787	17.133	12.731	12.646	15.314	21.729	5.778	7.475	4.722	10.222	10.885	11.539	15.62	18.917	16.296	17.481	22.428	10.526	13.255	10.448
ENST00000040877|protein_coding	TARBP1	5.517	6.482	5.76	10.373	6.179	5.244	7.159	7.307	7.513	11.025	5.064	5.435	7.787	20.452	8.432	18.583	1.025	0.691	2.729	6.241	13.118	10.35	10.912	4.906	5.067	6.59	8.308	12.963	8.823	10.159	11.588	4.491	18.015	8.162	2.677	2.816	2.198	3.399	5.955	5.68	14.523	12.656	13.262	3.236	25.803	11.603	15.149	7.716
ENST00000046640|protein_coding	CTNS	3.834	8.547	6.12	5.603	2.856	4.726	7.938	5.664	9.416	8.847	6.092	3.538	5.426	9.4	9.133	4.262	3.058	1.663	2.871	5.071	8.768	7.993	10.046	6.5	4.534	3.493	8.585	7.251	5.509	7.168	4.91	5.577	6.396	6.785	4.786	3.378	3.847	6.148	2.055	3.231	7.659	9.351	5.023	7.98	6.292	5.471	11.17	4.924
ENST00000046794|protein_coding	LCP2	12.869	18.633	14.931	12.477	14.041	11.917	18.342	40.743	21.141	28.5	14.654	20.163	25.957	30.847	20.404	109.356	16.813	21.563	23.012	21.288	24.988	31.221	23.156	17.289	16.655	22.973	44.891	34.186	13.622	25.223	28.646	22.681	18.436	34.373	9.133	25.577	15.605	13.585	13.83	11.595	16.886	25.051	29.106	20.94	37.669	27.802	16.805	13.351
ENST00000052754|protein_coding	DCN	55.884	123.724	114.869	89.401	63.145	73.7	151.016	85.909	218.264	215.761	135.367	125.15	163.188	235.552	216.442	1.831	90.061	127.418	141.517	138.153	113.058	274.084	130.273	88.51	130.704	89.501	88.506	169.628	126.069	121.879	131.597	65.614	62.288	179.836	79.002	132.081	94.107	166.073	131.155	98.157	152.378	124.353	153.852	90.985	227.614	145.046	124.255	102.047
ENST00000053468|protein_coding	MRPS10	39.817	47.083	37.3	44.993	36.805	52.239	61.314	46.205	50.195	53.572	51.023	48.759	66.458	30.453	42.139	50.446	50.511	41.401	41.081	53.052	49.685	61.095	47.434	49.301	50.822	69.686	55.531	55.752	69.714	40.308	54.659	55.766	68.615	53.499	65.737	43.186	35.865	57.257	42.675	37.665	44.21	37.54	63.485	52.901	48.718	71.453	36.843	56.96
ENST00000053867|protein_coding	GRN	29.429	46.107	47.733	30.193	28.677	23.263	27.414	42.328	42.799	46.554	41.927	28.268	27.135	54.64	44.851	64.042	55.616	33.471	44.931	36.882	45.831	42.182	38.812	37.242	39.256	31.119	19.55	37.379	24.323	38.717	39.026	28.427	46.974	36.73	46.525	44.339	46.724	27.175	43.192	33.423	33.516	28.267	37.754	30.855	55.207	42.352	40.416	28.776
ENST00000054666|protein_coding	VAMP3	48.793	49.786	49.557	51.373	38.999	35.097	32.45	40.38	45.538	53.081	51.612	31.945	39.173	55.134	63.376	69.964	25.047	20.27	33.493	31.361	43.1	42.13	32.763	39.441	33.117	25.605	21.714	39.881	38.999	27.055	59.574	36.632	27.153	30.343	24.29	33.204	29.533	30.002	37.33	28.286	40.873	35.244	47.301	44.483	47.54	37.035	37.964	38.909
ENST00000054950|protein_coding	RCN1	64.712	68.493	52.25	60.885	59.091	52.352	47.698	56.333	51.421	65.705	53.596	47.596	62.963	84.087	84.314	36.591	38.222	49.316	51.174	33.724	60.936	52.425	34.612	62.846	61.658	61.646	79.873	61.018	37.375	61.206	66.407	53.063	55.344	40.339	35.811	51.916	61.274	43.15	74.773	47.152	45.803	45.352	32.423	44.122	49.218	36.022	36.961	57.917
ENST00000055077|protein_coding	RFC2	40.453	37.534	36.413	31.514	35.466	25.578	30.877	28.647	40.712	33.933	31.85	36.076	28.422	33.234	31.359	23.812	27.937	35.536	40.034	35.486	37.82	35.463	38.731	26.461	36.982	27.206	31.172	33.072	20.939	30.761	31.99	28.188	38.298	28.783	33.716	35.071	30.391	40.741	26.92	34.158	39.408	32.88	35.641	33.517	34.875	32.744	24.705	31.799
ENST00000055335|protein_coding	PPP1R3F	2.476	4.793	3.436	1.356	3.739	0.982	5.727	0	3.532	2.047	0.673	1.712	2.976	4.844	3.989	8.144	4.081	2.354	2.264	7.382	4.06	7.517	4.647	7.858	3.839	5.382	0	2.908	0	3.237	4.537	2.597	0	3.986	0	3.688	4.847	2.044	4.252	4.704	3.779	4.378	5.404	5.063	6.561	5.88	2.067	5.807
ENST00000056233|protein_coding	NFE2L3	2.813	6.234	4.014	2.025	2.006	0	6.395	7.046	5.195	8.513	3.671	1.826	4.467	17.41	11.447	17.627	0	0.972	3.597	2.408	5.186	5.631	1.06	2.813	3.324	3.167	8.308	8.178	4.631	5.317	10.566	0	8.108	2.1	1.47	1.028	0.607	2.598	3.501	3.146	5.666	3.528	8.024	4.314	17.832	9.17	10.702	2.186
ENST00000064724|protein_coding	CLDN11	0	0.786	0.586	0.4	0.638	0	0.529	0	3.136	3.063	1.862	1.197	0	6.708	4.496	0.8	0	1.663	0	0	0.317	1.989	2.408	0.311	0.968	0	0	0.87	0	0.743	1.304	0	0	1.695	2.516	2.154	0.607	4.055	3.09	0.364	1.887	0.667	1.647	0.865	2.839	1.311	1.467	0
ENST00000064778|protein_coding	FAM168A	35.255	24.737	22.529	24.362	30.518	14.526	16.567	12.101	27.122	17.426	16.361	19.488	20.746	26.166	21.334	20.288	18.774	14.024	13.402	11.525	31.587	22.609	23.143	24.004	24.397	17.278	17.943	24.465	20.772	19.53	26.4	30.177	21.438	21.41	10.117	13.263	15.951	12.066	20.134	17.189	22.33	14.288	21.781	11.038	20.703	22.985	27.21	25.779
ENST00000064780|protein_coding	RELT	1.959	6.214	2.197	0.8	1.753	0	1.058	5.567	1.424	2.376	0.939	3.231	1.568	3.579	1.437	14.047	3.028	0	3.239	1.649	4.28	2.92	2.572	1.511	0.968	2.226	3.486	3.927	0.935	2.041	2.967	2.257	3.502	3.418	0	2.5	4.134	0.562	0	1.578	3.231	4.568	1.509	2.442	6.405	3.77	2.934	2.444
ENST00000070846|protein_coding	PKP2	43.132	22.807	12.354	19.138	22.269	21.754	28.055	13.482	30.003	22.357	26.384	21.566	40.052	9.409	16.255	0.688	11.652	16.617	15.2	14.564	15.124	17.399	24.352	33.728	30.753	21.758	29.484	20.134	37.365	19.048	22.161	34.228	13.474	22.366	10.883	9.093	14.821	12.569	11.901	11.093	17.004	23.899	11.167	25.93	8.419	23.057	26.646	15.99
ENST00000072644|protein_coding	YIPF1	36.154	44.407	30.309	29.67	35.933	56.332	55.585	43.451	44.512	40.072	28.111	35.995	37.272	35.613	39.027	22.279	43.051	44.705	46.503	58.548	35.696	31.218	50.128	37.981	57.762	32.668	79.035	53.454	48.691	38.153	32.975	43.372	46.622	61.612	43.781	34.661	34.787	49.419	32.532	38.806	35.335	37.272	42.056	45.507	35.32	37.994	72.709	41.152
ENST00000072869|protein_coding	ADCK2	4.851	5.823	4.715	6.171	5.168	1.357	3.189	4.248	4.32	3.022	4.732	3.946	3.508	5.701	5.256	6.502	0	2.901	1.153	4.01	4.112	4.544	3.209	2.449	3.155	3.218	0	2.442	2.405	4.693	5.193	1.894	5.59	4.955	4.097	1.493	2.66	0.562	5.205	2.298	4.169	2.547	3.833	4.813	5.14	3.11	0	3.638
ENST00000074304|protein_coding	INPP4A	6.617	14.688	9.068	11.31	9.71	9.188	19.815	15.599	32.33	15.602	11.662	24.649	14.452	25.918	15.487	38.867	14.107	11.613	14.979	20.335	25.077	33.128	21.516	13.433	14.664	13.196	19.117	15.322	12.735	25.258	14.956	12.371	17.154	23.24	5.654	19.747	11.591	10.998	9.886	11.108	22.621	27.773	27.348	30.724	39.409	26.579	23.678	12.988
ENST00000075120|protein_coding	SLC2A3	0	2.323	2.535	1.356	0	0	1.874	5.256	2.547	3.809	1.189	2.98	0	1.458	2.187	2.069	0.738	0	2.819	0	2.639	0.559	1.816	1.294	1.986	1.441	0	3.959	0	3.48	0.555	0.947	9.979	73.836	0	0.93	0	0.797	0	0.728	1.441	1.975	0.491	0.292	2.4	0.735	1.467	2.698
ENST00000078429|protein_coding	GNA11	24.717	29.639	27.961	19.259	20.795	22.588	22.52	15.153	26.87	23.119	24.314	17.897	19.484	31.837	12.913	28.553	10.376	22.223	24.805	25.054	22.427	16.496	29.329	18.904	16.888	16.988	20.33	20.66	14.078	10.516	23.81	19.378	14.11	19.26	15.662	9.319	12.618	13.733	15.377	24.939	30.435	27.031	20.647	20.633	26.861	17.3	18.525	20.862
ENST00000078445|protein_coding	CREB3L3	100.086	249.34	103.549	124.382	58.431	122.157	67.662	96.99	102.06	106.828	75.611	66.214	86.585	77.466	65.574	0.91	220.874	173.601	310.125	134.87	141.154	52.103	161.424	57.446	187.235	73.148	266.002	129.701	44.654	70.411	68.687	121.696	126.612	140.646	131.731	86.737	87.137	126.032	126.819	155.211	136.837	93.88	131.745	100.177	107.104	119.671	193.888	130.981
ENST00000080059|protein_coding	HDAC7	0.572	2.376	0.424	1.2	1.522	0.982	1.797	0	4.709	3.902	1.612	0	3.105	6.21	4.356	8.605	0.738	0	0.474	4.08	1.384	1.118	4.426	1.532	1.436	0.347	3.352	2.089	0.935	0	2.418	1.894	0.977	3.413	0	1.669	0	3.262	3.09	0.882	5.755	1.912	2.941	0.409	4	1.787	0	3.027
ENST00000081029|protein_coding	MRPS35	64.963	67.621	54.039	57.392	42.539	48.655	47.932	43.714	51.08	61.607	61.495	37.439	39.923	38.951	43.096	20.071	45.928	51.674	62.917	45.586	46.126	39.787	53.985	65.638	74.336	61.297	43.826	41.234	41.141	44.786	42.898	43.397	52.586	36.108	64.377	44.309	54.093	71.148	46.847	64.995	53.638	45.682	64.498	59.316	52.812	44.701	45.686	35.862
ENST00000085068|protein_coding	ISOC2	104.6	110.951	134.177	106.267	113.168	69.256	70.637	70.129	114.838	58.228	93.35	74.241	59.727	23.577	43.212	20.229	130.173	124.792	138.031	105.044	125.412	90.964	138.977	73.064	110.204	74.88	86.484	63.339	80.545	68.105	63.716	89.916	59.875	42.331	145.521	86.768	106.087	69.948	90.881	66.658	85.561	86.175	71.525	101.574	60.2	142.866	76.237	95.417
ENST00000085219|protein_coding	CD22	0.985	0.456	0	0.4	0	0	0	1.981	0	0.403	1.884	0	0	0.668	0	188.678	0.738	0.972	0	0	1.1	1.35	3.602	3.706	1.268	1.57	0	1.659	1.296	0	2.811	1.31	0.977	1.157	0	8.094	3.621	0	0.736	0.807	2.838	1.069	3.668	1.594	10.949	4.972	1.467	1.932
ENST00000155093|protein_coding	ZFY	0	0	0	0	9.159	24.399	14.885	11.379	6.314	10.354	4.541	13.648	19.234	16.035	13.194	14.133	4.643	5.605	5.779	7.641	8.175	6.988	7.3	6.969	8.617	10.815	10.271	13.612	16.88	17.749	14.618	0	18.262	10.932	0	6.523	7.098	5.803	2.918	0	7.843	0	0	8.801	0.32	0	18.562	10.075
ENST00000155840|protein_coding	KCNQ1	0.572	0	0	0	0	0	0.529	1.166	2.524	0.403	0.939	0	0.784	3.294	0.372	2.064	0	0	0	0	0.317	0	0.756	0	0.565	0	0	0.649	0	0.529	0.867	0	0	0	0	0	0	0	0	0	0.6	0	0.837	0.292	2.062	0	0	0.898
ENST00000156084|protein_coding	OTUD5	12.835	15.701	17.939	15.117	17.402	9.421	14.443	15.878	13.246	8.393	10.244	13.896	10.926	8.04	11.675	16.239	7.597	5.307	15.46	12.026	13.546	10.089	18.926	14.166	10.058	7.78	1.676	12	7.701	9.409	15.354	2.841	10.069	13.841	6.189	12.978	12.144	9.593	7.449	11.034	19.174	26.023	15.519	17.123	20.078	13.033	11.778	5.063
ENST00000156109|protein_coding	GPKOW	2.649	4.68	3.365	2.638	2.16	9.63	11.312	8.64	7.098	3.678	5.065	6.288	8.632	7.897	10.637	6.388	3.43	2.74	4.31	1.977	5.894	1.011	7.024	3.567	5.923	2.598	9.9	10.282	4.97	7.078	7.868	11.12	9.539	10.198	2.94	3.263	2.9	2.915	5.483	3.528	3.861	3.528	4.471	5.189	4.848	5.909	14.06	11.212
ENST00000156471|protein_coding	AQR	35.982	46.038	32.59	41.027	34.972	48.059	43.235	45.431	35.246	49.746	31.903	50.968	47.783	55.444	41.346	81.853	34.024	34.104	35.684	41.616	37.33	40.189	47.11	45.857	42.893	43.517	47.72	51.579	39.341	46.074	44.396	41.278	54.013	53.051	33.813	38.083	38.863	42.572	37.173	36.826	39.628	48.54	44.487	42.317	56.957	36.693	34.563	45.027
ENST00000157600|protein_coding	LMCD1	0	4.781	7.146	1.544	2.756	4.303	7.436	7.905	23.128	17.323	11.232	9.312	6.665	26.312	13.546	48.629	2.788	10.922	4.991	8.356	8.362	11.459	13.632	8.19	9.948	10.992	12.682	9.053	4.812	8.866	5.039	10.389	9.068	15.091	11.921	8.179	6.459	9.086	6.586	4.409	14.586	4.11	9.688	3.537	17.633	7.077	6.871	10.824
ENST00000157812|protein_coding	PSMC4	37.553	62.029	45.996	38.779	37.658	53.033	64.31	63.12	55.548	66.724	62.372	53.896	59.298	63.847	67.413	42.938	44.182	31.844	45.785	45.999	59.461	49.077	39.017	33.127	43.619	37.396	71.498	53.298	65.169	61.123	60.056	53.916	61.986	49.052	44.08	31.645	29.747	36.99	32.824	32.306	32.234	38.615	31.298	44.484	42.246	71.885	74.895	63.141
ENST00000158771|protein_coding	DERL2	32.733	33.14	28.673	27.05	28.339	43.843	49.861	35.186	35.588	33.663	34.673	30.341	37.637	24.667	27.781	19.739	25.584	24.907	29.971	26.651	32.273	24.473	43.599	33.956	36.117	28.493	66.722	36.419	46.727	30.3	30.605	43.966	44.689	37.867	30.665	16.148	17.666	24.953	24.071	19.008	18.794	29.578	25.936	25.251	28.901	23.637	41.549	26.974
ENST00000159087|protein_coding	ANO8	8.364	11.438	6.334	5.889	5.66	8.998	8.141	4.367	12.753	12.181	5.466	10.522	12.075	16.228	12.251	6.915	4.264	9.611	9.413	10.978	8.855	10.051	6.566	9.06	8.324	5.269	9.984	11.482	8.684	13.414	10.832	21.258	9.446	8.705	2.916	6.178	7.769	6.797	4.973	9.904	13.508	19.572	12.088	11.776	11.194	7.737	15.44	8.002
ENST00000160373|protein_coding	CTTNBP2	2.129	6.243	3.475	8.262	3.544	3.646	5.993	3.525	12.01	14.535	9.805	5.218	7.995	20.859	8.914	6.106	10.554	10.86	6.11	5.762	5.952	7.913	11.755	9.172	12.289	8.724	4.592	4.997	3.166	8.045	10.64	2.257	2.728	9.846	7.487	6.146	3.172	10.526	3.646	7.345	11.614	11.645	14.812	9.103	14.007	6.649	1.467	0.898
ENST00000160827|protein_coding	KIF22	2.502	6.797	6.65	4.539	5.577	5.177	10.984	8.283	11.386	2.894	8.334	12.143	7.837	12.46	6.03	18.307	5.799	6.308	4.161	9.212	9.743	7.98	12.479	7.56	9.873	6.555	11.403	17.076	12.197	16.03	11.137	11.385	12.181	18.535	5.008	7.109	6.438	3.252	4.263	6.136	9.054	5.285	6.512	6.004	11.491	11.241	17.349	11.585
ENST00000161006|protein_coding	PRSS22	0.572	0.66	0.586	0.4	0	0	2.048	1.971	3.327	2.296	1.66	2.969	1.096	9.943	2.143	0	0	0	1.781	0	0	0.791	1.816	0.66	1.813	0.62	4.592	2.205	0	0.743	1.195	0	1.375	1.594	0	0	1.099	1.45	1.319	0	3.53	0.667	1.108	0.52	1.395	0.576	0	1.366
ENST00000161559|protein_coding	CEACAM1	130.136	173.743	163.382	160.93	145.964	184.355	277.152	229.541	217.573	292.039	177.25	143.127	233.764	201.247	308.298	53.173	316.21	204.886	305.971	225.665	296.594	207.825	256.823	209.618	362.573	166.67	243.128	304.734	234.596	198.882	220.211	181.969	258.936	205.633	254.412	233.744	229.385	379.137	291.461	281.616	208.986	222.133	420.036	253.785	261.819	320.174	412.595	301.919
ENST00000161863|protein_coding	YTHDC2	30.917	32.878	34.197	37.59	32.002	33.717	43.371	33.529	34.409	50.788	28.417	41.365	40.55	44.063	35.635	53.155	24.246	34.657	29.865	38.834	43.567	54.852	36.928	35.223	36.81	44.158	30.061	44.044	31.922	44.21	35.41	29.279	38.537	48.623	15.358	25.516	32.095	37.636	30.403	29.884	40.139	44.002	46.248	44.748	51.706	40.378	26.471	33.023
ENST00000162044|protein_coding	TMEM161A	28.16	27.089	29.485	27.657	32.758	24.119	27.258	21.877	33.914	20.397	30.269	25.551	21.188	23.643	24.744	14.833	15.799	27.379	24.483	20.601	23.98	20.974	33.131	28.716	23.994	29.87	27.954	22.214	25.927	23.566	22.974	23.203	34.524	20.732	24.241	18.122	22.587	18.084	19.424	17.873	26.987	22.539	11.95	26.109	20.662	24.395	16.906	24.298
ENST00000162391|protein_coding	FOXJ2	5.936	9.077	8.331	9.794	11.379	10.346	10.829	12.642	11.023	11.434	7.14	11.338	15.913	16.2	17.588	17.724	0.738	0.691	1.469	8.973	12.747	7.952	3.088	2.075	4.388	10.274	1.676	8.936	13.624	8.665	14.923	11.113	6.806	11.994	0	1.395	1.214	0	0.736	2.411	9.478	10.551	10.207	10.33	16.413	10.797	16.955	13.43
ENST00000162749|protein_coding	TNFRSF1A	209.282	246.762	217.077	187.19	157.328	226.553	150.399	199.318	176.691	224.446	179.935	176.926	144.398	192.274	186.392	182.164	203.363	214.67	289.392	226.304	233.599	149.569	260.971	184.415	211.926	114.601	185.567	199.103	128.853	146.135	165.073	158.776	115.562	232.743	277.4	176.579	180.603	219.23	213.535	160.747	233.374	181.198	148.12	165.857	160.488	158.741	161.733	160.218
ENST00000163416|protein_coding	GOLGA5	128.362	144.875	118.106	165.685	120.401	103.034	103.956	91.096	150.985	167.161	115.984	110.779	120.058	124.847	107.718	85.846	206.133	155.661	149.157	135.985	203.258	149.853	144.01	143.916	153.251	135.794	72.637	117.93	80.596	124.293	118.48	132.241	103.713	97.769	176.118	205.284	150.364	196.212	216.553	201.624	146.772	159.247	166.88	175.811	172.97	153.118	137.268	105.201
ENST00000164133|protein_coding	PPP2R5B	3.161	3.267	4.935	2.112	3.067	0	5.206	3.147	1.926	3.922	5.557	0	2.664	3.3	3.415	5.091	0	3.512	5.381	4.534	1.882	2.67	3.406	2.582	3.007	0.694	1.676	2.051	3.527	1.475	2.775	2.437	5.25	4.71	2.092	0.465	1.706	4.569	1.883	1.809	3.491	7.414	3.656	6.154	5.187	0.984	1.467	1.137
ENST00000164227|protein_coding	BCL3	90.214	54.4	65.392	49.321	21.689	81.862	26.676	102.665	32.48	30.879	27.576	37.87	15.078	29.247	40.99	28.41	18.093	40.791	36.694	71.07	40.778	14.548	72.339	27.403	50.491	29.511	71.075	49.62	23.699	24.644	29.461	23.507	26.303	74.851	15.942	9.781	37.716	27.34	13.918	15.528	60.391	21.29	27.893	12.41	28.465	20.345	33.438	46.184
ENST00000166139|protein_coding	FSTL3	9.912	13.776	9.649	5.316	5.131	5.944	34.052	12.172	27.565	28.177	22.11	6.932	26.788	22.815	23.07	2.312	2.29	2.954	5.703	4.888	8.019	8.948	14.806	3.673	6.071	4.313	188.72	29.777	11.909	5.791	8.588	5.644	7.101	22.47	0	3.178	7.558	10.077	6.889	6.688	11.229	16.864	5.513	9.228	12.207	19.033	39.881	4.832
ENST00000166345|protein_coding	TRIP13	0	0.456	0	0	0	0	0	0	0	0.403	0.673	0	0	0.528	0	0	0.738	0	0	0	1.82	0.559	0	0.311	0	0	0	0	0	0	0	0	0	0	1.046	0	0	0	0	0	0	0.949	0	0.409	0	0.576	3.534	0
ENST00000166534|protein_coding	P4HA2	16.319	39.612	16.635	13.22	11.538	12.56	18.416	10.765	22.167	21.561	17.634	10.062	17.787	25.212	27.087	16.311	12.304	13.693	23.789	9.783	19.764	18.323	23.968	20.559	18.451	13.124	27.548	17.213	16.776	15.008	16.653	6.887	17.573	20.8	8.917	11.74	12.415	14.322	14.196	20.32	19.523	12.038	27.871	21.9	23.394	16.579	14.185	5.299
ENST00000167106|protein_coding	VASH1	2.048	2.218	2.264	0.4	2.406	0	0.739	0	2.409	0.569	0.673	0.856	0.784	2.284	0.744	2.288	0	0.691	1.943	2.424	1.574	1.118	1.816	0.622	0.403	1.587	0	5.001	0.935	1.272	1.769	0.947	1.375	2.337	0	2.056	0	1.124	0	0.728	3.374	4.845	3.577	1.268	4.753	1.392	0	0
ENST00000167588|protein_coding	KRT20	0	0	0	0	0.638	0	0	4.097	0	0	1.862	4.096	0.784	0.404	1.263	0.228	0	0	0	0	0.317	0	0	0	0	0	1.676	0	0	15.835	5.938	22.79	3.274	2.45	0	0	0	0	0	0	0	0	0	0	0	0	0	0
ENST00000168148|protein_coding	SPP2	202.87	146.765	307.064	249.17	178.79	204.454	155.447	263.655	254.665	112.941	283.818	186.626	222.271	53.32	91	1.028	114.854	205.297	188.948	184.431	171.769	167.009	204.345	304.729	173.609	210.749	148.026	259.212	333.863	162.973	198.818	238.089	143.115	303.444	274.897	235.46	284.271	283.528	192.753	240.937	171.042	150.942	256.136	190.232	146.283	375.066	199.754	272.543
ENST00000168216|protein_coding	HSD17B10	210.55	195.855	243.611	203.894	214.997	90.73	83.194	87.108	172.711	175.599	213.596	93.044	83.519	70.075	93.02	37.294	182.572	294.05	197.406	177.958	223.53	198.888	174.166	136.971	174.218	189.914	97.734	70.444	83.302	78.517	81.903	132.449	67.481	58.721	222.748	184.581	223.162	165.272	197.472	206.688	210.3	133.705	133.011	153.378	123.488	202.925	76.551	86.564
ENST00000169551|protein_coding	TIMM21	18.106	17.472	15.32	19.058	18.052	17.602	19.535	13.484	20.464	19.841	16.608	14.722	16.54	15.567	19.067	14.592	13.211	12.544	20.422	22.796	19.018	24.108	18.416	24.794	24.255	23.978	16.61	13.913	13.44	14.355	18.661	13.068	17.628	14.846	12.534	15.411	14.956	15.091	8.894	12.433	20.524	18.487	20.324	19.715	18.639	14.148	10.017	12.188
ENST00000170150|protein_coding	BPIFB2	0.572	1.121	0.424	0	0	0	0	0	0	0	0	0	0	0	0	0	0	0	0	2.069	1.104	0	0	0	0.565	0	1.676	0	1.296	0	0.312	0	0	0	0	0	0	0	0.736	0.364	1.097	0.894	0	0.409	0.64	0	0	0
ENST00000170564|protein_coding	GPATCH1	8.933	10.077	10.522	14.473	10.165	12.142	10.959	3.728	10.787	13.599	8.341	8.842	7.345	13.517	10.338	13.456	11.081	11.186	8.705	12.608	11.399	20.623	12.938	10.957	13.585	16.561	12.539	10.315	7.916	15.925	11.26	16.005	10.932	9.164	11.47	13.67	9.404	10.304	13.507	13.125	10.612	18.156	19.933	13.759	19.485	17.555	9.572	10.227
ENST00000171757|protein_coding	P2RY10	0.572	1.674	3.913	0.556	2.391	0	4.79	4.924	0.803	3.149	4.972	3.572	2.176	5.563	5.079	52.227	4.876	0.691	4.182	4.697	6.385	5.792	0.756	3.525	2.364	1.623	0	10.561	1.87	8.248	6.143	0	4.421	5.44	1.47	12.516	5.068	4.049	0.736	3.288	6.298	4.126	4.701	2.365	17.318	5.931	1.467	3.306
ENST00000171887|protein_coding	TNS1	14.095	21.717	20.696	18.065	25.442	11.95	19.86	11.78	35.063	42.369	20.388	43.505	33.079	40.671	44.739	42.998	11.243	12.454	14.086	22.112	26.912	32.284	24.338	17.11	25.857	20.431	17.185	17.498	25.367	25.242	23.868	31.495	31.009	21.969	11.729	15.196	12.802	18.804	25.372	18.449	26.825	40.96	21.021	21.919	36.206	20.823	34.753	18.483
ENST00000172229|protein_coding	NGFR	13.535	13.573	26.012	29.372	16.208	10.972	8.012	18.838	16.054	12.119	16.067	17.812	12.569	23.457	9.354	16.877	20.046	16.046	11.471	22.183	23.618	24.105	24.191	21.447	13.438	22.646	15.092	17.087	18.251	11.931	18.55	5.756	12.905	6.951	4.974	18.264	13.655	24.221	27.031	17.963	23.817	23.55	26.748	21.941	45.711	15.422	10.349	8.569
ENST00000173229|protein_coding	NTN1	6.295	2.349	2.282	2.068	3.528	3.67	4.268	5.24	0	0.806	0.673	0	1.568	1.024	3.334	0	0	0	3.431	2.642	2.753	1.57	4.388	4.532	2.236	1.321	0	0.361	0	3.162	1.179	0	4.841	0	0	0	0	0	0	1.554	3.192	4.264	3.384	2.495	0.32	3.027	0	1.907
ENST00000173527|protein_coding	ISOC1	98.755	85.85	96.821	116.483	92.088	88.736	96.078	116.538	75.57	85.64	91.16	91.543	105.303	59.267	112.085	23.424	85.125	89.639	102.834	82.866	106.478	91.611	86.111	122.904	110.377	99.432	80.821	87.733	118.601	105.598	114.697	77.063	94.757	84.764	93.195	73.466	107.898	80.279	90.19	90.165	95.821	72.158	102.55	101.381	82.003	96.369	92.01	99.168
ENST00000173898|protein_coding	TRO	0.572	1.945	1.409	0.977	1.334	0.982	2.398	0.583	6.554	5.019	4.004	2.394	2.488	2.959	2.975	3.967	0	1.493	0	0.815	1.2	7.877	1.89	1.662	2.512	1.981	0	2.734	0.935	0.743	1.542	0	1.751	1.715	0	2.194	1.774	3.182	0.736	0.807	4.951	1.321	5.042	2.571	5.656	1.323	0	0.644
ENST00000174618|protein_coding	MNT	1.925	5.578	4.138	2.316	1.753	5.608	2.157	3.768	7.789	2.519	6.463	3.836	3.78	3.356	2.98	4.318	2.788	2.315	2.218	3.127	3.187	1.631	2.149	2.712	2.684	0.487	5.076	5.237	3.826	5.103	3.071	4.66	3.09	2.071	0	1.846	2.565	2.058	3.099	3.484	7.641	8.299	3.683	5.352	2.946	3.021	2.637	4.341
ENST00000174653|protein_coding	AP3M2	0	2.618	1.687	3.044	2.975	3.338	2.717	2.193	3.502	3.879	2.368	6.078	6.476	4.963	3.255	4.876	0.738	1.741	4.082	4.364	1.205	0.791	4.218	4.438	3.734	2.428	6.909	6.203	2.569	4.112	5.222	3.343	7.919	4.287	3.673	0.661	3.744	3.343	3.03	0	3.972	2.022	4.244	5.336	5.206	4.278	2.637	3.747
ENST00000175091|protein_coding	LAPTM4A	203.087	200.459	186.345	159.192	163.621	243.746	293.269	267.907	194.136	178.816	182.516	234.862	246.815	315.517	296.804	270.065	114.554	141.181	195.407	141.99	155.78	160.413	150.847	153.148	156.481	137.696	272.413	304.995	257.514	257.633	287.936	271.685	227.175	294.669	134.218	105.934	118.727	146.206	157.784	160.449	166.721	135.271	195.955	176.748	179.565	181.373	309.431	260.729
ENST00000175506|protein_coding	ASNS	1.358	34.413	4.631	3.431	1.334	0.982	2.927	5.252	5.554	8.618	17.376	0	2.617	11.581	7.479	10.334	6.423	1.944	4.859	1.743	2.755	4.867	4.426	2.633	7.303	0.347	5.233	7.686	0.935	0.946	1.195	1.31	1.751	11.856	6.206	4.695	1.33	5.775	2.591	2.72	3.391	4.364	5.234	3.117	12.839	1.47	1.467	2.01
ENST00000175756|protein_coding	PTPN18	12.175	17.927	14.867	13.987	16.12	12.132	19.836	13.914	17.436	18.144	10.406	25.752	16.026	15.094	16.595	9.484	9.814	11.359	5.079	16.262	17.558	14.962	16.134	16.168	16.74	11.792	16.341	14.35	20.303	18.216	15.518	15.813	16.102	11.481	8.186	10.841	13.976	21.631	11.722	12.085	15.472	26.618	20.789	18.087	11.649	14.196	12.01	14.149
ENST00000176763|protein_coding	STK10	5.03	14.237	8.592	7.403	6.039	2.905	10.903	13.222	9.502	16.068	6.923	10.829	7.278	22.888	12.708	61.968	6.284	1.944	9.005	8.939	14.135	8.258	12.686	8.254	8.702	11.288	11.386	13.703	8.496	14.44	14.322	7.25	11.742	18.161	1.046	9.657	8.782	6.758	5.184	4.102	10.223	13.099	13.7	7.784	22.483	8.139	7.889	6.766
ENST00000177648|protein_coding	ALPK1	12.708	10.07	5.781	9.955	5.95	23.222	19.329	13.378	10.155	14.791	4.23	22.587	12.626	19.345	14.279	30.96	9.926	3.847	8.088	22.76	9.877	8.334	14.603	8.468	9.496	10.263	32.379	28.684	10.135	19.544	10.858	15.158	19.694	39.331	2.516	8.751	8.805	4.667	5.356	5.669	9.968	11.761	10.896	9.191	13.964	12.676	15.825	12.347
ENST00000177694|protein_coding	TBX21	2.019	0.994	1.532	0.702	0.638	0	1.676	1.398	1.424	0	2.317	1.519	1.392	1.796	1.511	6.634	0.738	0	0.658	2.403	1.585	1.011	0.756	0.311	0.718	1.223	1.676	1.526	0	1.512	1.088	0.947	1.751	2.065	1.046	0.848	1.774	0	0.736	0.807	1.342	2.26	2.297	0.729	4.801	1.036	0	1.137
ENST00000177742|protein_coding	MRPS34	81.394	69.412	85.751	79.689	81.017	36.756	37.098	33.318	54.37	74.972	79.083	32.319	30.828	41.305	33.611	23.044	45.872	56.567	65.523	71.06	60.253	70.735	67.406	85.721	76.271	88.176	31.145	34.692	30.583	39.116	45.332	43.785	40.361	33.484	39.896	40.174	67.233	58.647	56.657	62.155	71.401	59.317	76.479	62.049	65.591	55.565	39.379	25.31
ENST00000178638|protein_coding	CA12	0	0	0	0.4	0	0	0	0	2.261	6.58	1.429	0	0	15.5	4.362	0	17.555	4.281	0.474	0	0	1.631	0.756	0.311	7.844	0.62	0	0.361	1.296	3.3	2.151	0	2.352	1.157	1.046	1.841	2.612	12.536	6.619	1.578	4.354	0	26.052	2.477	6.624	0	5.724	1.781
ENST00000178640|protein_coding	MAP2K5	7.863	11.81	7.927	10.739	10.229	3.321	16.27	9.537	14.632	13.128	5.937	16.865	15.796	10.632	7.289	14.357	1.025	4.379	5.73	17.926	13.704	9.731	9.951	6.613	8.991	9.17	11.331	13.325	7.402	8.979	16.219	12.122	15.367	14.039	1.046	6.882	9.846	3.469	8.718	4.355	13.308	12.445	16.093	8.349	16.917	6.441	17.073	3.449
ENST00000179259|protein_coding	TIGAR	11.369	31.419	31.813	9.84	8.384	13.627	24.252	43.48	16.522	33.287	21.829	20.093	19.94	55.028	36.959	44.507	27.746	20.409	41.74	26.684	20.101	18.17	14.405	17.387	39.221	13.337	41.087	36.715	20.484	23.968	22.866	16.474	17.451	28.339	35.203	20.54	22.312	36.079	28.28	22.625	24.365	28.858	23.914	43.621	28.754	33.904	32.966	10.339
ENST00000181383|protein_coding	CPB2	401.886	271.728	348.464	376.211	385.12	869.722	906.464	582.619	388.244	304.912	307.392	559.783	710.926	303.614	499.781	8.108	402.633	216.725	300.077	562.388	195.969	270.405	423.111	519.354	497.31	368.919	575.601	486.641	855.511	579.109	581.093	897.382	499.341	640.78	225.888	307.943	221.663	213.624	209.203	156.435	304.205	276.502	211.791	310.337	239.197	234.409	708.089	619.797
ENST00000182527|protein_coding	TRAM2	10.309	27.899	8.492	13.942	14.89	19.08	15.158	16.465	10.716	18.937	17.976	21.898	10.646	8.911	8.181	9.186	11.937	14.491	20.048	16.367	17.948	6.494	27.893	25.909	15.763	7.149	13.521	11.705	10.266	10.493	13.852	8.589	9.721	19.14	13.771	6.801	14.092	15.994	13.687	9	23.243	34.728	9.276	12.46	10.195	10.664	2.934	12.545
ENST00000184266|protein_coding	NDUFB4	137.123	133.59	149.899	134.47	134.937	76.599	68.926	69.398	138.033	124.954	150.226	58.091	55.719	57.201	74.219	64.291	166.571	183.835	202.431	133.511	139.704	129.979	138.448	171.27	183.401	136.709	58.191	57.984	87.375	56.702	57.065	69.185	60.167	47.597	165.917	135.414	161.276	184.316	160.782	181.527	160.466	109.519	125.341	131.127	120.414	136.152	72.563	79.658
ENST00000184956|protein_coding	HEATR6	3.084	4.579	3.585	4.061	2.61	0.982	3.905	2.203	5.197	5.105	2.482	0	3.417	5.93	5.362	5.168	4.119	2.74	2.448	3.278	5.068	5.609	2.379	2.764	3.145	4.013	4.315	4.03	0.935	3.125	2.097	0.947	5.08	4.414	3.34	2.84	3.978	3.922	5.808	2.917	4.647	4.586	6.086	2.798	5.203	3.704	4.104	0.644
ENST00000185150|protein_coding	ERLEC1	51.803	62.992	42.402	60.493	43.993	32.592	45.05	38.108	75.066	70.932	54.295	30.776	33.106	48.667	41.406	41.63	72.536	56.08	65.361	56.555	64.098	58.801	59.803	61.698	71.01	49.907	47.418	34.712	24.053	34.357	38.473	43.898	35.817	39.378	61.906	60.311	51.48	82.52	66.416	51.781	63.641	85.187	77.304	65.361	68.775	47.22	39.122	40.134
ENST00000187762|protein_coding	TMEM38A	9.176	6.06	7.049	6.713	6.638	4.303	1.268	2.668	2.515	3.25	7.684	3.733	1.88	4.219	4.926	1.144	2.214	1.238	4.762	3.194	3.207	7.313	1.512	5.263	5.22	3.544	0	3.597	4.135	6.669	6.382	3.384	4.704	3.104	1.47	2.526	2.879	3.119	1.472	5.618	7.537	5.091	11.361	8.73	7.392	6.976	6.201	2.908
ENST00000188790|protein_coding	FAP	0	0	0	0	0	0	4.26	0	4.852	10.468	2.285	3.875	3.92	18.48	13.332	0	0	0.691	0	1.396	0	0	0	1.056	3.274	0.694	4.315	13.625	0.935	0	0.624	0	4.103	0.538	0	0	0	2.212	0	0	6.282	0.894	2.012	0.52	3.473	0.408	4.104	0
ENST00000190983|protein_coding	CCN5	0	0.903	0.848	0.4	0	0	0	0.583	3.327	12.096	9.488	0	0.784	7.636	10.714	0.572	0.738	2.432	1.304	0	3.15	1.989	0	0.311	5.392	0	0	0.784	0	0.529	0	0	1.751	2.603	1.046	1.313	1.214	6.996	0.736	0	1.353	0	1.143	0.292	1.99	4.429	0	0.898
ENST00000192788|protein_coding	UHRF1BP1	1.358	8.176	1.84	4.782	2.975	5.027	6.43	2.529	3.955	3.096	4.094	8.166	2.176	5.946	3.231	1.731	1.295	1.238	5.1	7.027	4.032	2.771	8.586	4.804	3.369	5.292	12.548	2.783	3.426	5.568	2.37	6.435	6.588	3.309	0	5.068	3.771	3.382	3.037	2.207	3.032	10.57	6.086	3.254	6.198	3.008	7.068	1.366
ENST00000193322|protein_coding	OSTM1	58.741	71.594	67.376	54.592	47.721	53.463	62.462	68.979	65.198	87.289	63.312	49.327	50.742	84.761	89.97	149.188	78.489	61.168	86.51	55.95	73.377	73.07	64.697	69.871	66.917	61.163	65.395	66.127	45.251	61.948	58.301	39.909	54.422	63.355	53.914	60.175	54.947	60.852	63.84	59.478	56.891	70.029	69.11	66.461	80.535	81.566	63.751	38.83
ENST00000194118|protein_coding	DELE1	22.744	28.258	25.96	24.651	25.099	44.568	48.135	36.483	38.8	32.336	25.609	47.765	48.591	39.283	49.572	82.463	16.866	25.503	17.18	26.894	39.824	40.67	26.004	27.092	32.52	28.33	46.144	48.593	45.637	44.777	38.967	37.31	48.325	42.503	14.89	16.055	15.517	16.594	17.626	17.993	25.534	25.831	28.243	29.284	28.003	29.841	61.453	32.872
ENST00000194152|protein_coding	PCDHB4	0.786	0.33	1.162	0.556	0	0	3.441	1.209	0.803	0.726	0.673	1.519	2.77	2.08	1.745	1.73	0	0	0.474	0	0.444	1.631	0.756	0.311	1.032	1.234	1.676	1.781	1.296	0.946	0.777	0	0	1.594	0	0	0	0	1.035	0	0.497	1.038	0.837	0.52	1.493	0.735	0	1.137
ENST00000194155|protein_coding	PCDHB2	0	0	0	0	0	0	0	0	0	0.403	0	0	0.784	0.624	0.79	0.8	0	0	0.474	0	0	0	0	0	0	0	0	0	0	0.529	0	0	0	0.96	0	0	0	0.562	1.035	0	0	0	0.346	0	0.454	0.576	0	0
ENST00000194530|protein_coding	STRADB	20.658	17.505	19.252	16.818	19.872	23.226	22.221	16.673	16.267	17.867	15.577	14.672	12.943	13.967	18.378	6.374	11.56	13.089	12.64	23.913	15.181	19.468	16.559	22.335	20.279	26.996	11.68	15.385	24.699	20.222	23.108	18.381	16.707	11.9	9.938	11.013	17.719	15.934	10.449	13.955	22.359	10.01	25.328	20.788	14.928	13.103	14.104	17.705
ENST00000196061|protein_coding	PLOD1	90.752	125.413	111.852	103.067	83.741	79.054	82.723	67.528	122.977	101.758	86.27	91.406	122.795	97.641	106.259	36.094	103.677	104.013	102.865	88.286	106.84	97.497	84.503	98.836	129.276	111.482	69.681	77.04	82.156	86.328	95.105	94.871	87.571	61.247	82.456	82.219	109.256	68.364	75.838	83.051	104.122	74.167	135.727	109.226	105.539	75.918	92.63	83.236
ENST00000196371|protein_coding	OXCT1	0	0.456	0	0.842	0	0	2.717	1.58	2.547	3.842	0	2.053	1.392	3.943	1.883	9.96	0.738	1.663	0.474	0.815	1.734	1.223	3.133	1.533	0.806	0.62	1.676	3.33	0.935	0.529	1.994	1.894	1.751	4.537	0	3.332	0	1.124	1.035	0.946	2.718	2.145	1.731	1.526	3.766	1.311	1.467	0.644
ENST00000196482|protein_coding	ZNF324	0	1.344	3.408	2.183	0.638	5.55	3.134	2.736	0.803	0.569	3.449	2.909	0	3.513	1.992	3.564	0	0.691	0	0.815	1.257	2.188	2.692	1.464	0.403	1.041	4.956	2.059	0.935	1.883	3.067	0.947	0.977	3.092	0	0	0.859	0.562	0.736	1.848	3.179	1.265	2.75	1.916	1.59	0.816	0	3.128
ENST00000196489|protein_coding	ZNF416	0.572	0.33	0.586	1.398	0	1.964	0.529	1.166	0.803	1.599	1.189	0.856	0	2.404	3.021	2.075	0	0	0.474	1.396	0.88	0	0.756	1.533	1.683	0	0	0.509	0.935	2.3	2.223	1.31	0.977	1.157	0	0.661	0.607	1.359	0	0	0.497	1.668	0	0.865	1.036	0.735	0	0.898
ENST00000197268|protein_coding	FAM234B	4.11	6.481	2.568	3.567	3.47	3.02	4.261	4.828	3.955	3.719	1.346	5.347	4.185	4.965	6.791	6.862	3.009	2.74	3.833	3.118	4.1	2.527	4.287	4.867	3.884	4.562	2.317	4.893	2.231	5.186	6.18	6.464	2.898	5.466	0	2.689	4.03	1.893	3.063	1.836	3.803	1.823	6.302	4.673	4.879	2.984	6.987	5.946
ENST00000198536|protein_coding	PILRA	8.853	15.584	16.153	9.275	6.329	3.063	3.352	21.813	2.793	9.346	2.317	3.345	3.886	8.764	6.564	13.069	9.344	6.328	14.131	9.62	13.908	7.103	8.415	6.011	8.582	5.993	12.155	11.049	5.518	9.03	9.464	3.3	7.274	7.951	2.916	8.342	7.156	2.012	8.556	6.625	5.446	8.254	8.333	6.698	15.901	6.732	3.716	5.085
ENST00000199320|protein_coding	DIMT1	34.913	41.225	30.113	28.594	22.333	31.644	27.553	29.964	23.21	29.485	27.09	28.992	29.064	32.426	39.329	49.6	20.139	17.53	29.728	21.505	28.84	27.268	22.977	29.986	24.906	30.633	38.2	32.92	28.724	27.287	33.383	26.64	24.841	41.68	26.437	16.907	21.526	28.188	14.637	20.176	26.804	27.673	29.864	31.121	34.599	26.804	23.044	23.999
ENST00000199389|protein_coding	EIF2AK1	25.185	30.494	22.364	26.499	29.852	33.527	28.498	25.237	15.812	24.316	8.38	31.487	27.629	23.459	33.426	14.622	25.67	33.153	29.946	33.007	12.194	13.377	31.304	40.29	34.58	12.909	29.042	25.62	34.183	31.648	28.061	37.989	22.804	26.533	32.093	26.389	54.572	62.711	63.528	23.526	32.74	29.524	23.623	28.777	21.422	9.98	19.727	24.974
ENST00000199448|protein_coding	EPDR1	10.715	38.937	22.818	17.521	13.646	21.83	17.521	22.477	31.034	23.706	29.194	24.196	28.158	49.859	42.566	28.418	35.518	34.759	35.368	42.825	26.906	31.147	28.954	22.247	42.179	12.732	33.244	42.339	19.531	30.97	37.834	22.697	44.894	29.694	27.697	23.176	23.992	32.68	34.637	18.894	37.926	26.914	21.008	26.814	26.457	30.014	21.584	36.926
ENST00000199706|protein_coding	MRPL28	37.305	32.915	30.79	30.902	34.321	18.02	13.752	18.316	33.101	23.205	35.446	12.78	12.833	20.081	13.969	9.495	25.092	28.945	28.242	29.864	30.142	21.561	28.769	24.562	30.815	29.655	10.863	15.488	15.595	12.976	16.073	17.029	11.84	10.68	27.937	21.462	37.428	25.517	25.795	37.401	30.43	27.677	30.67	30.797	27.363	27.652	21.408	15.777
ENST00000199764|protein_coding	CEACAM6	0	0	4.994	0	0	4.377	0.529	0	0	0.403	0	0	10.869	59.412	10.02	0.228	0	1.238	0.948	0	0.634	0	0	6.145	0	0.347	0	6.74	0	5.252	4.268	4.472	0	0	0	0	0	0	0	0.518	0	5.503	0	0	11.657	0	0	0.644
ENST00000199814|protein_coding	RBM22	21.811	23.791	24.39	20.857	14.794	20.794	20.585	21.48	32.857	21.574	22.099	23.715	24.876	29.784	26.595	32.818	18.382	18.735	22.083	19.897	21.381	24.319	19.872	25.736	23.589	19.902	24.091	26.828	18.902	22.924	20.298	31.345	21.077	34.898	28.603	20.237	17.054	25.167	19.166	18.55	20.712	19.949	22.66	19.296	22.422	25.465	23.916	23.334
ENST00000199936|protein_coding	HSD17B2	72.249	72.229	97.57	69.65	63.016	141.417	110.741	150.499	125.067	132.197	127.887	137.385	118.521	130.936	165.084	0	46.717	39.442	45.085	43.669	160.054	156.361	69.632	44.885	98.39	73.134	79.6	126.782	108.053	140.465	142.193	117.623	117.537	123.644	40.857	37.875	34.12	58.266	56.559	40.823	49.564	68.94	76.678	85.695	97.082	140.659	160.728	174.856
ENST00000199940|protein_coding	MAP2	5.435	4.723	3.543	4.927	2.881	3.254	10.384	6.441	17.406	18.939	10.179	5.88	8.855	15.044	8.934	2.431	7.65	10.768	10.642	8.275	5.316	15.598	11.953	9.111	11.272	9.932	13.252	5.859	4.482	4.833	5.988	3.162	2.463	11.275	7.022	11.77	7.519	23.806	14.07	6.265	11.269	13.528	6.607	10.132	14.772	10.158	7.609	6.344
ENST00000200135|protein_coding	ZW10	34.986	39.475	37.374	40.998	27.686	41.543	45.221	44.332	34.111	40.836	36.415	41.306	46.849	44.04	42.868	41.715	55.403	40.48	47.693	37.594	57.028	53.339	41.03	52.112	47.165	43.011	58.762	41.567	38.166	37.995	44.919	44.352	38.206	34.026	60.108	64.267	37.746	50.186	54.308	45.273	39.686	57.792	48.603	47.326	47.666	52.977	36.284	46.033
ENST00000200181|protein_coding	ITGB4	0.572	0	2.955	0.4	0.638	2.946	4.463	0.583	7.286	8.158	1.346	2.909	4.072	29.728	11.392	32.499	0	0.691	0.474	1.162	1.007	1.011	0	0.434	4.644	1.041	0	5.049	0.935	0.529	2.335	0	0	1.377	0	1.313	0	3.325	1.472	0	7.856	2.912	3.055	0.292	8.842	0.816	0	0
ENST00000200453|protein_coding	PPP1R15A	11.943	12.476	14.992	8.27	8.16	11.227	15.479	45.796	16.653	10.752	14.32	19.748	14.014	13.213	13.967	15.183	10.525	10.886	13.532	10.034	11.49	8.249	23.311	10.927	11.186	8.586	18.748	11.668	17.004	20.289	10.715	13.849	20.625	26.86	9.836	9.346	8.832	7.555	6.059	8.207	10.12	11.264	6.57	10.79	9.877	18.597	14.687	12.577
ENST00000200457|protein_coding	TRIP6	20.773	37.933	32.711	31.314	31.48	19.235	26.187	26.903	32.747	20.388	39.379	36.942	27.804	43.362	28.087	9.187	12.132	22.271	24.686	28.454	23.223	23.437	26.477	28.153	21.861	24.205	22.6	38.088	20.513	29.002	36.076	23.449	32.639	26.876	27.772	18.534	26.062	21.306	21.587	29.896	47.48	29.991	21.182	20.097	32.945	35.932	37.097	34.634
ENST00000200652|protein_coding	SLC22A4	0.572	0	0	0	0	0	0.529	0	0	0	0	0.856	0	0.956	0	0.685	0	0	0	0	0	0	1.06	0	0	0	0	0	0.935	0	0.312	0	0	3.262	0	0	0.607	0	0	0	0.497	0	0.491	0	0	0	0	0
ENST00000200676|protein_coding	CETP	13.896	21.876	23.222	23.863	15.128	7.987	3.758	19.895	1.424	12.763	16.816	6.654	10.275	2.477	10.6	21.636	10.603	8.302	18.1	12.275	13.24	5.815	10.508	15.897	6.187	15.125	6.067	13.78	15.951	11.303	36.506	4.66	3.138	23.603	10.31	4.924	7.79	2.447	5.747	7.357	4.689	17.665	6.017	14.673	10.493	12.757	5.999	11.194
ENST00000201647|protein_coding	EPS8L1	0	0.33	0	0	0	0	2.504	0.805	5.576	3.837	0.673	0	2.762	19.262	5.136	0	0	0.691	0.474	0.815	0	0.559	0	0	2.3	0.62	0	3.382	0	0	1.299	0	0	0.538	0	0.661	0	0.797	0	0.518	3.977	1.069	7.542	1.503	6.799	1.461	2.067	1.137
ENST00000201979|protein_coding	REM1	0	0	0.586	0	0	0	0.937	0	3.483	0.403	1.726	0	0	1.048	2.038	0.913	0	0.691	0	1.162	0	0.791	0	0.549	2.404	0.347	0	0	0	0	0	0	0	1.293	0	0	0	0.562	0	1.325	2.402	0.894	1.802	0	3.106	0	0	0
ENST00000202017|protein_coding	PDRG1	36.56	48.265	43.089	45.908	30.97	25.34	14.863	17.457	31.507	44.364	33.162	17.039	16.451	20.069	18.129	24.928	25.759	34.757	40.29	43.255	34.087	35.471	40.423	28.38	50.487	37.075	29.657	20.548	14.276	19.767	19.318	21.438	16.72	20.436	28.925	26.495	30.27	28.758	33.161	36.305	33.142	39.685	32.32	33.279	36.636	36.648	16.719	11.79
ENST00000202556|protein_coding	PPP1R13B	4.009	6.673	5.412	6.268	7.037	5.145	7.952	8.342	7.908	9.824	7.344	7.59	8.507	15.079	7.14	15.189	3.009	4.736	3.897	9.751	6.876	5.815	15.41	5.127	5.096	6.264	3.993	5.167	3.691	8.518	7.163	8.835	6.599	9.777	2.627	2.052	4.014	4.1	1.319	3.937	9.38	13.245	8.048	5.953	7.988	5.621	10.289	6.739
ENST00000202677|protein_coding	RALGAPA2	48.493	37.594	24.154	37.836	46.023	38.201	57.605	34.037	67.83	81.338	43.405	53.868	76.413	63.33	27.321	16.222	50.785	48.465	37.298	66.535	69.412	48.557	70.174	40.514	64.066	69.185	63.657	76.72	50.614	85.996	60.133	71.322	58.285	78.955	38.525	61.994	45.795	47.812	49.173	52.37	39.223	111.627	72.633	83.598	66.533	48.537	54.597	31.96
ENST00000202773|protein_coding	RPL6	35.356	45.912	30.625	31.554	28.649	27.206	33.253	23.832	31.497	45.874	38.653	23.762	21.156	29.577	29.72	12.94	21.186	21.644	39.092	40.666	26.465	28.473	38.552	35.206	50.452	33.82	40.027	31.714	26.375	27.025	24.881	27.532	35.572	26.148	26.544	22.023	22.861	30.674	21.303	26.374	37.244	36.469	29.72	34.865	30.601	26.533	28.268	20.371
ENST00000202816|protein_coding	ESF1	10.118	15.741	9.13	11.13	12.909	11.683	11.527	12.929	9.478	18.964	11.203	12.606	14.58	18.393	15.534	19.764	9.935	10.899	18.493	10.68	6.517	12.918	14.15	12.216	10.498	14.265	15.741	11.561	8.183	10.633	11.224	10.872	16.582	14.118	13.65	8.224	6.615	13.074	7.326	9.017	8.721	11.729	12.217	9.246	10.934	9.805	12.141	9.462
ENST00000202831|protein_coding	SLC8B1	10.255	16.937	8.86	11.079	9.024	11.074	23.079	19.48	24.361	16.524	17.265	17.456	18.144	23.098	20.119	42.097	11.396	14.206	15.493	18.007	18.032	18.153	26.769	16.52	15.87	10.776	27.523	19.331	14.957	20.682	17.951	21.982	19.549	25.286	8.16	14.58	9.284	12.028	10.229	13.029	17.722	19.615	10.558	14.879	17.576	13.237	19.951	14.933
ENST00000202967|protein_coding	SIRT4	3.048	1.89	2.01	0.956	2.16	2.339	2.524	0.805	0	1.295	0	3.023	0.784	4.006	3.682	1.724	0	0	0.995	0.581	0.634	3.711	1.348	1.898	0	2.445	0	3.021	0.935	4.157	3.778	0	6.718	0	2.092	0	0.607	1.359	0	1.888	1.422	0.371	2.777	2.532	2.649	2.28	1.467	2.679
ENST00000203001|protein_coding	TRMT6	14.219	17.567	12.72	12.393	7.002	19.484	14.876	16.038	18.542	18.492	13.331	15.261	18.911	30.242	22.28	15.62	15.841	12.732	10.906	12.239	15.839	11.555	13.331	16.933	20.948	13.468	39.118	18.453	5.37	12.015	16.759	23.32	20.896	23.386	5.778	14.79	11.836	17.351	18.324	12.275	16.526	18.149	13.437	12.811	16.112	13.313	8.505	12.566
ENST00000203166|protein_coding	HAUS5	6.091	7.458	7.24	8.036	8.628	3.978	9.425	5.822	9.443	7.729	5.48	8.634	6.589	6.967	6.114	9.368	1.897	5.414	5.906	10.298	9.033	10.351	6.177	8.462	5.669	7.305	1.676	6.654	9.08	6.29	7.101	3.544	8.986	7.165	7.572	7.077	3.538	3.443	7.241	6.386	9.142	8.846	10.123	10.455	11.534	9.812	11.855	5.599
ENST00000203407|protein_coding	UQCRC1	227.735	195.172	221.516	208.087	214.598	192.887	193.149	170.394	232.474	168.736	218.816	190.79	187.076	251.651	201.576	109.835	203.256	213.745	218.433	212.66	232.452	202.759	170.392	204.421	210.337	216.08	205.224	180.979	157.433	198.743	195.348	246.204	193.303	151.101	175.085	165.977	224.437	248.32	190.503	239.766	232.579	201.039	273.86	233.153	197.045	214	187.758	211.897
ENST00000203556|protein_coding	GMIP	8.928	13.469	14.733	7.453	13.274	6.942	8.25	12.328	13.438	13.153	7.057	9.2	5.942	14.378	5.916	63.581	10.874	7.448	8.098	10.227	14.833	14.233	13.018	10.232	10.222	7.955	20.513	12.49	16.92	12.118	10.283	17.477	12.66	11.223	2.092	14.722	6.052	8.017	5.1	6.4	14.733	17.829	13.052	13.875	31.262	15.257	13.518	4.521
ENST00000203629|protein_coding	LAG3	1.144	1.116	3.92	1.912	1.914	0.982	1.587	2.554	0.803	0.403	0.673	0	2.664	1.212	1.819	32.918	0	2.154	1.606	0.815	7.873	0.559	0	0.434	0.403	0.967	3.993	1.379	0	1.058	3.96	2.62	0.977	2.45	1.046	5.103	2.577	1.921	5.683	1.689	1.474	4.017	2.448	0.52	2.592	0.984	0	1.932
ENST00000203630|protein_coding	MLF2	70.628	58.858	70.916	76.075	65.82	71.409	92.751	75.127	110.343	63.572	88.602	88.035	87.624	46.88	65.191	26.982	82.694	111.934	86.699	59.383	72.283	73.452	140.887	132.391	125.549	65.02	94.8	70.467	107.467	69.07	83.159	116.618	61.785	76.025	74.58	79.615	75.915	68.433	71.091	82.897	71.071	44.981	60.763	84.347	41.749	72.421	85.076	82.398
ENST00000203664|protein_coding	OTUB2	0.786	2.213	0.586	0.4	0.884	0	0.529	0	0	3.436	1.346	0	0	2.734	3.158	1.823	1.476	0	2.706	1.162	1.861	0.559	0	0.983	4.762	1.314	0	1.636	0	1.354	1.548	0.947	0.977	0	0	0.465	0.607	1.584	2.327	1.933	1.254	1.265	2.876	2.853	2.822	2.688	0	2.146
ENST00000204517|protein_coding	TFAP4	1.144	4.087	1.586	3.112	0	0	0	1.971	0	0.806	4.36	2.195	0	3.188	0	1.839	0	0	1.844	0.581	1.078	1.35	1.623	2.185	2.202	0.834	3.993	4.804	0	1.354	3.43	2.257	4.023	3.445	0	1.944	2.156	1.45	0.736	2.327	2.028	0	0.491	0.292	2.22	1.597	4.74	3.671
ENST00000204549|protein_coding	PDCD7	3.475	7.58	4.557	6.787	5.124	8.208	6.634	6.578	4.087	6.116	5.566	8.044	7.934	5.685	4.729	7.719	0.738	1.382	1.606	7.862	5.525	6.08	4.721	3.983	7.417	4.864	7.479	6.374	2.93	5.138	4.064	5.816	5.092	5.651	1.47	3.574	2.429	1.668	2.591	2.824	4.502	7.646	6.849	6.875	7.838	5.086	3.185	5.507
ENST00000204566|protein_coding	SPG21	59.491	94.078	86.554	66.398	72.605	74.501	68.196	94.83	78.503	66.232	67.998	83.112	72.454	96.802	85.638	133.188	69.933	54.957	63.732	87.949	76.359	91.641	53.321	82.023	78.476	66.783	90.17	85.833	64.663	76.198	89.699	74.917	94.339	74.978	69.266	73.186	66.903	67.713	65.3	57.468	81.637	67.419	80.62	72.793	93.029	66.145	87.498	75.539
ENST00000204679|protein_coding	GNPTG	43.678	42.734	40.53	38.141	37.254	25.501	26.001	20.93	48.15	43.637	32.886	26.918	29.838	25.291	23.297	16.95	19.616	33.901	32.224	35.781	30.391	29.318	33.663	39.868	40.669	33.101	26.366	18.131	25.692	22.766	22.809	29.067	22.836	20.642	14.813	13.438	26.746	28.873	19.658	20.456	40.64	31.378	45.87	46.819	33.043	29.1	27.779	12.906
ENST00000204726|protein_coding	GOLGA3	12.463	13.321	8.1	12.312	8.22	15	22.62	14.139	20.362	14.454	17.331	14.371	20.714	16.185	12.809	12.736	6.388	9.902	8.687	14.288	14.977	11.772	14.599	12.52	14.223	10.194	22.53	22.242	14.962	16.932	13.179	19.455	23.101	18.009	7.871	3.305	3.874	10.06	9.044	6.597	9.836	17.646	12.005	13.085	15.176	12.144	13.116	15.653
ENST00000204961|protein_coding	EFNB1	1.745	3.967	4.208	3.576	3.394	3.512	4.661	5.095	2.246	4.378	2.618	4.911	6.868	8.93	5.107	7.578	1.552	1.238	0.83	2.303	2.04	1.782	1.348	3.921	7.395	2.971	1.676	5.767	4.8	7.386	6.554	1.31	2.352	4.368	1.87	1.841	0	1.584	5.281	3.402	4.129	4.984	2.373	2.798	5.448	2.994	1.467	3.069
ENST00000205061|protein_coding	GLG1	81.724	89.069	81.794	86.183	77.865	78.501	107.27	84.45	114.049	103.375	88.378	97.015	110.558	203.006	152.362	179.369	77.967	69.204	78.084	82.613	102.829	111.623	96.277	77.308	99.307	93.447	91.703	115.611	76.473	102.723	107.136	88.049	106.55	104.941	68.856	77.16	62.762	75.658	87.185	79.888	99.908	101.909	130.097	95.262	143.212	92.12	96.442	96.084
ENST00000205194|protein_coding	NAT14	0	0.66	0	0	0	0	0	0.805	0	0.569	3.522	0	0	2.583	0.891	1.498	0	0	0.658	0	0.317	0	0	0	1.007	0.347	0	1.275	0.935	0	0.312	0	0	0	0	0.465	0	0.562	0.736	0	1.477	0.949	0.692	0	1.986	0.984	0	1.542
ENST00000205214|protein_coding	AASDH	13.128	11.842	10.8	12.66	15.577	15.441	14.02	18.322	14.498	13.42	11.252	17.351	19.44	13.499	15.104	18.549	9.142	7.134	9.326	13.219	11.615	13.182	7.765	10.987	10.286	12.276	12.437	13.762	12.454	20.902	14.175	13.75	16.8	14.107	4.571	11.652	7.482	9.811	6.65	9.298	9.466	12.26	12.101	9.563	12.85	11.487	12.416	12.216
ENST00000205402|protein_coding	DLD	130.844	132.887	115.848	154.715	123.093	200.089	189.874	169.562	126.752	175.96	148.413	170.268	208.223	238.242	219.751	144.197	97.696	112.94	122.961	123.022	153.396	145.629	105.791	96.6	107.717	168.625	214.605	174.507	186.027	203.779	196.857	165.591	155.267	134.14	108.084	105.798	90.819	132.913	112.772	109.263	126.042	99.316	158.997	147.788	145.813	144.269	139.046	184.993
ENST00000205636|protein_coding	CMTM6	231.496	175.181	175.017	176.286	165.832	224.958	215.403	247.691	124.121	163.361	124.951	203.029	200.104	192.77	239.731	193.346	175.442	157.554	178.992	166.456	182.622	189.572	182.701	210.092	206.734	162.194	247.078	208.621	253.714	239.687	247.333	149.624	182.698	219.345	163.359	172.065	185.265	150.676	153.684	162.375	150.657	137.736	199.865	145.453	181.306	186.069	159.798	207.241
ENST00000205948|protein_coding	APOH	2022.01	1946.04	2516.68	2978.37	2994.01	4157.95	4699.38	3963.48	3071.88	1859.51	3235.27	4141.94	4272.05	1274	2527.74	71.298	2365.53	2902.75	3123.79	2892.14	2336.74	3002.2	3747.08	4505.93	3478.39	3673.54	2795.31	3027.05	5223.43	3878.06	3725.88	3736.22	3900.54	3954.31	2492.19	2507.93	2064.25	1354.88	1708.87	1386.16	2743.4	2679.89	1494.89	1780.63	1393.48	1579.95	1966.61	4628.28
ENST00000206020|protein_coding	SPAG7	37.603	40.708	46.412	51.576	47.713	47.258	45.478	49.618	51.438	43.384	43.56	48.351	47.348	50.161	35.758	49.954	48.987	41.875	44.706	36.899	39.988	42.92	41.52	49.48	56.025	41.759	54.843	50.163	46.531	44.941	40.622	71.005	51.382	51.646	65.796	60.961	37.263	58.081	44.798	48.183	35.512	37.324	33.119	33.814	38.795	48.681	37.247	54.853
ENST00000206380|protein_coding	TMEM101	17.182	12.902	14.653	11.801	16.837	13.11	14.002	9.83	13.263	10.281	12.801	14.388	10.97	19.1	21.569	16.959	13.034	6.814	11.685	11.79	15.055	11.093	10.066	12.797	11.934	13.92	9.946	13.169	15.728	14.248	17.15	14.347	21.782	10.105	11.154	8.36	11.044	6.533	9.438	10.126	13.565	10.218	13.706	13.144	11.76	10.617	20.332	13.893
ENST00000206423|protein_coding	CCDC80	2.338	5.411	13.302	1.533	3.936	5.402	12.792	9.435	35.202	31.292	19.405	13.387	17.444	56.287	21.987	84.668	3.345	8.452	7.173	8.403	3.516	11.422	5.51	4.075	13.489	4.203	17.093	46.625	1.87	10.563	7.826	2.257	16.645	8.479	2.94	9.737	2.073	19.704	19.184	4.839	17.94	6.562	21.909	4.431	42.264	8.512	28.33	12.051
ENST00000206542|protein_coding	OSGEP	22.499	25.915	25.739	27.979	29.093	24.654	21.423	23.798	35.777	26.457	27.693	29.469	31.117	39.616	26.864	58.954	17.823	29.28	21.649	26.524	33.709	36.891	36.818	27.027	25.462	26.193	22.438	39.824	23.936	31.07	29.668	26.821	34.862	33.769	19.651	26.819	22.808	17.362	20.759	21.46	35.918	28.554	35.849	30.46	34.588	31.934	26.612	24.789
ENST00000209668|protein_coding	ADH1A	603.754	469.763	889.739	827.392	743.521	1497.16	1056.06	1200.59	650.866	230.302	577.912	1351.32	839.4	208.841	387.598	7.401	730.688	846.832	609.065	894.157	608.933	1219.98	666.326	916.244	419.164	995.762	818.55	1387.95	1724.15	1495.87	1557.46	1915.76	1308.84	1017.97	842.609	1072.35	724.988	925.282	754.002	895.625	980.268	634.504	1282.07	1108.7	686.226	1141.63	1062.6	1540.19
ENST00000209728|protein_coding	CDC6	1.959	4.711	1.01	3.092	1.334	1.357	3.521	0.583	1.123	3.246	1.429	7.013	6.179	3.394	2.191	1.846	4.071	0.691	1.739	2.984	9.73	4.691	1.06	2.917	9.823	1.661	5.991	3.747	0	3.84	3.78	0	8.525	2.253	2.255	4.426	0	4.168	1.035	2.682	4.45	2.528	2.629	3.457	3.759	5.462	0	4.194
ENST00000209875|protein_coding	CBX5	24.912	24.612	23.702	24.851	27.106	26.068	32.471	25.292	44.395	34.829	31.152	40.423	31.225	61.691	36.435	50.04	23.052	30.246	29.423	26.198	27.002	28.811	39.062	25.95	31.634	27.732	48.143	42.833	17.821	33.136	29.94	37.787	29.243	48.822	21.629	31.346	22.87	33.862	24.834	30.752	30.726	26.148	26.55	21.356	33.179	24.444	25.541	28.916
ENST00000209884|protein_coding	KLHL20	32.378	29.642	30.906	37.445	40.438	51.043	42.418	36.175	35.106	39.021	27.778	64.714	63.747	34.821	35.545	42.034	23.7	26.166	29.155	41.956	37.648	48.228	40.81	41.205	27.711	54.988	45.473	48.483	41.364	58.282	45.769	43.129	74.669	44.135	24.926	39.577	35.146	26.98	30.692	39.078	39.281	48.111	42.347	66.63	45.067	53.609	65.499	47.246
ENST00000209929|protein_coding	FMO2	2.73	6.176	5.827	6.277	2.78	4.062	29.333	10.645	13.617	24.44	14.195	12.534	17.797	36.538	28.129	4.079	2.771	5.639	6.297	2.848	4.917	18.155	6.312	4.839	12.406	8.627	2.317	4.173	7.051	12.548	14.152	9.923	8.547	13.24	4.31	11.739	3.104	14.516	9.195	12.835	19.044	7.402	8.658	7.49	7.159	13.199	12.025	10.272
ENST00000210187|protein_coding	RAB26	6.859	1.51	10.791	19.415	17.659	13.709	5.725	1.502	11.007	0.569	4.679	8.324	8.284	3.106	1.845	0	0	17.594	10.54	26.176	5.584	13.396	8.684	19.716	8.931	17.229	0	2.229	8.497	7.68	15.582	3.204	3.705	0.538	2.092	9.926	18.789	5.202	8.948	17.798	19.182	4.491	22.559	22.145	9.592	15.792	1.467	11.259
ENST00000210313|protein_coding	PSMD5	49.037	51.713	34.073	51.2	29.991	30.161	47.7	47.842	34.857	36.598	31.54	41.388	44.723	47.636	50.165	36.598	39.111	32.373	34.288	35.955	42.48	33.332	20.86	34.065	35.771	36.258	43.315	38.249	46.923	40.354	44.805	43.176	43.369	44.937	28.551	30.314	29.014	30.169	32.072	23.009	32.202	36.325	35.347	39.338	34.278	37.472	29.089	36.017
ENST00000210444|protein_coding	NANS	19.551	25.282	16.393	22.282	11.412	18.355	24.335	35.532	23.581	20.853	27.129	20.876	20.193	25.524	28.13	27.277	23.526	20.055	26.895	21.481	26.564	16.383	22.143	15.963	22.252	16.323	72.312	27.684	19.61	25.54	22.518	30.437	41.848	23.856	24.116	15.196	14.005	15.812	12.859	13.395	20.007	25.044	14.818	13.441	19.323	15.304	25.27	21.16
ENST00000211287|protein_coding	MAPK13	0.572	2.337	3.691	1.739	0.638	0.982	1.268	0.583	5.522	5.482	6.63	1.712	4.9	21.643	7.921	4.733	0	0	0.474	2.266	1.667	3.288	1.816	1.98	5.101	3.023	2.317	4.599	1.87	3.803	3.173	0	0	0.538	1.046	2.899	3.475	6.163	3.03	6.287	7.929	3.427	16.484	0.292	14.41	5.842	0	2.654
ENST00000211314|protein_coding	TMEM14A	111.8	101.396	138.361	122.163	113.526	108.63	76.749	108.12	90.307	61.797	94.118	117.186	74.798	58.303	72.142	21.185	92.454	97.151	95.224	123.373	70.101	85.505	123.436	124.966	71.485	101.276	62.59	61.54	117.186	80.365	101.656	85.809	74.293	59.773	137.693	100.175	118.321	67.694	68.482	78.357	103.342	47.497	89.359	106.55	58.88	91.067	76.361	89.809
ENST00000211936|protein_coding	ZNF184	3.789	4.003	2.324	1.809	0	0.982	5.727	1.502	5.71	3.017	2.692	3.913	2.176	3.596	5.345	8.33	0.738	0.691	2.114	4.025	2.793	7.853	3.209	1.829	1.774	4.698	1.676	3.038	3.74	4.654	3.52	1.894	4.251	3.931	0	4.337	0	2.321	0.736	1.674	3.127	1.768	4.162	3.512	4.845	4.238	6.719	4.282
ENST00000211998|protein_coding	VCL	28.54	47.553	24.308	25.291	23.682	61.635	98.421	80.905	65.731	67.404	69.734	60.085	75.885	94.083	89.339	142.057	20.112	33.179	30.681	43.157	52.353	44.891	40.966	41.689	36.596	59.148	61.888	77.565	69.581	58.667	42.878	50.416	68.395	68.174	28.418	18.515	20.175	38.826	19.97	22.788	35.751	36.595	42.021	42.277	61.289	72.23	79.063	49.238
ENST00000212015|protein_coding	SIRT1	11.807	16.549	17.586	14.863	18.794	23.055	23.905	30.456	22.064	16.311	16.689	22.083	25.678	21.601	24.124	28.735	5.614	8.521	13.868	15.079	13.504	12.091	14.66	11.322	9.868	19.434	14.646	29.606	8.557	24.206	22.394	28.955	13.839	34.883	7.398	9.862	7.752	7.218	6.683	13.691	15.779	29.568	12.201	16.776	11.827	12.467	18.105	19.154
ENST00000212355|protein_coding	TGFBR3	21.002	12.805	14.983	15.53	19.738	20.804	31.053	24.902	48.167	30.683	24.9	24.659	52.569	14.952	27.755	62.659	28.922	19.314	19.844	13.033	16.773	9.805	46.195	25.82	12.195	19.537	37.889	28.602	20.671	16.064	17.919	18.693	13.587	50.001	7.026	17.59	9.077	14.046	11.507	11.356	18.244	36.479	11.509	24.013	18.452	11.022	10.069	25.134
ENST00000214869|protein_coding	TMED1	23.903	28.704	28.286	23.673	20.595	18.412	18.269	16.678	29.753	24.321	39.713	13.948	20.242	22.672	26.161	10.02	23.988	26.276	40.536	26.381	24.188	27.581	23.257	26.065	28.414	21.079	17.545	22.522	18.445	14.981	20.867	22.44	16.988	13.641	20.291	18.265	31.242	27.175	29.494	24.912	29.389	25.402	28.291	31.043	31.182	28.712	33.116	19.38
ENST00000215057|protein_coding	MZF1	2.531	3.059	2.868	4.84	1.914	5.027	13.208	7.196	6.044	7.408	1.612	16.753	15.636	21.402	14.709	11.183	0	1.382	3.701	7.887	6.009	9.729	7.96	2.538	3.887	3.109	12.373	9.767	3.875	16.605	14.19	10.997	14.878	15.463	0	2.056	0.607	3.698	0	2.417	9.773	7.328	3.913	6.925	9.351	4.433	5.601	8.121
ENST00000215115|protein_coding	BCL7C	26.503	29.113	37.853	31.27	38.292	9.304	18.486	15.552	33.912	27.031	41.16	14.211	13.207	25.617	17.396	19.805	17.695	20.865	24.881	24.598	23.24	32.015	23.221	22.008	25.317	22.663	9.952	19.962	9.3	10.553	19.418	17.699	13.59	22.356	18.743	19.796	31.463	28.423	21.289	27.909	31.059	28.993	15.558	20.089	27.817	20.535	16.97	11.638
ENST00000215368|protein_coding	EFNA2	1.353	0.903	0.848	0.556	0.638	0	0	1.749	0.803	1.196	0.673	0	0.784	0.216	1.029	0	1.025	0	2.264	2.847	1.649	0	2.572	0.745	2.211	0	0	0.649	1.87	0	1.299	0	0	4.535	1.046	0	0	3.68	0.736	0.364	1.254	2.246	0.837	0.993	2.172	0.408	0	0
ENST00000215375|protein_coding	ATP5F1D	139.842	94.191	95.885	119.531	105.248	107.636	133.63	120.324	113.509	75.82	99.984	101.712	97.104	106.262	143.651	38.731	37.604	83.518	82.453	93.716	76.193	69.678	80.006	89.367	94.687	93.67	82.871	102.596	131.542	90.242	137.299	97.787	104.684	96.149	40.517	31.501	64.975	73.229	56.299	77.803	128.039	86.247	115.143	103.126	79.602	61.784	114.828	100.205
ENST00000215531|protein_coding	SMIM24	0	1.926	3.965	13.717	57.32	0.982	3.121	2.514	41.809	37.718	12.121	44.34	117.23	55.174	17.993	0	25.846	4.887	4.406	25.932	4.477	157.437	87.847	3.968	24.261	90.288	0	3.652	7.914	25.855	22.419	2.257	18.4	18.636	50.026	151.784	87.239	117.406	21.259	111.925	57.362	5.395	14.236	6.247	18.526	178.499	6.771	22.773
ENST00000215555|protein_coding	MARCHF2	21.495	25.063	26.412	15.586	14.431	13.84	15.862	14.559	20.338	18.992	19.311	10.455	12.091	21	23.444	21.622	27.354	20.22	22.352	21.617	17.42	18.794	17.058	13.571	23.003	18.281	17.826	14.722	19.245	10.047	19.617	12.398	10.197	11.943	18.02	13.018	26.806	17.503	18.183	21.917	23.188	21.651	21.579	21.251	21.347	19.956	19.709	17.088
ENST00000215565|protein_coding	NDUFB7	140.567	102.824	137.455	141.37	180.946	62.967	47.691	67.889	152.954	100.278	138.184	56.797	48.867	68.533	64.774	66.329	75.138	153.32	137.172	145.3	118.358	117.807	129.298	101.199	95.155	126.065	49.981	55.793	64.358	46.528	67.416	65.197	67.335	40	106.977	87.005	150.946	142.278	123.889	132.508	155.046	136.941	121.729	109.362	102.559	125.369	70.473	60.66
ENST00000215570|protein_coding	TIMM13	139.994	150.857	184.982	178.981	179.756	141.542	141.07	131.944	133.507	143.24	200.681	139.604	104.929	167.981	163.552	126.86	172.641	195.397	189.473	169.498	144.822	183.81	151.959	171.477	182.115	176.721	120.278	108.117	167.505	121.374	155.7	112.442	134.117	86.646	179.117	154.512	201.05	185.281	172.795	183.652	181.587	161.082	168.153	153.376	132.507	163.357	124.781	143.267
ENST00000215574|protein_coding	CDC34	47.055	49.892	57.196	60.691	51.224	30.715	35.504	41.756	46.275	32.49	64.914	49.258	36.364	44.465	38.137	30.243	47.846	49.644	51.262	50.77	54.006	57.629	46.937	39.413	37.307	39.86	38.556	35.817	31.962	37.354	46.375	68.901	33.085	28.807	48.746	37.953	59.473	46.724	47.744	58.506	52.289	48.428	29.506	45.668	41.835	46.536	39.738	34.035
ENST00000215659|protein_coding	MAPK12	0.572	1.966	0.424	0.4	1.115	0	0	0	0.803	2.399	0.673	0.856	0.784	4.922	3.573	2.867	0.738	0	0	3.664	0.994	0.559	1.06	0.622	0.718	1.528	0	1.592	0	1.587	2.872	0	0	0	0	2.115	0.859	0	0	0	2.798	1.699	0.692	0.876	4.046	0.408	0	0.644
ENST00000215727|protein_coding	SERPIND1	317.061	201.381	351.439	266.802	287.592	324.039	228.535	253.062	204.858	134.895	191.409	298.423	251.565	97.303	245.363	2.662	70.283	103.086	89.667	191.568	250.428	235.576	94.825	112.732	99.444	234.744	135.351	259.481	314.738	252.74	328.793	246.259	219.354	184.607	94.501	97.346	81.324	94.296	103.385	94.123	196.306	136.086	212.754	279.37	222.076	251.13	244.109	296.296
ENST00000215730|protein_coding	SNAP29	37.093	40.986	42.35	28.876	41.8	50.711	36.963	51.7	51.248	40.669	59.31	74.781	64.893	58.016	45.341	38.446	58.283	37.011	55.436	58.832	67.285	62.361	74.041	83.352	117.604	57.016	113.909	115.65	81.462	65.268	48.907	122.506	81.631	89.984	50.157	62.101	55.417	77.166	85.891	41.474	60.758	66.825	52.311	56.753	46.845	52.719	94.133	55.556
ENST00000215743|protein_coding	MMP11	0	1.725	3.386	0.977	1.522	0	0.937	1.398	3.528	2.353	0.939	2.412	4.79	11.215	3.391	2.676	0	1.493	0.474	1.246	3.616	1.989	0	1.71	0.718	0.871	0	3.871	0	2.904	2.158	0	2.113	2.252	0	0.848	1.33	2.965	4.235	3.209	3.219	0.667	2.082	0.52	2.351	4.733	4.74	2.411
ENST00000215781|protein_coding	OSM	2.918	3.501	8.227	0.556	2.701	0	0.739	24.846	0	0.403	0	2.682	0	2.15	0.657	1.162	1.025	2.218	3.057	3.398	0.677	0	0.756	1.164	1.636	0.62	3.486	1.408	2.565	3.71	1.883	2.877	2.804	5.319	2.627	0.848	1.555	0.562	1.035	1.171	0.6	0.667	0	0.627	0.944	1.036	0	6.416
ENST00000215793|protein_coding	SF3A1	21.945	22.34	22.38	20.062	19.079	12.38	19.974	19.111	21.59	26.744	23.567	18.796	22.207	23.628	26.317	31.643	17.208	20.387	17.869	22.714	23.542	16.346	24.617	23.79	20.002	16.758	32.426	23.216	20.228	21.745	21.974	30.825	30.537	22.954	23.482	26.226	16.052	27.616	21.437	15.553	20.132	26.198	18.711	21.179	21.674	18.076	28.702	15.578
ENST00000215794|protein_coding	USP18	16.347	18.546	19.356	24.026	16.487	14.882	9.747	11.713	10.166	5.073	10.006	15.11	22.676	5.102	9.847	30.305	14.092	9.06	7.491	15.657	14.542	30.64	11.649	23.938	9.482	18.859	5.076	14.068	17.279	14.885	38.624	11.191	16.944	5.814	32.458	55.592	49.266	82.324	74.295	72.2	14.364	10.656	37.815	94.715	24.448	79.236	54.882	14.711
ENST00000215812|protein_coding	SEC14L3	1.144	1.306	0.424	1.583	1.522	2.53	0	0	0	0	0	4.93	0.784	0	0	0	0	0	0	1.162	0.813	4.252	0	0.311	0	1.934	0	0	2.405	4.045	1.859	1.894	1.375	0	0	0	0	0	0	0	2.253	0	0.346	0.292	0	0.408	0	1.932
ENST00000215838|protein_coding	TCN2	34.317	57.353	42.419	38.532	26.998	31.127	18.432	34.041	23.963	36.204	22.247	24.241	18.146	23.31	35.36	66.884	34.449	20.589	28.485	26.65	42.436	25.049	27.259	19.792	18.459	25.048	20.812	23.367	28.374	16.282	35.561	13.904	23.226	19.359	10.975	20.169	32.801	13.903	34.035	23.345	16.021	26.448	19.262	26.373	31.975	36.046	18.574	27.474
ENST00000215886|protein_coding	LGALS2	1.925	1.68	14.137	1.102	1.276	1.357	0.937	9.601	4.742	1.375	2.776	0	2.458	13.741	3.543	19.524	1.025	1.929	2.101	4.08	5.208	2.295	5.211	4.829	4.798	1.705	0	5.319	3.5	6.195	3.673	1.894	1.375	3.031	0	4.531	0.607	2.036	4.037	4.409	6.749	4.217	2.876	2.114	18.759	6.009	0	1.932
ENST00000215904|protein_coding	PDXP	37.715	38.475	40.891	48.432	36.841	34.551	29.717	27.759	29.095	19.578	33.523	27.218	18.708	18.487	20.564	6.717	34.863	30.073	44.354	40.975	32.997	23.811	37.813	26.659	23.619	29.003	14.68	28.33	27.554	28.306	32.115	36.946	31.752	29.888	39.489	18.158	34.064	38.949	21.693	53.408	38.456	26.562	25.838	30.492	19.03	32.541	31.366	35.954
ENST00000215909|protein_coding	LGALS1	36.601	47.726	29.097	32.267	46.062	9.709	19.459	16.521	88.513	49.249	68.904	22.941	30.964	43.809	28.752	24.927	41.648	84.081	52.536	70.435	48.667	61.614	44.146	39.378	49.754	50.35	24.49	25.628	20.61	19.416	20.052	21.306	16.056	15.001	25.198	42.889	58.969	47.739	65.408	32.576	95.753	45.677	31.764	52.147	79.727	32.48	21.703	19.333
ENST00000215912|protein_coding	PIK3IP1	3.375	8.112	6.08	5.816	4.643	1.964	9.829	9.977	12.58	14.952	11.384	6.482	11.518	17.322	20.028	35.628	6.714	4.508	10.59	8.143	10.902	14.58	6.704	5.944	8.964	6.585	3.993	14.415	3.104	8.817	10.133	3.907	10.275	11.763	2.627	12.649	6.959	7.568	6.951	6.725	16.492	14.623	12.049	9.599	26.15	11.976	12.364	8.868
ENST00000215917|protein_coding	SRRD	16.919	18.487	18.558	17.856	14.684	17.653	23.222	12.349	16.374	15.156	14.995	15.332	11.099	15.736	15.114	16.952	7.636	10.991	16.115	13.012	12.687	12.765	15.046	12.907	16.722	16.81	14.357	17.438	15.665	15.185	16.91	23.379	13.845	20.659	9.732	7.906	12.79	14.02	9.444	11.858	15.836	14.245	19.285	17.302	15.76	12.611	20.77	12.751
ENST00000215957|protein_coding	MICALL1	11.239	16.433	12.138	7.967	8.294	5.55	12.626	6.348	14.661	14.443	10.054	4.362	5.426	20.074	12.243	9.834	8.48	7.648	9.21	9.285	13.448	10.088	13.563	7.993	13.079	7.039	7.595	9.346	8.265	8.597	11.456	3.204	6.057	6.425	6.811	6.15	4.177	6.513	7.065	11.408	16.957	14.194	12.99	11.374	19.303	10.578	14.219	7.852
ENST00000215980|protein_coding	CENPM	0	3.86	1.01	0.4	1.522	0	0	0.583	1.123	0	0	4.362	0.784	1.994	0	0.688	0.738	0.972	0.474	2.558	4.921	2.65	1.06	1.287	5.405	0	0	0.361	0.935	0	1.411	0	3.444	1.377	1.47	5.597	9.402	1.124	0	0.518	4.097	0	1.512	2.937	2.71	7.028	2.934	0
ENST00000216027|protein_coding	HSCB	20.268	18.362	21.21	20.024	22.324	19.182	20.932	12.685	20.905	14.859	14.454	8.595	12.649	12.59	12.669	7.905	14.402	12.505	24.87	23.406	17.038	21.317	19.035	16.458	25.27	16.95	8.696	12.8	16.756	15.698	15.362	13.527	13.012	15.189	17.101	11.693	13.167	12.961	11.239	13.454	23.154	19.928	19.437	18.895	14.392	17.353	16.608	18.184
ENST00000216029|protein_coding	CBY1	21.931	26.537	25.119	20.386	28.764	15.606	22.584	14.252	44.097	22.462	30.854	26.289	26.169	28.018	18.825	24.466	24.357	26.675	29.461	22.575	21.86	38.03	20.214	22.143	27.243	25.185	27.699	26.416	20.179	22.758	25.497	27.252	21.598	23.959	34.645	23.386	26.389	25.38	24.253	26.89	17.861	20.855	17.47	19.074	16.539	34.091	14.687	26.944
ENST00000216034|protein_coding	TOMM22	90.246	103.867	91.543	88.426	76.834	69.299	66.94	88.673	83.318	80.742	84.369	65.089	69.754	105.499	88.085	88.409	46.507	50.549	53.395	58.51	82.962	69.458	52.923	64.099	60.708	69.909	72.507	71.421	65.479	64.909	90.503	61.784	88.221	72.442	51.53	46.639	49.455	60.396	47.174	55.154	75.2	67.152	72.053	72.729	75.1	65.923	63.533	68.661
ENST00000216038|protein_coding	RTCB	66.611	82.615	63.695	56.477	60.817	95.432	145.107	113.077	66.65	94.353	90.536	106.918	98.469	167.799	155.542	96.784	85.625	53.24	73.028	66.554	74.463	72.754	75.759	75.501	81.73	71.541	131.465	105.031	64.943	105.756	120.984	99.296	117.581	76.375	88.614	78.755	79.235	78.195	78.624	63.241	76.613	69.249	76.567	88.78	85.16	78.482	139.943	105.756
ENST00000216039|protein_coding	JOSD1	18.874	15.162	10.689	13.151	12.634	17.25	22.611	21.439	32.562	19.222	24.307	11.714	6.975	24.98	25.875	13.024	6.69	15.58	16.855	19.858	9.067	8.575	17.742	15.45	15.21	10.59	19.941	17.359	9.787	11.395	14.046	14.818	18.877	25.185	8.639	8.554	8.613	14.81	12.227	13.919	20.775	24.121	18.436	21.761	18.296	8.539	12.223	10.9
ENST00000216044|protein_coding	GTPBP1	10.257	17.794	15.077	13.369	14.873	24.918	24.322	30.327	19.595	17.153	14.79	21.154	28.745	44.44	25.744	58.975	16.38	18.777	16.618	21.215	17.456	13.917	19.823	15.279	15.868	10.211	77.393	42.589	22.859	30.312	30.477	39.529	34.496	53.638	16.946	24.93	18.345	28.978	22.717	20.485	19.261	28.522	18.571	22.454	22.404	21.105	38.13	19.473
ENST00000216068|protein_coding	DNAL4	7.187	8.413	6.874	4.85	9.308	9.064	6.753	5.096	10.832	8.586	6.904	8.312	6.451	18.208	13.647	15.275	6.399	0.691	5.926	7.561	8.492	6.188	3.328	7.49	6.305	8.198	8.949	8.383	7.561	10.592	9.146	7.306	12.856	8.645	6.256	2.739	1.466	4.951	5.537	3.071	9.32	6.853	9.743	4.946	8.599	11.584	6.468	9.699
ENST00000216085|protein_coding	RHBDD3	1.771	11.429	6.69	6.916	3.459	0.982	3.335	0.805	9.746	6.882	3.041	1.712	3.554	4.68	6.193	3.325	4.474	1.929	2.734	8.537	7.604	8.184	5.934	3.043	3.951	3.004	4.634	4.094	4.101	2.859	3.581	2.841	0.977	0.538	2.627	0.93	4.449	3.663	6.843	5.775	9.598	9.013	7.017	7.41	9.974	11.426	8.454	3.069
ENST00000216106|protein_coding	HMGXB4	6.661	7.562	9.5	9.611	7.029	11.404	11.398	8.028	14.421	14.258	6.89	10.947	12.592	13.649	10.607	11.549	7.621	6.613	8.492	9.681	12.422	16.195	7.338	10.965	21.865	11.62	15.856	13.934	8.457	11.4	8.916	10.461	10.637	15.923	4.671	7.45	4.868	16.253	7.725	13.009	9.049	12.841	13.186	12.37	9.09	11.518	12.271	8.816
ENST00000216115|protein_coding	BIK	0.572	0	1.01	0.556	0.884	0	0	0.583	1.926	1.129	0	0	0	3.936	1.176	0.927	0	0	0.948	0	1.1	1.118	0.756	0.66	0	0.487	0	1.423	0	0.529	0.867	0.947	0	0.538	0	0.465	0	1.45	0	0	1.076	0.805	0.975	0.409	0.32	1.152	0	0
ENST00000216117|protein_coding	HMOX1	101.18	148.17	92.885	55.882	61.35	87.981	33.377	110.121	25.315	125.18	50.592	60.973	41.276	83.148	42.366	579.379	68.562	126.892	127.249	151.013	62.209	29.315	116.403	43.95	85.134	47.132	133.368	77.873	55.164	38.66	64.149	32.871	66.328	118.202	156.788	63.499	114.858	58.519	65.344	114.739	43.237	78.962	38.326	32.509	75.17	41.91	35.018	30.908
ENST00000216121|protein_coding	NIPSNAP1	192.239	166.078	199.776	207.727	204.509	142.648	136.151	112.138	164.598	130.168	191.646	154.738	134.276	93.48	127.284	24.889	175.863	144.906	155.166	165.282	230.007	176.709	191.585	215.132	173.005	233.178	82.29	121.168	141.682	141.289	192.402	140.006	148.801	92.641	199.947	155.003	203.124	143.223	161.572	207.749	229.551	125.969	222.629	229.39	162.099	208.386	136.053	175.442
ENST00000216122|protein_coding	MCM5	7.83	12.887	10.082	9.399	12.939	5.058	11.263	9.168	9.009	9.604	11.069	19.7	14.046	13.7	13.285	25.617	7.039	13.658	6.901	7.926	21.049	14.384	11.859	13.491	28.132	8.295	7.595	21.626	16.674	19.183	19.302	8.448	18.212	13.884	8.657	11.91	10.498	5.818	7.213	8.75	19.208	6.777	11.781	19.339	13.083	16.598	13.556	23.627
ENST00000216124|protein_coding	ARSA	31.652	24.558	24.738	34.693	29.021	31.111	23.986	28.648	24.817	21.741	23.919	29.298	24.779	26.217	36.945	18.571	29.56	20.907	28.341	34.828	29.036	19.965	35.074	18.018	30.458	19.574	29.392	18.916	39.857	20.034	24.96	25.586	18.167	18.708	33.393	22.526	38.236	19.569	37.49	14.72	18.759	23.873	31.906	30.224	38.434	23.435	14.699	26.245
ENST00000216129|protein_coding	TTLL12	7.039	5.258	5.268	4.656	7.736	8.097	6.954	2.804	6.736	6.315	9.008	8.755	5.758	7.464	9.666	4.183	3.796	10.047	10.456	1.843	4.293	4.554	7.069	9.754	8.665	7.422	12.059	11.389	3.2	6.094	10.309	9.181	6.942	8.506	4.859	2.641	7.967	5.009	6.461	8.951	5.585	4.761	5.039	6.607	2.554	0.576	3.534	6.978
ENST00000216146|protein_coding	RPL3	8.798	9.109	7.669	6.993	4.093	5.552	5.839	12.573	8.062	4.991	6.608	7.272	3.85	4.383	8.582	2.649	1.025	5.048	9.13	5.582	5.146	15.208	7.648	5.009	7.351	6.507	12.931	5.368	1.87	6.959	7.735	7.37	1.375	7.058	3.343	1.787	4.397	3.009	3.558	5.717	4.16	5.784	4.918	5.214	6.206	4.024	1.467	4.07
ENST00000216160|protein_coding	TAB1	15.277	19.121	17.536	16.854	20.854	8.981	15.837	10.666	16.181	12.431	8.002	19.781	15.495	19.753	15.401	21.122	10.5	13.168	15.529	17.774	15.707	19.152	17.022	14.013	12.026	12.603	7.872	17.372	18.218	16.685	20.01	20.091	24.944	12.339	10.451	11.649	12.481	11.271	12.138	14.21	19.023	15.473	18.907	16.578	19.181	15.574	19.97	22.008
ENST00000216180|protein_coding	PNPLA3	45.483	22.404	39.86	68.017	59.758	41.502	41.61	27.49	31.877	34.666	36.896	58.648	76.815	23.903	27.693	1.261	9.483	17.265	9.807	40.255	59.579	51.628	34.37	37.369	23.033	40.48	34.742	27.389	58.806	39.144	56.207	40.039	47.123	20.134	9.305	11.94	24.373	8.076	16.264	31.787	44.845	64.054	34.212	55.359	39.8	51.097	48.146	41.289
ENST00000216181|protein_coding	MYH9	185.851	260.185	202.968	195.808	178.93	168.357	244.611	229.081	317.329	316.424	265.877	212.813	241.216	538.974	369.711	763.629	176.65	192.712	212.144	192.243	270.482	278.826	245.21	186.442	228.669	211.967	185.949	289.775	174.616	201.188	234.006	172.054	219.479	274.422	160.052	227.065	196.564	205.201	216.075	205.842	295.819	238.204	308.089	236.695	429.138	229.591	287.747	202.379
ENST00000216187|protein_coding	FOXRED2	3.385	3.713	4.302	3.117	6.068	4.32	4.24	4.479	1.123	1.541	2.242	5.388	4.327	5.117	5.583	15.432	2.454	2.432	2.218	3.012	5.719	4.426	3.892	2.487	1.572	2.475	5.233	7.305	9.391	4.849	7.413	5.413	4.576	4.705	1.87	2.206	1.33	0.797	1.319	1.081	3.126	2.496	4.124	2.762	3.054	4.443	7.803	5.065
ENST00000216190|protein_coding	EIF3D	60.011	60.405	53.458	47.559	43.103	37.324	49.064	45.004	53.641	54.84	45.625	40.461	42.698	91.272	58.861	107.966	34.264	28.952	52.101	36.636	52.525	40.921	33.406	41.729	43.797	33.619	44.976	53.002	29.353	40.73	41.691	41.323	56.456	71.192	22.939	26.747	28.705	43.62	34.312	35.939	41.161	56.075	50.455	41.851	57.026	36.846	47.623	35.986
ENST00000216194|protein_coding	ADSL	35.354	49.814	35.669	36.794	31.049	29.084	27.722	24.254	41.799	37.739	41.16	20.473	25.291	32.547	34.74	35.987	31.327	29.01	38.946	29.603	35.93	33.531	28.735	40.514	37.57	28.889	28.36	26.97	28.899	24.075	27.353	22.358	29.33	23.759	33.842	27.41	32.07	27.345	32.573	27.318	36.765	36.407	32.289	28.972	40.695	28.931	33.725	22.263
ENST00000216211|protein_coding	UPK3A	0	0	1.019	0	0	0	0	0	0.803	0.403	0	0	0	0.404	0	0.693	0	0	0	0	0	0	0	0.311	0.403	0	0	0	0	0	0	0	0	0.538	0	0.661	0.607	2.62	0	0.665	0.39	0	0.762	0.292	0.454	0.888	0	0
ENST00000216218|protein_coding	ST13	157.683	131.482	154.006	190.078	145.569	148.607	140.469	172.933	110.361	142.925	125.55	166.868	159.186	173.646	179.851	113.965	102.06	88.958	88.964	123.956	209.106	230.384	105.385	111.294	89.321	157.687	168.688	174.806	137.75	188.447	164.464	161.775	147.402	149.823	114.733	120.632	74.277	117.341	115.507	101.253	122.918	113.238	152.717	152.29	120.515	209.1	109.128	179.632
ENST00000216223|protein_coding	IL2RB	3.309	3.331	12.368	5.603	4.769	8.032	5.651	9.95	5.454	4.024	6.066	10.714	5.014	8.161	4.008	77.748	3.345	1.493	10.346	13.473	10.414	7.866	9.653	6.002	5.023	4.488	7.159	9.303	12.603	18.464	13.875	18.127	6.096	8.809	3.34	9.627	6.923	2.556	6.672	5.159	7.69	9.501	9.61	6.084	17.161	8.072	9.444	7.676
ENST00000216225|protein_coding	RBX1	78.754	97.739	93.588	74.156	84.83	75.511	81.053	88.826	111.08	98.523	114.459	78.149	83.107	126.369	120.472	198.265	99.975	95.015	103.764	97.92	87.752	116.774	77.458	87.374	119.081	72.818	84.2	95.126	108.065	70.06	87.543	82.963	93.422	82.387	97.661	97.793	107.746	131.04	124.569	117.23	113.196	94.388	105.416	108.168	117.942	124.556	114.487	90.748
ENST00000216237|protein_coding	L3MBTL2	12.372	13.607	12.682	11.194	9.049	17.931	25.007	15.418	14.408	11.121	8.058	23.603	19.645	17.629	14.603	18.353	11.078	8.705	9.462	10.343	16.734	14.088	12.395	9.346	12.629	12.25	36.248	21.104	20.701	20.512	18.204	26.699	18.105	20.946	8.947	7.327	9.051	12.915	12.048	10.843	11.426	15.819	9.521	12.461	16.561	13.506	18.152	19.777
ENST00000216252|protein_coding	PHF5A	29.467	32.825	36.79	30.424	27.246	24.994	26.293	35.039	22.39	28.381	37.41	24.124	20.806	27.462	31.773	37.371	27.19	32.725	31.25	24.316	30.142	28.008	27.856	23.027	31.669	18.362	17.247	25.711	22.243	19.092	22.939	31.167	24.28	30.777	28.894	26.292	30.461	29.547	24.263	29.421	22.889	30.675	19.587	21.325	24.748	37.487	18.37	19.551
ENST00000216259|protein_coding	PMM1	63.5	52.418	65.934	51.914	49.674	35.587	29.582	35.303	64.02	32.617	53.697	27.16	28.948	20.696	23.517	7.111	34.419	37.497	49.799	33.712	46.914	29.14	42.331	45.116	43.32	47.678	40.204	24.061	19.279	26.978	29.648	49.647	21.064	39.711	34.194	31.262	37.881	22.007	37.713	39.206	35.406	46.641	35.733	43.499	30.628	35.14	32.31	30.592
ENST00000216264|protein_coding	CERK	24.699	12.17	13.722	16.949	20.488	4.377	12.979	8.725	10.627	28.31	14.518	5.252	5.859	13.777	8.499	8.801	12.987	22.142	16.777	19.485	15.969	10.839	23.025	14.887	16.488	10.07	6.954	18.955	10.018	8.227	16.33	17.2	6.375	15.816	20.181	19.379	19.356	19.584	22.271	17.647	26.027	36.561	16.137	12.545	31.775	6.01	5.217	8.098
ENST00000216268|protein_coding	ZBED4	12.161	11.205	9.721	7.068	8.187	10.426	20.946	11.522	15.915	14.739	13.937	12.06	11.768	19.604	12.022	17.333	15.343	14.046	15.788	9.545	13.958	10.265	12.325	11.606	14.336	8.832	1.676	13.449	12.263	14.049	14.673	11.86	16.935	15.869	9.057	12.87	7.793	13.038	8.602	15.102	15.146	20.24	14.763	15.403	19.273	13.009	15.622	8.574
ENST00000216271|protein_coding	HDAC10	13.268	13.571	12.589	13.061	17.136	11.694	10.559	11.81	16.703	8.386	8.286	10.57	13.508	12.017	11.096	12.93	4.353	6.574	7.574	15.266	11.393	9.09	15.9	11.675	15.101	10.648	7.872	7.563	10.938	14.504	14.227	12.444	12.801	8.984	4.389	7.871	8.733	8.505	11.005	8.816	16.465	11.345	16.322	14.285	17.943	11.515	20.959	8.57
ENST00000216274|protein_coding	RIPK3	0.572	2.436	1.65	1.933	0	0	1.058	1.388	5.241	4.838	6.578	0	4.185	8.076	4.58	8.337	0.738	0	2.252	4.01	4.285	4.714	4.54	0.983	4.113	1.953	0	4.018	6.8	3.313	5.042	1.894	1.954	2.971	1.046	3.453	1.099	0.562	3.799	1.746	5.205	6.297	7.434	2.542	7.028	4.621	2.934	3.638
ENST00000216277|protein_coding	PAPOLA	162.818	152.725	164.861	173.675	182.152	210.658	198.644	189.28	172.123	186.369	167.198	194.188	194.68	256.123	174.961	326.855	114.665	128.133	133.398	180.417	158.142	196.126	202.492	183.026	184.277	226.109	200.057	227.745	175.183	224.993	198.722	210.089	220.988	243.734	138.858	154.036	135.782	216.727	145.886	165.538	186.77	221.233	231.899	207.64	202.854	187.522	196.899	182.993
ENST00000216281|protein_coding	HSP90AA1	263.239	401.062	256.642	273.62	183.493	431.439	433.685	492.166	267.62	484.919	333.902	649.236	496.006	1032.5	712.807	1141.65	197.54	251.276	280	236.36	423.871	465.77	421.14	313.192	345.588	261.86	506.232	469.489	397.769	567.403	391.387	334.789	782.284	509.792	337.221	220.201	204.449	314.189	202.461	178.488	235.729	217.742	386.979	337.592	397.424	817.22	467.967	373.367
ENST00000216286|protein_coding	NID2	12.572	28.587	21.106	27.71	14.837	10.262	9.231	18.101	15.956	8.668	18.213	7.159	8.833	20.814	15.536	3.686	14.862	7.674	21.013	17.205	20.414	20.75	19.942	17.511	14.834	22.078	2.916	15.729	14.833	10.195	21.906	5.098	9.071	26.028	13.115	18.891	11.595	13.654	7.608	21.678	20.434	8.86	20.084	12.389	25.994	20.881	10.656	9.713
ENST00000216294|protein_coding	SNAPC1	14.399	20.264	20.271	16.037	13.403	11.238	11.337	15.107	10.683	17.02	6.787	15.167	16.4	16.067	20.623	25.33	16.871	12.903	21.912	17.072	13.882	15.888	9.762	12.456	11.026	19.112	7.914	11.365	6.266	20.715	15.245	15.92	13.172	13.797	4.771	7.65	3.936	6.352	6.392	10.884	14.389	10.213	15.082	11.359	14.352	10.49	14.19	10.158
ENST00000216297|protein_coding	SUPT16H	43.12	54.226	34.954	43.27	35.165	46.715	47.021	40.437	48.593	62.024	40.363	40.47	50.233	75.226	63.543	89.47	36.129	40.912	46.265	49.872	43.407	50.175	45.553	39.91	49.018	44.756	50.62	53.334	33.128	43.444	48.34	42.973	56.476	64.853	50.125	40.65	32.539	41.348	44.757	41.243	43.279	50.292	48.986	37.124	59.854	46.625	45.247	42.821
ENST00000216336|protein_coding	CTSG	0	1.792	1.153	0.556	3.156	0.982	2.847	0	8.316	4.681	3.199	2.124	2.471	2.916	2.267	0.693	0	4.523	0	0	0.563	14.521	3.582	2.977	1.725	2.919	0	1.288	3.14	2.039	0.555	0.947	1.375	3.437	0	0	0.859	5.984	1.591	0	5.004	1.196	3.152	1.117	8.031	0.888	0	0.644
ENST00000216338|protein_coding	GZMH	1.358	2.107	1.272	0.556	2.449	0.982	0	1.931	3.064	0	0.939	0	2.996	1.792	1.635	12.42	1.476	0	0.948	2.266	6.05	1.909	1.816	0	2.557	0.347	0	3.068	0.935	0	0.867	2.8	1.954	2.991	0	4.021	0.859	1.124	3.105	1.599	0.277	3.951	3.041	0.292	2.133	2.573	0	0
ENST00000216341|protein_coding	GZMB	2.158	5.123	5.077	4.495	1.972	0.982	4.74	3.01	4.187	5.032	7.583	3.836	3.105	3.836	4.035	36.674	2.033	3.123	5.353	4.646	6.835	2.793	2.379	2.346	2.106	3.393	3.486	5.867	1.956	3.22	4.582	4.842	1.375	7.917	0	5.574	2.429	4.8	4.224	4.169	5.083	7.83	4.532	2.021	7.116	5.721	1.467	1.542
ENST00000216361|protein_coding	COCH	1.173	0.573	0.424	0	0	0	0	0.583	0	1.375	0.673	0	0.784	0.84	2.53	2.438	0	1.238	0	0.581	0.677	0	1.816	1.378	0.403	1.223	0	0.722	0.935	1.486	0.883	0	0	0.96	0	1.711	0.607	1.124	0.736	0	1.726	1.68	0.762	0.409	5.096	0.888	0	0
ENST00000216367|protein_coding	POLE2	2.129	5.257	4.209	4.855	1.887	3.646	6.823	4.474	2.547	5.407	6.459	7.072	7.537	2.672	3.243	2.076	3.104	3.156	2.588	2.614	7.352	4.319	3.559	8.233	11.497	2.483	6.402	9.222	3.59	5.57	4.363	6.411	8.149	7.992	4.386	7.206	3.622	11.113	3.259	3.045	2.764	3.703	1.364	6.106	4.104	5.975	5.001	4.641
ENST00000216373|protein_coding	SOS2	1.859	1.725	2.816	3.413	1.948	2.664	1.828	2.265	1.99	1.307	3.317	2.694	4.647	2.176	3.216	5.755	1.025	1.741	2.901	4.599	1.298	1.989	4.587	4.351	2.17	2.285	2.317	1.649	3.418	1.857	1.7	2.257	2.804	3.597	0	0.465	0.859	1.45	0	1.474	3.567	4.898	2.532	3.191	3.75	1.461	1.467	1.586
ENST00000216392|protein_coding	PYGL	72.708	68.971	77.524	73.185	75.989	53.242	57.586	57.986	71.497	83.644	57.334	59.675	73.821	38.565	63.326	26.351	53.12	50.793	46.583	76.842	56.517	68.878	82.359	86.224	96.604	62.318	67.75	74.479	104.009	64.493	66.344	73.372	67.279	67.802	55.104	59.06	51.95	66.932	46.893	60.095	68.32	61.817	64.518	55.968	45.028	56.136	85.264	69.315
ENST00000216410|protein_coding	GNPNAT1	204.187	226.171	276.741	265.472	228.422	303.753	209.566	280.89	144.768	130.051	183.145	366.166	209.9	204.306	235.45	30.8	219.836	208.644	212.317	183.964	284.508	212.749	187.024	221.769	196.095	245.279	218.631	269.803	277.785	293.462	282.508	332.663	267.956	227.163	157.46	188.927	230.645	192.71	200.215	219.183	186.704	164.284	200.172	201.369	136.364	254.488	201.343	340.124
ENST00000216420|protein_coding	CGRRF1	19.64	24.991	19.387	16.535	9.484	8.314	12.417	10.175	8.952	18.221	11.516	8.703	8.215	11.333	12.828	12.972	2.771	2.073	10.909	9.446	15.479	15.859	5.36	8.787	6.693	12.244	6.268	10.968	8.771	12.315	12.285	12.087	9.753	9.693	5.395	4.03	4.822	6.858	5.724	7.718	8.478	11.204	11.104	11.036	12.112	16.029	7.014	8.039
ENST00000216442|protein_coding	ATP6V1D	29.171	46.435	36.509	31.166	31.92	38.121	36.933	43.483	34.834	48.841	29.158	31.341	39.291	44.305	44.913	36.771	45.843	30.259	37.639	40.186	46.138	40.26	34.341	32.107	41.14	44.473	40.687	41.648	39.898	34.893	37.777	45.617	45.647	38.596	42.077	37.507	26.764	39.458	44.475	24.888	25.566	32.237	41.29	35.067	32.203	30.685	46.197	41.496
ENST00000216446|protein_coding	PLEK2	10.849	7.73	12.005	12.279	1.276	5.851	5.803	6.025	8.347	2.231	0	1.197	2.664	2.63	4.794	0	0	0	5.918	0	0	1.427	3.708	2.649	2.059	0	0	0	7.353	0.529	5.455	1.973	4.251	0.538	8.842	2.297	0	6.956	7.624	9.879	6.374	9.583	9.751	8.145	4.607	9.464	14.922	0.644
ENST00000216452|protein_coding	PIGH	18.439	22.966	22.299	18.209	13.793	9.855	10.108	11.999	16.99	11.142	14.647	9.411	9.829	10.9	14.595	5.991	11.335	11.901	16.096	16.91	17.127	10.736	9.341	18.048	20.636	13.491	2.317	10.008	10.142	7.004	12.308	12.893	6.567	6.909	10.213	11.391	17.753	7.788	13.713	14.435	15.948	14.237	16.17	16.493	13.343	12.734	8.7	9.296
ENST00000216455|protein_coding	PSMA3	84.493	92.468	69.994	90.962	70.196	101.034	98.06	119.957	74.767	77.092	91.454	75.073	92.128	63.128	85.764	76.217	71.439	69.751	83.874	100.537	72.666	65.304	67.239	87.803	92.044	68.711	133.723	107.675	108.675	100.002	87.283	120.246	102.505	85.339	79.309	67.47	70.899	81.176	69.333	74.804	72.237	89.012	65.859	83.091	78.205	84.691	92.803	89.699
ENST00000216468|protein_coding	TMED8	5.341	8.479	8.386	7.763	6.291	2.339	7.017	4.707	3.03	7.088	3.006	7.665	3.82	10.655	7.33	22.02	6.54	2.954	8.032	5.568	9.726	4.87	5.92	11.87	8.364	7.219	1.676	6.065	6.665	6.298	5.029	7.209	6.172	5.239	3.723	6.374	4.914	3.817	7.585	5.544	8.092	7.5	7.653	6.701	8.868	3.544	1.467	8.536
ENST00000216479|protein_coding	AHSA1	61.987	65.622	64.462	62.983	54.969	76.266	95.692	80.93	71.936	81.412	82.516	91.385	70.779	100.221	91.078	80.265	59.819	72.097	88.72	57.69	68.33	67.214	72.867	72.155	74.443	51.02	121.454	93.043	76.244	80.971	83.014	96.299	92.721	89.87	77.688	69.03	68.118	93.57	75.431	69.729	67.645	83.017	67.515	81.757	64.026	60.068	67.471	67.732
ENST00000216484|protein_coding	SPTLC2	35.885	61.067	46.805	32.157	30.693	29.36	41.7	35.652	57.723	75.976	52.561	37.97	46.325	80.631	69.42	140.418	40.136	32.648	37.868	39.629	60.423	60.483	44.19	33.649	46.289	35.362	41.353	41.17	24.569	35.677	45.719	29.049	30.727	46.735	26.582	42.921	29.218	47.322	46.865	39.329	45.486	64.335	56.458	55.876	68.833	54.521	44.583	36.821
ENST00000216487|protein_coding	RIN3	6.136	6.926	6.23	5.529	7.149	5.027	7.455	5.936	4.606	9.109	4.799	6.694	5.251	5.773	3.752	10.108	1.295	3.365	5.758	9.142	7.019	5.651	10.801	5.27	2.086	3.643	2.317	4.499	4.8	12.706	7.432	4.709	9.162	4.947	1.47	2.944	1.706	4.314	4.502	3.448	6.483	6.971	4.404	3.141	6.726	3.82	5.817	7.089
ENST00000216489|protein_coding	ALKBH1	7.551	7.069	7.222	7.089	3.058	6.393	4.886	9.485	13.415	6.179	8.982	4.201	8.001	4.507	6.268	9.904	8.932	8.181	8.533	5.992	6.641	8.833	10.682	7.255	10.453	5.768	4.562	6.403	11.061	4.846	6.348	3.162	6.81	5.846	9.937	6.02	4.721	2.943	5.938	4.673	6.538	9.896	7.308	7.424	6.595	9.502	3.716	5.441
ENST00000216540|protein_coding	SLC10A1	249.795	110.611	246.102	228.483	188.708	205.674	146.793	169.388	155.987	97.752	145.19	173.798	133.015	47.569	129.105	3.099	23.431	132.964	169.251	107.412	140.181	119.726	163.414	250.274	158.839	242.47	43.374	94.52	234.532	153.647	211.057	187.116	114.439	132.311	124.262	112.798	179.35	71.441	105.45	126.295	173.793	73.081	184.29	190.325	129.921	184.001	108.336	215.136
ENST00000216554|protein_coding	EIF5	82.165	89.724	64.77	112.384	75.617	77.499	87.173	45.764	93.795	105.523	73.685	49.634	60.488	59.175	67.658	43.694	58.872	64.887	89.187	79.514	82.703	66.156	136.004	89.976	108.909	92.525	45.593	52.948	48.171	48.62	53.274	50.936	63.979	67.143	69.742	50.191	55.164	62.578	69.689	61.734	89.835	123.473	87.023	68.02	97.849	50.544	60.541	61.549
ENST00000216602|protein_coding	ZFYVE21	25.245	28.511	31.249	34.478	25.33	39.176	50.227	55.43	38.874	28.846	26.301	43.059	47.95	77.542	78.536	66.637	14.376	20.073	16.259	20.873	31.411	28.047	23.311	19.867	19.542	17.738	21.24	57.533	68.992	47.933	58.446	43.376	42.473	64.937	15.833	11.571	10.712	16.865	17.845	15.924	24.648	23.648	22.775	25.659	25.417	26.574	36.906	48.095
ENST00000216639|protein_coding	VRK1	4.67	8.16	5.488	6.621	5.619	5.66	9.278	4.854	4.091	6.622	2.285	8.232	12.891	14.526	10.002	29.949	5.038	4.113	5.071	5.223	7.093	4.829	8.464	5.343	10.481	7.519	14.185	12.104	8.124	12.293	9.627	10.913	9.185	19.842	3.562	8.478	5.539	5.909	5.145	5.418	7.787	6.064	5.536	6.511	8.107	6.976	5.817	7.785
ENST00000216714|protein_coding	APEX1	54.416	54.528	55.405	57.641	55.258	62.794	66.074	49.913	60.444	58.125	58.985	58.719	48.593	72.944	47.764	62.553	49.301	58.788	55.106	49.018	49.903	56.917	66.745	57.093	62.35	50.892	67.288	64.03	51.949	55.828	55.869	69.425	73.688	67.943	45.243	50.975	38.418	54.927	50.181	54.909	51.346	54.678	37.266	46.82	44.565	61.172	47.813	53.943
ENST00000216774|protein_coding	SRP54	90.835	125.24	84.841	88.307	74.291	128.805	120.911	125.58	86.997	106.455	88.199	142.718	115.42	156.819	157.307	114.947	76.337	62.412	73.128	105.01	124.182	122.833	86.595	75.799	81.09	82.191	186.492	118.013	116.536	136.201	160.975	124.903	131.838	147.325	67.34	51.945	45.604	48.211	47.315	44.151	71.718	94.228	93.49	100.55	105.609	101.375	115.593	133.423
ENST00000216780|protein_coding	PCK2	232.268	132.003	251.791	216.097	229.784	227.225	162.882	184.309	221.187	68.605	196.1	259.159	171.202	92.797	190.185	28.891	145.159	160.211	111.667	234.909	189.08	186.39	193.535	273.093	188.046	310.058	132.553	134.525	311.174	186.416	234.405	202.949	164.678	129.97	183.463	179.152	217.195	154.265	194.993	167.921	250.563	136.579	201.635	246.529	138.912	158.258	184.1	202.873
ENST00000216797|protein_coding	NFKBIA	21.294	36.002	31.901	33.603	34.021	7.156	16.813	33.9	16.992	27.346	17.636	16.578	24.76	15.841	22.684	26.997	8.996	14.518	13.43	18.241	12.023	4.64	17.194	17.297	15.007	11.495	82.98	27.38	32.36	23.983	27.826	55.773	19.728	26.676	7.717	15.678	28.135	45.936	44.505	13.717	22.886	44.947	18.626	29.023	23.005	11.892	34.445	10.88
ENST00000216799|protein_coding	EMC9	5.387	13.523	7.621	6.905	8.045	2.688	6.676	3.985	6.026	5.978	4.971	4.428	4.352	4.909	4.94	4.043	1.025	2.465	5.801	1.977	2.639	4.329	4.084	7.218	7.062	4.743	1.676	1.433	6.383	1.669	7.776	2.257	7.617	1.912	1.47	0.465	2.313	1.239	1.472	2.492	6.88	3.749	4.078	5.76	3.932	4.226	2.637	6.197
ENST00000216807|protein_coding	BRMS1L	18.917	16.133	12.241	14.03	9.652	24.321	19.63	15.979	19.943	17.79	13.421	18.026	19.012	23.391	20.262	9.757	14.036	15.279	15.755	15.598	18.043	13.327	17.771	15.292	19.475	16.457	35.561	21.592	13.318	20.535	17.788	28.284	14.685	31.018	7.532	18.94	11.29	20.291	18.589	13.579	17.954	25.107	12.574	15.861	17.093	12.864	9.002	13.313
ENST00000216832|protein_coding	PNN	49.209	48.789	44.99	58.663	58.764	99.945	100.47	74.757	69.791	109.566	53.135	120.586	102.163	102.779	69.588	117.339	32.686	59.79	43.981	96.642	55.917	91.626	99.884	85.698	92.951	115.301	165.546	105.555	71.235	120.02	70.27	87.59	108.699	111.261	43.176	52.184	56.574	53.321	51.133	64.284	74.057	87.757	86.991	82.832	80.902	76.138	95.974	96.863
ENST00000216923|protein_coding	ZFP64	13.974	20.534	15.128	13.576	17.249	12.675	17.668	12.439	21.906	19.091	10.808	23.271	15.376	23.409	19.718	17.346	16.675	16.558	18.823	16.732	20.147	26.831	30.594	27.048	35.68	18.721	28.584	23.165	21.952	17.758	20.395	18.8	19.118	19.93	14.358	15.078	13.486	16.601	20.702	19.378	18.737	16.28	21.672	15.74	20.232	21.97	22.331	25.96
ENST00000216962|protein_coding	PYGB	2.531	5.922	5.978	3.737	3.978	4.869	7.064	5.389	10.43	12.401	5.96	8.155	13.601	15.361	11.451	7.177	2.501	0.691	3.544	3.791	4.743	4.189	1.512	6.132	12.811	3.459	14.227	13.44	4.636	9.783	6.526	10.157	11.047	9.601	3.101	2.874	0.859	4.575	5.689	3.969	4.485	3.387	5.671	4.617	10.927	5.787	19.572	8.224
ENST00000216968|protein_coding	PROCR	5.463	13.921	11.247	9.897	9.921	5.359	8.836	5.393	23.906	17.491	18.418	13.901	13.261	27.921	29.926	40.266	11.825	10.419	14.098	11.995	18.198	14.218	10.949	8.864	20.493	7.237	5.803	16.109	8.623	10.686	11.536	5.098	6.455	5.183	3.962	10.647	10.78	16.616	21.082	10.333	21.258	25.688	17.578	14.575	30.247	7.909	11.902	6.275
ENST00000217026|protein_coding	MYBL2	0	6.089	0.424	0	1.948	0.982	0.529	2.178	3.833	1.281	0.673	1.519	0	3.265	0.519	46.909	2.033	0.972	1.132	1.827	12.252	0.791	0.756	0	1.813	1.455	1.676	1.837	1.634	2.386	0.883	0	3.09	14.083	1.046	4.189	0.607	0.797	1.035	0	2.372	2.126	5.386	2.5	4.2	5.896	5.571	2.652
ENST00000217073|protein_coding	PABPC1L	4.121	8.511	6.964	16.409	16.073	15.495	42.693	22.609	55.031	26.314	16.136	54.624	52.055	27.364	17.754	6.252	10.143	16.146	5.764	33.111	31.248	44.995	50.129	23.922	21.531	23.188	48.638	28.81	31.249	37.8	28.377	37.114	45.721	36.702	5.435	14.949	18.132	18.266	13.736	12.655	31.051	42.602	19.368	21.491	10.345	27.365	49.657	25.052
ENST00000217109|protein_coding	CSTF1	43.184	44.345	42.546	45.685	36.511	29.901	40.992	28.134	49.191	56.16	35.841	31.652	24.596	35.489	48.439	37.648	41.239	32.277	46.944	31.129	42.312	43.76	30.374	42.485	49.027	39.668	18.24	29.908	35.362	32.061	36.033	37.115	21.176	22.968	21.759	29.747	32.201	24.44	31.727	30.101	36.57	28.768	39.497	41.304	40.221	39.727	32.059	23.683
ENST00000217121|protein_coding	TPD52L2	32.157	42.771	40.652	32.285	30.435	40.664	46.605	49.9	39.614	42.599	39.208	45.112	49.416	75.626	67.512	107.631	33.383	18.428	32.91	30.261	36.036	30.136	26.699	31.655	35.31	24.075	58.828	50.25	35.825	42.388	48.083	44.167	48.522	49.862	32.599	21.456	35.119	25.513	21.354	23.184	37.097	38.069	35.446	30.435	38.84	32.072	40.612	40.078
ENST00000217131|protein_coding	CTSZ	279.977	230.207	237.247	133.824	104.317	171.516	223.47	112.276	108.588	112.706	87.792	166.049	226.474	284.519	169.143	66.338	184.61	194.821	109.686	197.33	203.389	288.988	86.881	197.378	182.921	185.665	204.867	262.159	203.643	245.203	153.491	261.857	119.042	173.58	165.085	268.794	95.639	151.035	397.33	94.195	112.406	113.18	213.925	293.58	232.974	194.057	88.769	304.786
ENST00000217159|protein_coding	SLCO4A1	3.772	3.565	1.654	4.193	3.339	3.395	6.25	7.021	10.728	5.778	14.931	3.505	11.809	1.463	4.263	0.46	3.009	0.691	1.653	1.722	4.567	1.43	9.374	1.533	1.412	0.871	43.136	2.205	5.647	0.946	1.088	0	6.208	8.603	1.046	0.848	1.706	1.022	1.591	0.665	3.239	9.474	0.629	12.179	2.758	5.472	9.725	2.186
ENST00000217173|protein_coding	UBOX5	13.365	18.722	16.81	18.337	16.415	15.284	18.852	13.543	18.382	18.603	15.127	13.885	14.619	15.369	16.179	14.436	20.716	12.399	17.622	18.197	16.207	13.103	16.619	17.348	18.871	18.904	22.045	13.2	15.518	15.949	16.378	21.251	22.036	19.521	17.663	16.386	13.78	14.929	16.772	17.634	16.412	19.884	14.458	16.984	21.774	17.643	18.005	12.997
ENST00000217182|protein_coding	EEF1A2	0	0	0	0	0	0	0.937	0	17.07	2.519	2.317	1.519	5.059	17.744	2.674	0	1.552	0.972	0	0.581	0.787	2.767	0	0.549	3.367	1.557	3.486	5.94	2.265	3.069	0.555	1.31	48.961	0.755	0	0.465	3.059	0	3.063	0	7.393	0	41.72	0.829	4.124	3.109	2.067	1.8
ENST00000217195|protein_coding	C20orf27	20.695	24.524	22.228	19.821	20.796	6.384	4.207	7.664	17.558	10.774	15.961	11.9	7.692	12.211	11.088	23.652	10.9	16.978	16.678	18.798	15.391	16.515	18.988	16.936	13.833	13.283	1.676	6.157	12.788	7.487	11.38	11.122	12.538	8.106	10.105	13.015	18.949	13.604	20.483	17.037	17.111	18.707	15.638	13.347	14.753	16.183	7.284	8.316
ENST00000217233|protein_coding	TRIB3	43.361	95.472	36.397	49.871	16.712	20.756	21.25	20.806	25.883	35.311	91.024	25.848	29.124	18.774	30.008	7.716	34.29	26.972	45.717	21.993	43.233	19.938	27.828	41.229	39.221	35.316	26.611	28.657	16.706	17.845	26.647	22.307	87.78	27.563	74.545	21.371	39.322	33.561	30.202	43.488	31.857	52.154	23.032	32.843	19.945	48.996	28.793	14.729
ENST00000217244|protein_coding	CSNK2A1	24.737	29.074	22.346	25.118	23.634	27.739	30.896	21.672	27.191	30.747	20.389	22.776	29.391	42.953	26.169	32.441	21.571	15.526	21.714	25.578	28.061	23.618	32.468	20.191	29.062	21.995	41.719	27.85	23.327	24.482	26.709	26.401	26.874	24.196	16.361	16.275	19.653	20.246	18.543	18.937	31.802	27.383	34.074	26.146	27.29	22.124	24.968	21.634
ENST00000217289|protein_coding	FERMT1	0	0.33	0	0	0	0	0	0	1.424	1.935	0	0	1.88	1.724	0.372	0.228	0	0	0	0	0.317	0	0	0	0.718	0	0	0	0	0	0	0	0	0	1.046	0	0	0	0	0.364	0.39	0	0.491	0	1.228	0	0	0
ENST00000217320|protein_coding	TLDC2	0	0	0	0	0	0	0	0	0.803	1.532	0	0	0	3.51	0.372	0	0	0	0	0	0	0	0	0	0	0	0	0	0	0	0	0	2.931	0	0	0	0	0	0	0	0.944	0.371	3.212	0	0.774	0.408	0	0
ENST00000217381|protein_coding	SNTA1	18.975	10.485	15.24	12.862	16.805	6.649	6.115	9.832	6.352	4.932	11.859	7.567	5.243	6.015	5.601	1.489	10.301	9.183	8.685	10.417	11.387	11.681	8.343	13.447	8.904	15.734	0	5.516	5.657	9.075	13.025	1.31	0.977	10.11	7.448	7.001	9.785	7.913	3.938	10.629	9.707	7.121	12.947	10.115	10.101	12.743	5.601	9.822
ENST00000217386|protein_coding	OXT	1.745	5.112	2.714	1.758	27.899	0.982	0	8.718	38.116	19.311	23.912	1.519	9.807	1.797	8.745	0	3.59	7.491	1.469	0	5.279	13.627	1.348	2.317	9.539	12.977	3.486	6.513	5.926	0.529	1.214	0	0	0	1.87	9.242	25.023	5.439	12.49	11.345	15.898	2.414	10.46	9.779	0.908	0	0	0.644
ENST00000217402|protein_coding	CHMP4B	58.138	66.621	49.246	47.479	46.178	51.637	69.719	72.69	74.988	63.111	62.719	46.676	51.588	113.348	69.329	65.615	38.179	45.74	61.154	54.195	44.681	47.807	58.665	48.117	65.825	54.338	91.472	70.121	33.398	53.77	58.085	46.827	53.227	65.046	38.386	38.529	39.892	60.088	47.412	56.105	63.767	88.737	68.596	75.059	66.152	51.211	67.389	37.52
ENST00000217407|protein_coding	LBP	244.798	461.201	199.619	142.146	134.044	408.797	306.115	307.78	238.646	298.567	166.131	295.096	200.846	305.094	301.788	5.028	584.376	363.736	485.196	416.852	384.027	140.102	676.903	213.189	370.545	171.633	737.785	354.236	197.539	268.118	284.538	201.024	290.485	626.594	284.739	142.703	292.738	262.454	222.072	133.897	245.659	235.768	319.533	166.371	332.965	217.381	251.2	310.746
ENST00000217426|protein_coding	AHCY	65.716	39.093	55.032	47.88	33.74	52.999	45.492	43.429	40.563	40.721	53.606	31.516	33.993	29.029	53.521	12.809	36.63	49.121	49.855	44.843	31.373	22.54	61.794	51.716	51.409	36.781	33.375	34.543	38.404	33.569	47.25	36.746	37.707	36.399	32.79	23.31	32.773	32.656	28.86	37.683	51.236	37.241	40.772	34.449	32.714	22.139	44.681	39.316
ENST00000217455|protein_coding	ACOT8	40.032	39.946	39.214	35.537	35.388	23.185	23.646	21.407	39.755	32.181	40.109	26.638	24.512	21.836	21.863	18.515	21.34	15.589	19.222	27.119	46.276	47.811	25.276	20.771	21.908	31.987	25.073	21.543	28.548	25.884	26.798	33.253	34.79	19.454	24.612	14.472	18.386	17.463	12.751	13.594	24.888	20.212	26.613	25.071	25.483	48.99	22.125	22.281
ENST00000217456|protein_coding	APMAP	341.969	325.893	180.542	213.787	227.4	251.755	354.3	213.102	287.164	296.255	262.181	229.995	336.517	242.589	345.395	90.775	241.808	218.347	223.521	299.959	256.222	246.731	331.423	221.668	242.922	220.212	346.441	207.066	231.228	261.591	274.17	255.622	219.115	217.051	223.47	214.906	169.119	217.396	238.94	201.055	269.466	311.988	265.015	309.939	247.375	231.066	303.654	259.129
ENST00000217515|protein_coding	TXNL1	67.004	68.311	59.086	63.646	53.154	74.732	86.533	88.91	57	66.657	65.295	76.157	71.459	65.917	81.553	39.154	59.539	48.453	65.245	61.977	62.91	57.243	61.439	91.749	84.156	73.393	69.783	71.928	85.123	82.784	95.404	86.103	92.821	77.401	47.24	47.636	41.728	61.656	58.567	54.613	60.58	58.219	71.171	79.59	57.586	57.946	88.793	66.787
ENST00000217652|protein_coding	MYL12A	336.948	535.076	392.764	297.045	262.592	350.061	490.428	572.935	483.973	710.921	618.208	330.16	479.286	1144.28	800.277	1354.61	512.694	445.239	566.371	406.244	446.479	379.725	356.151	374.904	572.999	310.185	496.698	679.806	379.174	421.681	481.02	384.678	448.869	690.268	485.454	484.249	427.03	655.446	566.581	394.826	491.03	433.233	530.044	478.082	674.746	524.729	617.876	352.361
ENST00000217740|protein_coding	RNF125	37.654	5.97	4.494	6.711	6.586	4.32	6.36	3.487	3.867	8.989	12.858	2.375	9.295	1.517	13.581	1.726	2.537	3.302	0.995	1.396	5.25	3.518	0.756	1.28	6.927	3.698	4.592	3.235	2.891	4.544	5.328	5.801	1.751	2.845	1.47	2.804	1.466	0.562	4.561	5.592	5.048	35.37	4.917	12.092	4.488	1.444	3.534	5.819
ENST00000217893|protein_coding	TAF9	69.918	79.625	68.444	58.953	60.86	86.723	88.268	90.841	57.371	74.501	72.595	60.969	72.795	71.507	89.81	56.264	61.263	43.514	74.21	60.835	56.567	67.553	53.406	56.377	78.65	64.255	77.77	77.983	67.515	70.687	64.251	68.581	92.915	93.323	60.189	45.417	45.496	59.888	39.184	44.482	49.081	61.225	49.424	66.443	53.716	54.993	66.535	58.843
ENST00000217901|protein_coding	IDH3G	14.945	23.195	18.002	19.038	15.512	12.678	16.762	16.391	25.932	23.325	26.369	12.121	12.861	19.259	17.372	16.673	24.946	17.061	19.188	22.533	23.852	16.811	23.563	22.356	26.998	17.607	21.63	16.226	20.177	19.247	18.202	22.362	18.668	18.514	24.353	16.924	11.988	20.948	16.73	23.095	21.195	18.467	20.16	19.719	20.923	19.966	19.35	13.665
ENST00000217909|protein_coding	SLC25A43	10.228	14.352	12.523	13.695	9.189	8.63	11.342	11.809	10.624	10.643	11.474	10.043	11.257	13.136	12.301	10.462	9.19	10.893	12.28	6.113	12.347	10.309	12.598	12.31	8.096	12.339	13.467	9.953	12.386	9.407	12.636	8.883	16.198	9.651	11.26	9.743	7.161	13.909	12.438	14.019	12.279	14	17.95	15.112	11.899	17.86	6.171	7.718
ENST00000217939|protein_coding	MXRA5	3.386	5.572	3.474	5.349	4.843	3.412	4.989	8.176	6.668	3.382	3.042	3.825	5.149	7.761	10.136	8.55	0	1.663	1.132	4.019	5.225	5.704	1.348	2.251	1.839	4.524	3.486	4.5	4.152	5.835	5.236	2.257	1.375	7.748	1.046	1.778	2.654	1.819	0	2.516	5.461	4.521	6.603	4.469	9.133	4.479	1.467	3.789
ENST00000217958|protein_coding	PSMD10	59.463	68.787	59.236	62.754	53.27	49.252	51.766	48.702	59.581	75.133	64.967	54.737	51.412	69.199	54.105	89.675	66.452	52.846	67.606	67.498	55.669	59.982	61.727	77.996	75.452	54.726	65.605	61.715	55.575	51.995	57.766	47.389	50.202	38.802	82.095	75.335	77.718	72.178	70.292	61.464	66.505	49.205	81.171	71.142	83.225	69.93	64.725	61.348
ENST00000217971|protein_coding	PGRMC1	669.802	532.847	699.358	627.505	553.673	488.149	469.443	517.404	492.618	546.033	460.367	481.528	453.894	436.722	574.421	175.733	534.783	392.891	415.506	469.411	597.157	579.745	378.014	581.325	471.144	606.14	388.195	430.616	541.064	531.207	536.035	530.328	423.925	465.976	432.083	566.035	605.975	503.001	643.935	620.864	522.757	379.209	800.921	795.899	482.985	566.581	467.374	545.301
ENST00000218068|protein_coding	PAGE4	0	0	0	0	0	0	0	0	0.803	0	0.939	0	0	0	0.519	1.375	0	0	0	0	4.928	5.403	1.06	0.311	0	1.904	0	0	0	0	0	0	0	0	0	0	0	0	0	0	0	0	15.177	11.02	10.175	1.597	0	0
ENST00000218099|protein_coding	F9	528.113	515.543	445.857	491.896	529.869	638.072	658.721	546.476	328.553	364.077	369.691	529.961	737.265	360.068	560.739	8.695	566.333	254.429	351.019	542.049	277.17	229.982	313.052	483.095	486.802	537.537	507.334	508.501	637.651	654.656	652.244	663.654	462.832	392.215	249.056	302.139	272.985	114.761	157.836	153.837	262.588	235.664	209.696	245.794	184.696	209.075	290.447	643.356
ENST00000218104|protein_coding	ABCD1	3.163	5.681	5.823	1.945	2.701	2.664	5.401	3.932	4.087	3.815	5.33	4.308	3.928	3.781	5.969	6.514	1.799	4.182	2.631	3.218	5.182	2.948	1.623	2.016	3.205	2.905	2.317	4.81	3.5	3.492	6.058	4.506	4.413	2.572	1.47	2.352	2.612	1.657	5.775	3.441	6.121	4.803	4.709	5.523	4.636	4.169	10.703	4.832
ENST00000218147|protein_coding	BCORL1	0	0.684	0.738	0.4	0	1.357	2.357	1.209	1.123	1.973	1.884	0	1.674	2.413	2.472	1.515	0	0	0	0	1.1	2.19	0	0.311	0.718	0.347	1.676	1.526	2.565	1.691	1.571	1.973	0.977	0.755	0	0	0	0	0	0	0.797	1.444	0.892	0.52	1.173	0.576	0	0.898
ENST00000218230|protein_coding	PCSK1N	0	0	5.117	0	0	0	4.16	0	4.576	3.349	1.346	0	0	18.464	2.488	0	16.427	1.768	2.819	11.661	0	17.01	0	3.55	8.019	1.781	0	1.645	4.462	0.529	1.111	0.947	0	0	0	1.395	0.607	5.043	2.507	0.364	2.861	0.371	2.207	0	4.117	1.551	0	7.445
ENST00000218340|protein_coding	RP2	20.596	29.245	25.682	24.346	20.85	37.878	37.327	56.33	16.592	32.255	33.171	33.662	38.383	58.006	55.981	45.495	8.738	13.218	19.048	21.14	27.71	26.084	11.709	15.544	18.641	26.714	29.487	37.629	32.276	46.273	43.973	39.17	29.205	28.634	9.768	5.608	8.735	11.924	5.439	12.662	23.135	27.668	19.443	23.562	28.817	29.375	28.097	36.875
ENST00000218364|protein_coding	HTATSF1	15.86	15.436	8.96	14.628	9.41	13.391	14.527	12.578	18.952	23.039	17.644	17.755	10.567	28.373	19.466	19.311	5.423	12.27	9.633	12.917	23.821	22.849	20.29	14.442	12.182	16.957	6.268	14.523	10.067	19.361	17.11	15.245	12.89	13.648	10.164	11.935	6.36	10.842	5.84	8.66	13.347	10.251	18.56	14.68	19.035	19.831	9.053	17.909
ENST00000218388|protein_coding	TIMP1	33.189	64.315	53.785	39.846	25.339	23.839	104.391	106.272	250.801	137.375	173.464	68.105	120.484	171.252	134.004	38.94	188.293	70.391	106.952	52.934	97.209	111.868	111.732	76.188	197.253	42.439	103.789	158.062	33.458	55.945	61.681	30.313	100.33	129.688	44.059	95.131	75.562	180.051	138.449	81.911	102.238	163.616	117.976	85.986	167.849	102.744	80.442	87.886
ENST00000218439|protein_coding	MAGED2	45.312	50.131	47.929	43.637	54.72	20.525	19.601	21.057	49.131	61.298	47.579	17.789	21.93	20.723	19.212	18.26	45.108	48.32	49.471	34.227	52.203	63.864	40.465	63.692	50.083	51.046	13.469	20.618	18.352	21.731	18.849	24.201	18.255	25.228	59.092	53.311	35.689	45.828	41.564	41.22	40.607	42.259	52.797	45.714	47.42	52.281	17.702	22.244
ENST00000218652|protein_coding	NDFIP2	88.232	84.853	86.391	100.636	81.051	86.818	57.922	87.148	51.717	64.999	84.713	59.749	49.956	73.07	84.007	4.603	64.763	57.974	86.063	62.73	61.784	47.853	58.569	88.357	70.05	80.836	29.444	65.555	81.88	73.123	85.266	54.708	55.666	87.181	62.092	50.338	50.673	47.644	46.756	60.286	71.375	69.17	64.92	69.589	61.345	58.71	46.363	64.453
ENST00000218789|protein_coding	ARHGEF7	6.643	7.91	6.856	9.522	8.402	16.629	18.557	17.233	13.185	11.071	13.265	20.399	21.652	15.018	8.121	13.006	7.175	12.023	12.411	8.09	12.141	13.078	19.439	17.164	12.988	13.496	26.838	15.928	13.53	22.659	15.063	17.326	21.383	21.953	3.138	10.047	9.327	9.282	8.063	10.983	11.796	15.949	14.422	12.255	12.33	12.35	10.988	12.164
ENST00000219054|protein_coding	ACSM2A	93.946	59.706	67.816	109.498	95.353	110.578	115.844	55.043	82.742	39.321	50.968	154.866	124.453	12.77	45.584	0.569	33.979	61.993	35.511	73.376	51.433	95.311	57.092	114.052	64.677	176.48	47.762	58.3	102.738	103.541	119.01	79.393	88.685	104.391	31.737	73.762	63.908	64.02	46.482	85.091	52.22	78.976	84.411	134.594	30.296	96.536	72.825	99.587
ENST00000219066|protein_coding	NTHL1	29.027	26.045	38.703	36.256	32.587	21.009	19.49	18.19	41.867	20.174	51.879	20.543	10.17	18.76	15.51	12.345	40.161	29.601	31.276	40.113	30.02	27.015	28.025	42.114	35.527	36.77	21.944	19.53	10.824	15.23	20.246	32.204	23.021	24.993	40.287	35.47	33.405	33.748	39.648	29.767	36.691	27.515	23.225	23.679	29.535	33.785	19.549	21.922
ENST00000219069|protein_coding	ZNF263	22.595	30.924	28.641	26.478	24.856	28.527	30.261	16.081	21.984	28.629	27.532	20.387	23.252	32.446	28.947	37.302	17.883	13.957	23.621	31.492	23.301	27.916	23.293	26.136	26.576	26.384	25.854	26.234	19.786	24.753	27.191	20.719	31.282	22.003	16.985	20.55	17.033	26.244	27.56	24.667	27.068	21.071	26.188	30.333	31.99	30.468	28.289	22.585
ENST00000219070|protein_coding	MMP2	7.803	15.661	20.914	10.754	8.003	4.521	30.978	17.738	65.642	37.383	28.051	32.754	31.148	77.591	55.868	30.023	10.637	23.578	14.45	15.851	10.659	30.263	21.763	18.148	20.258	15.916	20.879	52.676	16.566	16.26	15.808	5.969	12.564	37.364	11.215	19.915	18.706	37.749	27.618	22.728	49.799	25.204	43.107	15.102	80.095	12.411	24.123	10.015
ENST00000219091|protein_coding	ZNF205	0.572	1.641	2.293	2.582	2.391	0.982	1.797	3.728	3.064	1.864	1.862	5.355	1.88	4.163	3.171	1.389	0.738	1.929	1.811	3.137	3.543	4.86	3.209	2.548	2.762	1.367	3.352	2.536	4.135	4.002	2.13	2.257	2.352	1.51	1.046	1.545	3.403	1.239	3.099	1.345	5.999	3.643	2.346	2.792	2.985	4.132	6.207	2.186
ENST00000219097|protein_coding	ORC6	0.572	7.449	1.254	0.556	1.522	0	2.306	2.307	0	4.415	2.915	1.519	2.009	3.106	3.444	5.529	3.239	3.126	1.758	2.281	8.163	4.607	1.936	2.715	14.239	2.209	1.676	6.115	0.935	3.246	3.398	0.947	2.931	3.931	4.097	6.073	1.821	3.754	0	0.518	4.842	4.045	2.822	7.487	4.157	8.882	3.534	1.137
ENST00000219139|protein_coding	C16orf70	17.271	33.075	21.181	21.327	23.556	34.614	28.59	25.994	22.927	17.874	22.444	33.92	37.858	23.943	26.01	20.659	11.653	16.004	19.754	21.478	33.811	26.496	15.778	19.656	18.061	22.48	34.101	28.001	28.417	31.182	36.013	34.534	30.881	25.392	7.332	14.813	18.308	14.164	15.816	20.105	25.366	41.707	26.037	31.572	20.403	32.027	35.64	28.605
ENST00000219150|protein_coding	CORO1A	9.512	9.582	13.804	4.309	8.177	7.648	8.432	15.52	7.015	9.692	9.902	10.638	5.228	17.872	8.011	96.731	4.534	2.315	4.42	10.002	11.491	10.813	15.984	7.843	10.215	7.681	15	17.123	8.131	8.411	10.73	13.17	13.628	8.387	1.046	10.654	9.43	5.305	5.895	13.265	9.923	10.334	12.185	5.025	31.473	10.786	10.742	9.362
ENST00000219204|protein_coding	ARL2BP	45.068	63.158	62.45	52.553	43.2	39.329	40.691	46.31	63.219	64.743	68.971	35.434	42.629	51.399	66.01	106.498	53.667	42.797	59.927	43.122	50.436	45.124	36.143	53.592	62.844	54.493	31.754	43.365	37.368	42.561	48.965	46.237	38	33.109	65.635	49.767	56.07	73.939	62.612	50.486	65.012	56.68	55.803	51.253	69.708	51.981	30.755	29.54
ENST00000219207|protein_coding	PLLP	13.104	9.382	16.5	15.482	4.548	3.818	5.819	7.666	21.251	20.863	13.499	2.694	8.248	33.164	16.571	14.614	1.552	8.04	5.125	5.697	9.014	8.804	12.021	17.444	26.091	6.396	0	8.376	16.892	6.917	6.653	8.434	2.463	7.019	9.425	5.188	4.635	14.164	11.534	7.5	17.336	8.723	13.041	13.139	17.904	7.526	14.563	12.068
ENST00000219235|protein_coding	CCL22	0	0.456	0	0.556	0	0	3.215	5.911	0	1.167	2.103	3.165	0	2.895	3.363	2.916	0	0	0.474	0.815	0.444	0.559	0	0	1.28	0	0	2.004	0.935	0.946	1.789	0	3.44	1.885	0	2.339	0	0.562	0	1.325	2.545	1.472	2.949	0.729	3.778	0.576	2.067	0.898
ENST00000219252|protein_coding	POLR2C	40.95	48.84	46.389	41.198	33.302	35.4	36.227	31.058	43.488	32.816	38.536	26.52	29.758	24.924	43.67	27.142	25.943	19.218	31.412	30.069	38.967	26.187	31.461	25.116	23.812	33.231	24.053	22.428	35.18	33.24	27.152	41.008	33.381	28.304	25.953	22.016	17.598	26.829	13.959	13.335	36.391	25.774	31.993	32.56	32.324	38.546	18.576	27.964
ENST00000219255|protein_coding	PARD6A	2.144	2.726	2.416	3.598	1.276	0	0	1.61	0.803	2.338	3.072	0.856	0.784	0.432	0	1.148	0	0	2.232	2.197	3.618	1.118	1.816	2.613	2	1.508	0	0	0.935	0.529	2.172	1.894	0	0	0	1.185	1.801	0.562	0.736	2.77	2.424	3.295	2.194	3.169	1.622	0.984	0	0.644
ENST00000219271|protein_coding	MMP15	15.766	34.104	24.025	22.569	19.828	26.032	23.514	17.271	24.681	24.177	20.806	19.09	18.548	55.517	46.169	7.262	13.325	23.307	31.124	36.441	24.365	15.491	27.438	11.223	31.437	12.605	34.812	39.254	22.929	23.988	31.775	22.554	21.621	20.457	16.088	12.657	14.996	15.215	20.815	18.314	33.303	21.343	26.217	20.943	28.23	18.43	34.535	29.872
ENST00000219281|protein_coding	USB1	15.062	26.921	15.366	17.919	13.047	27.855	31.334	34.062	18.152	19.024	21.433	25.596	30.161	34.555	32.222	27.768	26.78	16.127	21.022	29.124	22.667	20.916	34.413	21.345	34.521	13.254	64.766	29.199	26.511	30.356	28.771	22.495	28.729	26.675	22.717	12.841	17.86	12.677	16.879	13.286	20.451	22.585	19.582	16.947	26.985	21.517	36.902	37.301
ENST00000219299|protein_coding	CCDC113	3.074	5.325	1.586	4.041	0.638	0.982	4.05	0.583	3.985	5.514	0	0.856	3.417	10.47	6.547	0.228	1.476	0.691	2.871	2.374	3.467	0.559	2.379	4.102	6.925	4.463	1.676	3.756	2.94	5.296	3.695	3.384	0.977	1.915	1.046	0.661	2.041	1.433	1.472	0.364	0.944	0.523	2.586	2.461	3.25	1.846	0	0.898
ENST00000219302|protein_coding	NME3	42.564	37.982	48.888	43.954	50.717	12.882	9.79	12.687	45.935	28.362	45.405	17.535	12.501	16.288	13.297	33.355	33.972	31.569	29.798	44.657	31.866	32.743	31.052	33.937	35.827	36.086	12.714	15.037	14.188	11.451	12.883	15.181	13.353	12.207	26.947	29.622	38.229	39.722	41.744	39.261	41.153	42.143	29.425	28.805	40.31	33.638	15.303	10.406
ENST00000219313|protein_coding	PSMD7	148.236	201.897	153.217	170.291	160.278	153.127	175.149	153.971	164.475	250.436	187.159	158.896	171.607	239.638	218.858	208.351	174.991	156.772	196.387	162.299	198.127	204.096	138.496	138.388	169.437	187.56	179.562	155.22	141.462	153.567	169.732	150.807	185.542	141.277	161.471	150.071	154.737	164.82	139.136	153.948	176.375	167.503	195.65	168.494	209.481	178.713	131.082	180.638
ENST00000219315|protein_coding	SETD6	22.544	25.962	22.899	26.767	20.605	23.874	27.066	21.7	15.562	22.586	22.368	24.535	20.599	23.125	28.28	8.079	20.516	15.525	19.072	16.441	18.217	20.929	21.229	20.574	24.162	24.243	25.376	22.667	23.685	16.62	23.258	15.73	13.333	20.729	19.69	13.303	18.693	16.678	18.063	18.343	23.834	24.152	18.749	21.166	17.745	13.493	13.232	20.458
ENST00000219320|protein_coding	SLC38A7	5.579	6.999	4.827	6.639	7.615	3.887	6.477	4.888	6.737	7.181	3.311	6.445	7.493	7.061	6.719	5.438	7.117	4.002	5.615	6.476	7.872	6.469	3.42	5.457	6.753	5.826	4.592	7.831	11.251	8.839	7.627	8.659	14.389	5.915	2.516	5.829	4.469	5.372	8.276	7.148	5.15	7.786	7.305	10.151	8.537	6.715	9.806	9.742
ENST00000219343|protein_coding	SLC7A6	0.572	2.347	0.424	0	1.914	0	3.453	3.68	3.651	4.276	2.019	1.197	0.784	6.374	3.333	9.466	0	1.238	1.132	2.537	1.197	1.659	0	1.179	2.806	0	0	3.235	0	0.529	1.928	0.947	4.306	1.614	0	2.33	1.958	1.995	0	0.364	3.733	5.551	2.794	1.911	5.736	1.379	0	0.644
ENST00000219345|protein_coding	PLA2G15	16.344	35.317	24.107	19.865	19.819	9.544	17.737	16.429	11.589	17.282	15.582	20.221	19.234	44.431	25.305	77.696	29.579	16.081	27.956	17.625	30.788	28.39	15.428	18.466	23.446	13.779	8.384	31.275	23.221	25.279	36.667	14.521	28.643	20.983	20.857	31.973	20.998	23.072	26.804	26.139	14.043	18.86	20.378	19.356	25.136	34.18	10.774	21.806
ENST00000219368|protein_coding	FA2H	0	0	1.434	0	0	0	0	0.805	3.502	1.129	0	0	0	6.632	1.116	0.228	0	0	0	0	0	0.559	0	1.555	1.145	0	0	0.361	0	0	0	0	0	0	0	0.465	0	3.262	0	0	1.164	0.742	0.491	0	6.268	0	0	0
ENST00000219431|protein_coding	MPG	43.946	36.515	46.248	33.866	43.387	17.968	15.906	18.312	33.91	27.232	38.303	16.544	15.708	19.78	16.752	18.948	20.975	20.494	30.535	27.84	36.64	36.627	21.14	30.346	19.94	27.434	14.264	18.808	13.454	17.258	22.727	16.77	12.068	18.094	19.87	14.118	24.092	19.686	25.488	24.785	33.638	35.598	28.131	31.641	34.479	33.378	19.409	16.71
ENST00000219439|protein_coding	HSDL1	6.875	12.145	10.316	11.011	9.634	7.308	8.827	9.51	13.799	9.099	9.124	9.781	10.17	17.607	11.292	25.504	13.607	6.705	10.572	9.063	13.622	12.614	10.922	11.094	10.289	9.935	10.252	13.822	9.497	12.643	12.99	11.626	14.994	8.012	10.746	16.966	13.331	8.279	11.119	8.951	11.868	12.272	16.782	9.943	13.889	9.766	15.04	6.095
ENST00000219454|protein_coding	WFDC1	4.915	13.023	2.334	12.447	4.066	2.038	3.97	2.597	8.217	5.113	8.216	3.836	5.281	5.994	10.274	1.376	1.476	3.566	12.011	4.811	5.382	7.659	6.009	6.361	1.813	3.233	0	2.028	8.62	4.758	1.712	0	5.977	4.197	0	2.806	2.763	10.644	6.827	9.155	9.508	4.383	5.939	4.491	19.551	3.432	4.401	0
ENST00000219478|protein_coding	ZNF500	2.048	4.772	5.68	2.889	1.522	0	5.726	2.307	4.172	0.403	0.673	5.053	7.259	7.192	4.508	7.9	0	0.691	1.962	1.396	4.325	3.954	2.268	3.157	2.712	1.041	0	2.984	2.231	5.736	4.192	2.92	6.53	5.275	2.916	1.974	2.565	0.562	2.619	1.535	4.605	6.359	4.808	2.67	4.434	4.773	7.038	6.917
ENST00000219481|protein_coding	DECR2	86.102	110.391	97.811	83.498	78.756	48.939	68.246	58.054	76.885	65.845	54.543	78.267	61.561	32.291	37.899	5.62	116.808	44.866	58.006	90.296	99.666	59.347	84.69	77.536	57.385	63.452	44.309	63.297	60.501	39.13	48.371	47.861	64.688	61.085	85.516	52.351	58.782	45.708	85.21	53.913	90.532	95.892	63.453	70.078	69.465	51.721	83.366	69.396
ENST00000219548|protein_coding	STUB1	57.525	64.143	63.352	58.861	59.371	38.587	44.828	36.641	52.487	44.632	62.651	44.412	34.804	46.125	36.286	37.741	7.372	8.996	15.737	41.717	46.278	48.236	22.274	21.127	15.642	43.075	48.406	31.446	33.895	38.423	41.133	40.165	50.503	38.156	7.226	10.306	16.733	13.818	8.441	15.667	40.765	39.938	45.625	46.858	48.26	40.394	35.028	30.969
ENST00000219596|protein_coding	MEFV	3.242	2.404	5.518	1.679	1.914	0	0.529	4.582	1.99	0.726	1.189	1.197	0	1.04	2.054	5.71	1.763	2.315	2.148	2.408	4.134	3.122	2.528	1.697	1.42	1.549	9.391	0.509	0	3.099	1.632	1.894	0	1.157	1.046	1.944	1.214	1.686	2.327	1.777	1.432	3.861	0	1.501	2.144	2.323	0	2.008
ENST00000219689|protein_coding	USP31	12.237	4.237	2.867	6.605	9.074	3.961	10.136	1.971	4.894	3.776	7.449	3.051	9.092	3.644	6.097	0.456	3.935	3.592	6.609	5.5	5.608	2.854	7.313	6.851	3.662	4.352	3.352	2.75	1.634	3.507	3.468	4.151	3.046	5.29	0	2.644	3.622	4.133	4.932	4.636	7.367	17.789	6.263	10.848	5.182	5.858	2.934	1.932
ENST00000219700|protein_coding	HMOX2	68.462	92.938	68.643	69.423	84.485	95.776	131.924	97.196	127.072	110.92	127.547	96.4	122.01	98.672	92.64	48.54	122.811	114.959	100.015	145.648	87.764	82.231	123.889	77.543	150.474	103.763	255.767	147.216	105.486	86.772	103.386	81.901	91.043	113.888	89.89	125.046	95.48	148.553	102.341	89.994	91.655	110.995	68.246	135.395	83.571	69.729	110.672	90.292
ENST00000219746|protein_coding	TOX3	0.572	2.384	5.789	3.279	8.552	2.356	3.792	0.583	2.059	1.03	3.945	6.141	1.88	5.719	2.488	0	3.613	0.691	1.422	4.472	4.764	1.659	7.849	2.156	3.991	2.263	1.676	9.63	1.87	8.991	5.362	0.947	6.103	6.147	0	0.848	1.214	1.022	1.035	3.191	2.825	6.223	5.544	0.292	5.818	2.93	0	3.369
ENST00000219794|protein_coding	BCKDK	71.663	60.804	62.01	83.294	72.157	47.769	45.104	52.588	52.643	38.971	86.56	45.112	56.292	33.521	39.045	16.049	47.767	60.878	50.806	61.735	59.289	49.739	61.202	72.718	49.227	56.446	27.822	42.343	50.464	51.261	68.732	43.475	40.676	37.323	42.654	46.043	69.359	38.593	55.488	59.448	61.163	81.611	60.86	60.817	45.578	41.93	34.864	39.69
ENST00000219837|protein_coding	KNOP1	7.392	8.323	5.662	12.343	6.08	5.634	7.531	7.22	11.512	19.078	6.118	8.303	7.849	21.79	11.34	7.311	7.596	7.48	6.388	13.196	8.38	11.206	11.323	10.055	12.877	13.972	3.352	9.827	6.93	15.325	9.444	5.497	13.59	11.276	10.628	6.654	7.413	12.299	7.143	6.219	8.929	7.827	12.94	8.912	15.549	10.181	6.37	8.916
ENST00000219919|protein_coding	AQP9	443.914	238.494	524.351	514.289	430.78	441.585	293.724	551.963	227.844	148.971	320.555	491.676	313.144	83.274	288.794	30.536	201.289	293.97	268.367	283.437	305.872	287.032	301.956	522.065	245.783	439.513	304.299	440.054	437.608	401.418	597.85	348.205	389.803	385.013	263.859	279.312	279.794	136.995	300.376	245.895	286.909	247.234	407.554	342.402	286.944	378.324	430.928	472.083
ENST00000220058|protein_coding	MTFMT	18.363	20.584	15.563	15.8	11.436	11.078	18.229	12.457	22.023	15.172	17.747	17.403	21.937	15.899	19.384	13.117	23.52	15.769	21.704	13.548	16.226	19.16	23.146	16.172	23.157	14.607	21.854	18.074	15.825	19.03	18.776	23.546	15.545	16.307	16.873	20.371	15.828	22.724	18.042	21.885	19.211	22.039	16.779	17.701	14.971	16.675	12.87	13.102
ENST00000220244|protein_coding	CEMIP	0	1.116	0	0	0	0	0	0.583	0	0.403	4.388	0	1.568	2.953	1.548	5.162	6.629	0.691	0	0.815	2.42	0.559	0.756	0	3.168	0	5.709	2.633	0	0	1.526	0	2.463	0.96	0	1.509	0	0.562	0	0	1.032	0	1.253	0.584	2.65	0.735	3.534	0.644
ENST00000220325|protein_coding	EHD4	29.537	39.279	33.012	19.05	20.211	19.69	42.185	46.735	58.969	49.54	48.88	28.93	30.156	52.948	58.429	31.193	22.704	40.431	36.775	32.949	30.968	25.289	49.274	26.361	38.273	15.527	74.184	42.612	20.394	23.371	33.451	23.564	23.606	44.054	19.406	28.317	36.296	46.318	43.098	25.244	50.364	60.857	46.059	51.686	56.434	48.258	48.456	18.657
ENST00000220429|protein_coding	GABPB1	34.408	41.093	26.625	28.154	31.938	28.295	37.345	35.763	33.485	31.038	37.682	32.85	49.822	35.819	48.064	42.68	18.869	19.193	31.351	27.726	35.385	29.073	26.257	29.396	25.707	29.575	37.074	31.682	25.488	35.189	34.69	28.4	37.672	41.119	20.903	26.546	22.961	25.02	25.296	26.07	31.063	36.331	29.184	35.232	35.673	29.465	25.657	32.075
ENST00000220496|protein_coding	DNAJC17	25.792	40.523	33.378	33.334	33.224	26.231	18.929	20.743	37.619	44.909	35.172	32.574	28.116	33.635	23.182	30.955	22.735	26.218	22.654	39.168	41.288	41.676	35.637	23.412	32.183	33.477	23.415	23.694	22.16	31.177	26.345	31.831	22.817	27.051	30.829	24.418	25.302	29.693	27.255	24.52	35.352	43.432	33.417	33.784	43.298	38.986	30.908	28.205
ENST00000220509|protein_coding	VPS18	11.336	11.607	8.953	9.976	6.512	10.654	10.449	9.386	6.81	10.901	8.65	6.945	6.892	14.569	12.134	16.113	3.977	4.857	14.487	12.271	7.249	6.047	6.886	8.385	10.225	6.102	5.233	14.109	8.699	10.289	13.848	4.23	11.063	9.267	2.516	5	3.978	7.09	8.118	7.381	9.734	11.373	7.614	9.03	10.143	7.429	13.353	9.197
ENST00000220514|protein_coding	OIP5	0	0.684	0	0	0	0	0	0.583	1.926	0.569	0.673	0	0	1.168	0.372	0.228	0.738	0.691	0.474	0	2.416	1.968	0	0	0	0	0	0.649	0	0	0	0	0.977	0	1.046	1.028	0	0	0	0.364	1.38	0	1.384	0.812	0.64	0.408	0	0
ENST00000220562|protein_coding	EXTL3	12.56	11.066	10.8	9.661	11.358	12.277	12.252	3.788	18.179	11.909	9.669	9.505	6.689	10.925	7.782	14.686	9.176	9.219	14.53	12.873	12.464	12.876	15.176	16.177	14.182	8.842	9.593	14.738	6.805	11.267	13.653	13.15	10.195	14.177	4.308	9.133	9.861	11.133	7.718	11.025	17.583	13.133	13.074	11.368	13.441	14.746	9.297	11.677
ENST00000220584|protein_coding	FDFT1	22.499	38.849	42.121	62.151	30.29	61.57	57.41	58.45	36.43	35.111	44.827	73.532	111.109	86.206	53.635	37.062	33.717	35.836	32.682	36.952	41.677	65.636	50.964	94.574	42.524	39.559	74.614	57.597	84.302	66.046	50.487	48.055	112.973	54.293	23.202	34.718	33.613	39.614	30.812	56.107	38.585	32.123	23.008	40.662	55.826	80.076	44.391	56.786
ENST00000220592|protein_coding	AGO2	5.87	7.45	3.998	3.926	9.759	6.042	12.835	10.088	12.917	8.706	9.904	8.91	6.643	6.772	8.604	5.528	2.501	10.034	6.782	8.941	3.566	5.984	12.709	7.003	7.524	7.258	10.44	6.46	2.405	4.767	4.706	11.727	7.001	12.82	5.778	4.494	3.261	5.145	1.883	4.527	15.029	21.686	7.768	9.314	10.191	5.177	7.638	6.703
ENST00000220597|protein_coding	PAG1	12.789	13.846	8.039	15.426	9.2	10.276	19.639	12.349	16.812	32.897	17.88	12.347	18.271	15.744	16.644	31.501	13.276	18.835	15.156	19.858	19.151	24.053	16.093	13.061	15.664	13.097	21.682	19.215	6.256	17.934	11.27	3.982	18.729	24.604	8.089	15.419	16.003	14.004	17.056	12.581	16.159	21.708	24.452	18.291	29.241	20.899	23.984	4.192
ENST00000220659|protein_coding	BRF2	0	3.986	4.279	4.39	3.009	5.435	4.548	4.367	3.97	3.861	7.699	5.328	3.136	6.924	7.789	6.463	4.777	4.376	2.588	1.722	4.589	6.088	3.54	4.253	8.412	5.285	0	5.861	6.266	6.302	5.86	5.237	5.774	6.301	3.138	2.949	2.796	5.106	4.065	4.179	2.761	6.109	4.197	3.578	3.454	4.42	0	6.086
ENST00000220669|protein_coding	ZFAND1	51.382	41.144	33.835	49.008	38.653	53.766	60.527	45.914	45.43	55.028	40.148	43.284	45.738	43.978	34.721	48.399	33.864	28.607	41.023	43.361	39.367	41.619	42.705	50.542	40.012	48.184	50.607	49.1	29.748	50.088	46.078	46.659	45.713	76.561	37.339	33.589	24.958	46.787	35.795	38.05	40.372	49.437	40.477	41.003	41.026	36.755	56.099	39.648
ENST00000220751|protein_coding	RIPK2	12.662	16.217	19.954	9.707	8.918	5.003	9.528	28.903	17.419	13.573	15.731	9.867	7.716	14.985	15.286	9.824	13.357	15.339	11.398	18.913	9.145	7.947	20.164	13.6	20.674	8.487	50.683	25.391	11.137	11.446	11.357	12.626	18.921	29.735	5.654	5.342	5.831	8.276	2.944	9.7	8.975	9.862	12.119	11.678	13.961	9.632	22.367	7.573
ENST00000220763|protein_coding	CPQ	24.914	25.604	26.404	26.567	15.375	14.53	19.852	26.85	27.464	25.221	19.48	27.121	28.895	18.484	21.732	20.112	26.999	31.474	31.069	30.996	21.885	27.947	36.768	28.719	25.455	26.625	25.258	33.215	32.748	22.985	24.533	22.603	22.978	34.859	35.111	28.536	19.12	29.314	25.877	22.708	28.636	31.194	25.09	27.411	28.876	28.345	46.842	24.018
ENST00000220764|protein_coding	DECR1	192.451	156.508	179.195	128.82	149.431	248.411	299.004	185.969	311.47	169.053	200.029	233.606	318.995	124.24	184.201	54.037	188.574	193.324	160.356	220.505	190.815	218.199	219.363	252.017	274.12	295.839	203.436	198.867	355.74	259.489	238.042	278.548	199.615	149.297	148.028	169.56	176.363	169.919	184.222	195.385	261.645	206.839	258.683	305.539	167.397	208.833	260.921	230.729
ENST00000220772|protein_coding	SFRP1	0	0.786	2.343	0.8	3.29	0	1.268	0.583	1.123	0	0	0	0.784	1.378	1.309	3.728	0	0	0.658	1.85	0.761	0	0	0.311	1.533	0.888	0	1.231	0	0.529	1.717	0.947	0	4.314	1.046	0.661	0.607	1.819	0	0.518	0	0.523	0	0.52	0.902	0	1.467	1.137
ENST00000220812|protein_coding	DKK4	0	0	0	0	0	1.357	0.529	1.724	0	3.728	0	0	0	0.921	3.863	0.46	2.033	1.493	0.995	0	0	0	0	0	0.403	0	0	0	0	0	0.624	0	0	0.538	0	0	0	2.11	0.736	6.233	0	0	0	0.729	0	0	0	0
ENST00000220853|protein_coding	EMC2	85.418	76.721	63.59	71.954	65.656	114.985	91.778	110.984	60.57	109.307	93.909	104.557	114.394	184.391	121.677	155.412	96.328	52.86	68.931	101.13	62.341	67.887	62.245	92.124	81.562	82.376	105.64	139.013	71.459	109.841	114.156	118.874	133.607	117.947	67.755	81.301	60.548	72.986	71.02	59.164	66.537	66.499	62.172	55.643	79.908	66.853	111.881	110.96
ENST00000220913|protein_coding	CHRAC1	22.693	23.74	20.767	22.736	19.57	10.855	16.475	21.324	22.979	22.802	21.358	9.573	19.38	18.375	13.952	10.497	10.768	17.923	22.423	14.186	18.563	14.207	12.638	20.463	25.801	16.465	12.509	17.83	8.827	15.016	14.125	21.221	16.274	22.232	11.219	21.094	14.286	23.742	25.786	21.83	21.18	31.409	14.747	24.625	18.993	14.493	16.822	13.595
ENST00000220966|protein_coding	PYCR3	6.029	8.218	5.985	7.61	4.684	0.982	3.861	2.085	2.832	4.607	5.907	1.197	0.784	3.692	3.712	1.602	5.527	6.613	3.332	4.918	3.661	4.745	4.904	5.042	3.461	3.796	0	2.75	0.935	3.961	1.224	3.204	0	2.887	0	2.739	5.771	0.562	7.164	4.341	4.592	6.687	2.332	3.852	3.76	3.982	7.203	4.951
ENST00000221086|protein_coding	MTMR9	1.93	1.242	0.424	3.01	0	0	3.134	3.705	0	2.463	0.673	0.856	1.392	1.95	2.424	2.75	0	0	0	0.581	1.947	1.659	1.816	2.788	1.209	1.775	1.676	2.844	1.296	1.272	2.46	1.31	0	0	1.046	0	1.214	0.797	0	1.445	0.554	3.232	1.311	1.385	2.296	1.152	0	1.781
ENST00000221114|protein_coding	DCTN6	29.34	41.226	26.834	34.078	26.668	27.83	37.148	37.015	30.798	43.235	31.356	24.9	30.442	35.76	39.099	32.772	32.644	23.255	33.79	34.793	24.001	27.664	26.846	29.87	43.148	33.103	28.738	35.577	29.625	29.934	35.252	39.375	37.31	32.7	24.782	20.922	17.932	26.65	21.784	20.633	32.852	36.069	28.821	31.167	32.707	30.112	22.493	30.287
ENST00000221130|protein_coding	GSR	45.158	61.405	46.131	52.961	39.795	38.367	55.353	53.406	47.881	48.583	47.107	46.561	70.168	64.063	79.449	49.825	51.638	47.616	48.902	46.191	49.187	55.958	43.34	38.537	61.702	43.097	64.022	54.401	44.399	46.613	55.809	38.838	57.013	31.577	33.129	35.798	46.291	48.463	50.05	47.396	47.66	35.65	45.137	62.227	48.567	48.858	42.159	47.531
ENST00000221132|protein_coding	TNFRSF10A	6.389	11.639	12.787	11.045	12.59	12.916	13.238	17.251	9.553	20.647	14.433	9.164	9.307	24.021	20.811	12.171	9.428	11.27	17.346	15.162	10.662	9.199	13.245	8.724	12.217	5.981	17.685	16.313	7.262	8.022	17.617	5.426	9.087	16.881	8.211	10.865	6.208	14.647	15.029	13.911	14.225	11.974	16.893	13.508	17.665	15.007	14.967	7.906
ENST00000221200|protein_coding	KCTD9	3.166	3.986	4.877	3.829	0.884	6.001	7.742	3.226	7.673	6.764	4.098	10.034	10.591	9.848	7.152	7.608	3.058	2.459	6.311	3.804	3.502	4.745	9.91	3.71	6.64	5.88	10.306	7.812	1.87	6.067	8.288	4.833	7.352	5.826	1.47	5.636	3.801	7.799	4.801	7.265	4.158	4.773	5.936	3.734	4.67	5.716	5.868	7.485
ENST00000221232|protein_coding	CNOT3	11.18	10.104	11.657	9.813	7.557	9.722	11.88	10.189	18.504	12.91	8.902	7.857	14.18	13.577	9.933	14.504	8.373	9.44	8.912	14.095	11.456	13.395	17.298	11.738	12.481	11.158	20.436	8.878	6.925	7.894	10.397	11.337	13.489	10.163	6.041	10.798	8.119	11.827	9.857	9.712	13.085	15.451	14.754	15.565	15.771	11.378	14.334	5.834
ENST00000221233|protein_coding	EXOSC5	26.517	33.444	31.518	30.94	25.284	9.212	11.107	14.887	18.41	18.454	28.396	10.212	8.469	12.038	14.088	10.421	24.366	27.986	25.598	17.074	22.615	16.497	14.525	22.466	24.02	20.946	15.744	8.389	11.478	10.649	14.153	10.45	12.678	9.968	25.472	19.611	25.729	20.377	21.339	20.876	22.542	13.623	23.161	20.895	17.391	14.61	12.187	8.538
ENST00000221265|protein_coding	PAF1	19.363	17.09	21.051	17.787	18.275	14.491	24.242	22.73	21.141	27.108	18.939	19.536	20.836	27.578	27.739	24.681	17.363	19.708	24.822	19.651	18.675	20.329	33.422	21.112	26.802	13.328	33.701	22.231	28.106	19.677	22.072	30.021	15.692	19.722	4.366	18.975	19.28	22.199	13.388	18.986	16.612	21.212	17.105	17.914	18.079	11.662	20.088	19.827
ENST00000221315|protein_coding	ZNF432	1.173	2.995	3.592	2.5	1.522	3.321	2.944	1.209	4.217	3.636	1.862	4.911	6.506	11.798	9.052	12.761	2.033	0.691	2.06	5.606	2.908	3.413	4.462	2.774	3.017	4.536	3.352	7.886	1.87	6.935	6.626	0.947	0	4.165	0	2.904	1.214	2.381	2.327	3.883	5.257	4.684	4.762	5.074	6.298	2.422	2.934	2.654
ENST00000221327|protein_coding	ZNF180	12.955	14.256	12.93	14.625	12.509	14.019	11.397	9.632	14.381	14.516	10.376	13.093	11.55	17.686	11.057	22.558	13.422	10.878	11.157	8.695	12.242	15.206	12.548	11.259	17.083	15.034	12.071	13.405	9.927	13.049	13.1	7.091	9.381	15.832	7.282	14.319	9.717	9.939	16.562	13.16	11.962	9.477	16.529	10.451	18.222	12.179	9.923	14.233
ENST00000221452|protein_coding	RELB	0.572	4.642	5.745	1.793	0.638	2.53	0	7.081	0.803	1.129	3.224	0.856	0	2.618	2.71	3.337	0	0.972	1.606	5.351	1.961	0	1.816	0.971	0.968	1.788	2.317	3.488	0	1.587	1.898	0.947	0.977	5.256	0	0	0.607	0	0.736	0.518	3.531	2.596	4.421	2.232	5.899	2.079	2.067	0.644
ENST00000221455|protein_coding	CLASRP	7.623	9.508	8.442	14.035	18.947	12.101	20.171	9.164	27.526	13.627	11.858	18.659	15.132	10.786	12.139	16.373	3.509	11.099	9.094	18.577	15.444	19.525	26.116	14.482	10.397	15.103	17.246	14.504	12.121	15.573	14.984	19.427	19.549	22.633	8.048	9.614	13.371	10.33	13.064	10.817	20.176	24.644	14.731	22.133	17.025	11.97	18.718	9.414
ENST00000221459|protein_coding	LIN7B	2.38	1.567	5.251	6.148	4.855	0	1.268	2.933	1.123	1.893	5.2	0.856	1.392	2.844	1.038	0.456	7.077	4.958	6.286	5.57	4.125	4.827	7.24	4.607	3.681	1.581	1.676	1.941	1.956	1.058	3.051	0	0.977	0.538	6.128	6.292	6.051	7.215	3.871	7.367	6.499	6.807	4.097	5.2	5.418	5.756	2.934	0
ENST00000221462|protein_coding	PPP1R37	7.087	11.409	8.089	6.562	4.667	5.851	7.819	5.611	9.874	7.306	5.868	5.999	6.818	10.849	8.562	5.06	2.824	4.122	6.242	11.285	7.877	4.452	10.55	8.751	5.558	5.039	10.556	6.344	7.543	9.088	9.941	7.55	6.712	7.59	3.723	3.551	5.204	5.59	1.771	6.029	11.294	12.46	9.93	11.217	11.962	5.739	10.599	5.509
ENST00000221480|protein_coding	PEX11G	29.065	16.118	31.385	29.695	28.336	21.152	13.359	16.716	18.449	14.939	19.992	19.976	12.04	10.095	17.973	3.92	19.549	28.803	18.761	23.258	18.893	26.517	22.031	28.152	19.651	25.665	9.271	13.087	19.953	12.279	25.545	11.692	13.711	9.306	23.878	12.965	24.556	11.126	15.375	16.752	21.752	14.891	12.431	16.81	15.64	16.196	8.786	20.301
ENST00000221486|protein_coding	RNASEH2A	3.624	4.381	5.351	2.561	5.855	1.706	1.058	1.58	2.793	4.121	2.285	3.879	3.105	4.376	1.414	4.961	0.738	1.493	0	3.685	7.161	2.45	1.623	0.86	4.994	2.647	2.916	3.163	4.771	3.533	2.731	1.65	6.046	2.132	0	1.591	4.502	1.995	0.736	0.728	5.109	2.151	3.983	3.766	4.498	4.731	0	3.155
ENST00000221494|protein_coding	SF3A2	13.766	14.119	14.276	14.058	11.189	18.31	14.975	21.263	20.215	11.793	20.235	14.607	22.025	21.346	20.205	44.035	9.247	10.575	8.101	14.832	17.354	13.638	12.947	11.767	12.501	11.521	28.31	24.414	20.543	16.326	21.199	20.078	19.886	20.024	8.969	7.883	8.753	12.258	5.801	8.636	12.388	13.651	7.676	11.37	13.424	15.316	30.083	20.539
ENST00000221538|protein_coding	RSPH6A	0	0	0.424	2.841	0.884	0	0	0	2.729	0	1.862	0	0	0	0	0	11.712	19.482	5.647	4.082	0.677	0.559	1.512	4.073	5.327	2.342	0	0	0	0	0	0	0	0	10.383	9.111	12.251	14.224	9.561	18.454	2.563	1.691	0.837	1.719	1.436	1.597	0	0
ENST00000221554|protein_coding	CCDC130	13.945	14.166	16.08	12.927	15.694	9.571	20.122	10.949	20.148	18.681	17.581	11.365	16.668	14.815	13.522	17.36	6.54	12.479	11.278	18.328	10.307	13.45	17.862	13.609	14.282	14.774	15.63	13.585	11.561	14.548	12.127	14.403	12.447	11.064	2.255	8.81	11.06	14.429	11.935	10.953	21.007	22.754	16.495	19.285	18.98	13.979	22.788	9.594
ENST00000221573|protein_coding	SNAPC2	5.453	7.625	9.132	6.338	5.773	0	0	1.724	1.424	3.199	6.705	0.856	0	2.04	1.239	1.843	5.393	1.768	3.035	3.281	4.217	5.602	3.588	4.711	6.196	0.487	3.352	4.719	5.696	2.95	4.834	3.544	3.875	1.076	3.34	4	7.198	6.812	2.294	3.166	3.212	3.566	2.172	3.418	2.524	3.83	0	1.542
ENST00000221665|protein_coding	FIZ1	2.262	5.662	3.716	2.715	5.37	2.688	4.146	2.804	5.192	2.766	3.208	2.053	4.327	4.749	4.877	4.415	0.738	1.238	3.637	4.245	4.912	3.229	5.274	4.361	2.555	3.491	4.956	3.578	5.205	3.181	5.209	5.72	1.954	4.372	1.046	3.616	2.648	2.11	3.327	1.235	5.224	5.445	2.327	4.04	3.469	3.796	4.134	3.493
ENST00000221671|protein_coding	C19orf44	2.874	1.945	1.019	3.629	3.409	1.357	0.529	2.193	4.206	6.109	4.929	2.716	4.611	4.662	2.476	2.07	2.501	1.493	2.622	3.604	7.724	6.356	2.65	4.674	5.446	4.499	0	4.474	1.296	5.514	3.513	1.894	3.444	3.007	2.516	2.902	2.325	2.943	2.591	2.252	3.592	3.561	4.406	6.426	4.835	5.639	4.104	4.074
ENST00000221801|protein_coding	FBL	18.014	17.365	15.477	18.592	21.835	27.521	36.365	47.584	26.325	17.916	17.911	29.211	37.711	59.403	35.398	61.201	10.154	13.003	17.863	19.784	16.369	17.624	30.205	16.063	14.785	13.899	67.436	42.401	23.796	35.388	35.125	45.297	32.798	49.049	9.081	16.214	7.453	21.157	8.376	11.977	20.787	35.737	15.608	17.149	17.996	13.612	29.695	34.081
ENST00000221847|protein_coding	EBI3	3.273	10.867	7.106	3.175	1.641	0	4.547	9.408	0.803	5.385	4.767	5.072	3.546	6.559	11.87	25.321	8.27	0	6.387	3.98	10.411	3.009	5.91	3.76	3.121	1.434	28.72	11.265	9.335	4.38	16.476	2.257	3.502	9.496	2.516	3.492	0.859	1.124	1.035	1.445	1.554	5.694	3.002	1.922	5.169	7.542	2.637	3.648
ENST00000221859|protein_coding	POLR2I	108.123	104.159	125.862	126.289	119.004	48.402	54.621	41.083	101.005	93.828	92.153	50.025	29.826	28.399	33.508	25.31	69.901	94.906	101.995	83.498	62.983	60.988	104.821	91.493	80.295	78.105	39.818	41.563	68.682	31.246	40.396	56.735	36.185	39.753	91.177	56.569	100	76.897	69.317	87.743	92.205	72.317	58.928	66.568	74.24	73.608	40.798	53.694
ENST00000221899|protein_coding	CACTIN	4.783	5.515	6.322	4.395	5.373	0	4.031	1.502	5.027	3.636	4.23	8.74	1.096	5.385	2.993	6.382	0.738	5.175	3.141	6.036	4.451	7.349	8.029	8.448	3.691	4.845	6.56	5.546	6.93	5.39	5.784	6.667	7.094	3.827	2.916	2.994	5.308	6.654	6.521	2.752	3.768	6.097	3.153	4.294	4.444	7.243	0	3.56
ENST00000221930|protein_coding	TGFB1	11.541	15.568	18.202	12.382	11.846	5.145	7.742	20.106	17.509	17.669	19.022	10.84	9.567	31.7	17.557	63.745	3.367	7.127	7.496	13.603	8.522	10.612	14.009	6.846	9.424	5.493	19.054	16.526	11.523	9.81	16.98	10.335	4.721	14.577	1.47	5.836	7.376	10.458	14.944	7.318	19.746	18.102	13.598	6.288	25.881	7.722	12.135	5.622
ENST00000221957|protein_coding	PLIN3	11.564	11.772	15.338	10.752	14.849	9.225	8.352	14.999	9.834	17.346	11.351	9.109	11.458	21.072	11.376	16.478	5.348	10.82	8.967	8.822	16.01	12.31	10.081	5.682	13.238	7.758	14.701	15.339	8.324	10.065	12.905	6.211	14.681	14.753	7.333	4.99	9.696	6.151	9.85	5.932	11.384	9.647	11.732	9.276	18.669	11	18.863	12.176
ENST00000221972|protein_coding	CD79A	0.786	1.116	1.283	2.042	1.753	0	1.126	1.971	1.926	1.778	9.081	2.053	2.96	2.31	6.86	280.108	9.202	4.378	2.943	3.465	13.321	10.502	11.936	9.082	2.113	3.678	0	3.746	2.231	1.058	9.799	5.334	4.454	4.567	1.046	43.192	6.671	4.969	2.055	6.092	14.374	9.567	9.891	2.289	46.537	15.373	2.637	1.586
ENST00000221978|protein_coding	NKG7	22.51	39.785	45.29	22.809	30.699	10.161	13.78	28.399	23.928	22.087	24.221	13.114	14.239	18.575	9.49	167.716	32.522	15.54	37.319	28.99	72.679	44.645	22.809	13.485	16.033	14.557	24.091	41.845	16.904	25.621	19.898	39.279	24.264	31.348	19.255	46.931	31.837	26.084	27.849	23.955	19.813	46.425	24.978	27.595	58.26	36.821	15.411	14.596
ENST00000222002|protein_coding	SULT2A1	455.663	620.344	299.718	263.863	326.462	509.002	541.431	308.531	382.389	272.903	679.116	513.605	407.082	119.357	248.523	5.489	486.594	391.715	303.208	407.267	515.412	444.994	276.366	388.451	355.047	568.221	372.843	327.45	373.86	493.482	444.315	486.548	411.784	338.553	341.49	396.852	429.672	388.291	353.271	473.763	429.675	531.786	618.911	696.226	170.947	575.637	328.191	652.728
ENST00000222008|protein_coding	RABAC1	109.139	140.943	100.629	98.381	128.327	58.194	55.552	67.737	115.248	100.322	150.854	56.774	64.075	89.803	72.701	54.145	122.717	81.436	87.002	82.043	123.173	102.425	79.702	74.522	96.068	87.38	79.74	71.96	67.301	52.091	65.4	71.264	54.937	48.196	89.633	78.63	86.723	66.569	84.816	73.244	126.579	98.838	88.994	87.254	124.682	101.258	56.599	70.684
ENST00000222115|protein_coding	HAS1	0	0.573	1.172	0	1.115	0	1.676	2.562	0.803	0.403	0	3.825	0	0.528	0.891	0	0	0	0.948	0.581	0.634	0	1.816	0.869	0	0	1.676	4.942	0	2.28	1.525	1.31	2.352	3.598	0	0	0	0.562	1.035	0.364	1.187	0	0.692	0	3.646	0	0	2.264
ENST00000222122|protein_coding	DBP	5.817	7.179	24.547	33.136	36.429	10.114	3.635	7.495	9.268	6.048	5.617	14.604	16.496	7.116	6.117	28.77	13.311	13.295	26.478	17.284	30.629	13.501	12.334	31.768	14.2	28.935	2.317	13.156	18.275	22.374	34.016	18.833	10.907	8.713	10.424	31.373	31.988	12.33	9.536	20.466	36.042	6.262	10.993	20.788	22.639	42.517	16.045	55.396
ENST00000222139|protein_coding	EPOR	0.572	2.586	1.757	1.983	1.522	1.357	0.529	1.166	0	2.41	4.727	0.856	2.664	0.744	1.263	1.258	0.738	0	1.943	1.977	0.994	1.677	1.348	1.925	1.032	1.801	0	0.361	0	0	2.403	0	0.977	3.78	0	0	0	0	0	0.882	2.334	4.511	1.384	2.621	1.618	2.354	1.467	1.796
ENST00000222145|protein_coding	RASIP1	4.148	4.562	5.557	2.079	2.61	2.688	7.163	3.412	8.605	2.861	2.368	5.574	2.96	2.93	3.591	10.382	3.585	0	4.956	3.693	1.121	1.118	7.343	2.114	3.046	1.494	6.879	3.011	2.93	1.14	3.608	0	0	5.94	1.046	1.126	1.214	0.562	0.736	0.882	4.15	9.054	0.883	3.071	3.697	1.623	0	4.072
ENST00000222157|protein_coding	FGF21	0.786	14.139	5.445	10.286	8.355	0.982	3.65	9.473	0	10.301	8.947	24.062	19.241	2.735	0.519	0	7.932	2.916	18.12	4.924	11.273	4.537	0	1.41	0.718	4.765	7.159	26.276	23.21	23.52	2.723	21.3	62.701	6.111	22.644	1.689	4.705	5.197	3.174	4.421	2.338	7.648	3.48	1.756	1.078	2.099	19.299	6.052
ENST00000222214|protein_coding	GCDH	68.228	50.081	70.109	56.461	66.181	82.307	48.459	55.162	56.197	34.646	50.908	64.578	38.014	28.771	53.731	20.997	33.583	30.639	30.649	45.965	56.411	36.816	44.916	39.531	32.742	70.435	40.604	32.547	71.643	46.19	79.689	59.128	44.019	46.473	35.823	17.379	37.42	21.875	23.259	25.134	37.324	31.25	48.116	40.355	30.328	33.717	39.793	48.234
ENST00000222219|protein_coding	DNASE2	35.213	35.953	50.86	31.866	49.875	29.156	26.773	44.113	36.146	34.382	33.451	34.231	32.291	42.953	50.939	24.354	31.618	36.44	31.012	35.754	36.455	40.592	27.103	26.248	34.643	30.715	15.167	33.021	35.85	32.195	44.324	31.399	33.438	27.911	21.97	20.048	39.751	22.197	35.071	27.243	35.248	21.007	39.716	31.243	39.488	27.227	27.639	37.329
ENST00000222224|protein_coding	LENG1	22.71	26.322	21.142	22.359	19.961	18.179	12.456	17.41	18.791	24.654	24.684	10.81	11.505	17.515	18.406	28.825	18.178	15.337	23.278	22.8	25.749	20.886	21.523	18.346	15.343	21.861	27.163	20.561	3.691	13.657	14.163	14.833	13.858	14.233	17.707	26.007	20.898	19.809	25.02	22.758	18.453	23.929	23.362	23.997	22.258	22.191	25.262	9.987
ENST00000222247|protein_coding	RPL18A	4.606	6.705	4.803	5.463	5.188	4.494	2.314	3.985	3.384	5.7	7.534	3.714	0.784	3.319	4.482	1.39	2.892	1.768	5.054	2.033	2.703	2.341	5.114	3.576	5.096	3.111	7.273	3.285	2.405	0.946	3.532	3.503	2.898	4.106	5.077	1.545	1.466	1.022	1.035	3.756	4.638	4.731	3.144	3.631	2.964	3.496	2.067	3.017
ENST00000222250|protein_coding	ARRDC2	3.49	5.432	4.448	10.042	3.224	2.963	15.904	5.56	16.736	12.784	19.977	9.343	31.259	20.063	33.005	6.036	0	0	2.021	2.403	2.762	5.958	6.129	6.192	7.822	6.061	5.577	13.114	7.606	5.121	9.951	9.051	9.003	12.605	2.255	5.87	2.807	4.276	2.851	2.119	11.965	14.746	9.406	12.481	6.621	11.472	23.45	9.898
ENST00000222254|protein_coding	PIK3R2	19.905	24.434	25.761	18.086	23.53	6.717	8.928	5.901	19.681	15.921	10.328	8.271	9.941	16.737	9.493	10.062	22.182	13.693	15.083	24.202	25.319	26.315	15.361	20.519	24.583	11.839	13.192	19.491	23.33	16.174	21.616	18.532	7.787	10.186	20.579	17.748	26.024	21.948	20.478	18.137	30.626	18.78	31.517	22.37	20.364	22.992	22.542	16.492
ENST00000222256|protein_coding	RAB3A	5.375	2.859	4.832	5.089	1.972	0	2.693	3.698	3.803	2.181	0	0	2.176	6.603	6.378	4.168	4.023	0.691	2.976	2.65	4.964	4.981	2.86	1.705	3.348	1.082	0	1.86	5.499	3.024	4.922	2.96	6.251	0	0	1.509	2.189	1.819	3.002	3.327	2.965	1.101	3.346	2.459	8.538	3.858	3.534	6.709
ENST00000222266|protein_coding	PSENEN	42.814	47.861	43.659	36.571	45.373	24.775	27.712	31.237	49.353	36.383	53.347	24.163	18.541	23.618	33.376	18.767	35.19	41.465	50.834	43.333	42.339	33.042	38.201	38.646	49.312	35.151	30.888	28.294	22.309	21.514	25.098	32.77	21.73	19.877	35.269	30.95	34.133	39.002	42.001	33.081	47.28	42.151	28.262	35.715	40.482	27.801	27.382	24.164
ENST00000222271|protein_coding	COMP	0	0.33	0.424	0	0	0	0.739	0.805	1.424	0.569	1.189	0	0.784	3.278	0.79	0	0	0.691	0.83	0.581	0	0	0.756	0.549	0.403	0	0	2.095	0	0.529	0	0	0.977	0.96	0	0.661	0	0	1.035	0.665	0.39	1.321	0.762	0	6.133	0.576	0	0
ENST00000222284|protein_coding	TMEM147	26.586	48.405	51.496	37.355	32.863	13.751	25.376	21.632	30.042	35.271	45.988	15.957	19.119	27.077	17.537	19.362	48.508	35.165	34.117	20.22	31.266	27.128	32.705	21.603	36.457	23.75	13.022	15.897	19.837	14.153	19.551	21.003	24.687	15.576	40.032	23.023	40.25	41.264	30.829	31.431	45.87	24.646	38.122	25.67	32.958	29.918	18.217	15.102
ENST00000222304|protein_coding	HAMP	1483.57	495.275	1442.68	858.835	695.296	550.571	76.62	1511.78	58.661	818.256	1478.73	363.837	109.36	812.958	346.504	2.678	1082.88	2409.53	317.238	1422.24	693.601	926.385	3291.43	1215	437.435	1150.32	1351.19	468.122	1562.43	133.077	2261.33	697.659	209.598	700.35	67.456	2194.99	2450.34	2147.95	900.46	1991.42	748.017	696.207	933.373	625.569	109.226	153.364	269.252	184.409
ENST00000222305|protein_coding	USF2	31.401	22.458	32.238	28.796	25.308	18.424	14.239	38.004	10.601	15.478	22.466	18.305	20.084	17.468	19.029	17.534	14.609	21.563	15.967	22.505	25.665	22.127	20.469	25.22	19.571	19.591	17.576	19.679	21.418	17	34.707	23.544	17.125	16.869	9.864	16.106	20.047	12.901	13.392	24.302	21.391	21.297	23.427	19.849	14.592	11.404	16.421	20.058
ENST00000222329|protein_coding	ERF	58.641	51.86	64.939	57.581	46.352	62.15	55.197	71.465	56.795	34.5	70.794	62.046	66.302	56.418	64.616	33.683	29.84	38.786	42.355	46.733	63.731	51.177	53.51	37.958	33.352	28.927	36.541	51.152	59.266	50.007	61.919	56.989	61.334	56.759	44.395	37.004	34.012	30.303	38.041	43.599	62.882	82.608	44.391	52.502	38.033	48.371	58.638	57.916
ENST00000222330|protein_coding	GSK3A	17.89	24.848	21.56	16.981	13.866	20.116	23.353	24.54	15.392	14.187	23.11	20.712	17.783	26.804	27.774	23.566	9.283	16.193	17.477	19.052	16.719	14.125	19.312	14.287	19.432	15.455	29.927	19.55	19.154	22.848	26.054	23.926	21.565	19.972	17.13	6.651	15.608	9.654	10.061	12.214	22.23	24.304	19.622	19.802	20.656	18.627	18.568	18.65
ENST00000222345|protein_coding	SIPA1L3	6.11	9.256	8.751	8.138	9.374	3.67	5.458	8.307	5.522	9.238	6.043	9.933	6.953	13.666	9.726	25.462	2.922	0	2.146	6.667	15.493	9.021	10.564	4.868	4.01	7.851	15.787	11.28	11.745	10.503	8.74	9.611	6.603	9.582	0	3.653	2.073	0.562	0	2.053	10.742	10.175	9.677	9.22	12.709	15.238	6.171	4.569
ENST00000222374|protein_coding	CADM4	0.572	3.177	1.172	1.329	2.279	0	1.886	1.946	1.926	1.71	0	1.197	1.88	3.51	2.933	0.344	1.295	3.326	1.402	0.815	1.807	1.582	1.06	2.627	0	2.068	0	2.118	4.275	0.743	1.479	2.841	0.977	1.498	1.046	1.126	0	0	2.918	2.207	2.286	2.291	2.592	1.848	1.084	0	2.067	0.644
ENST00000222381|protein_coding	PON1	537.049	384.814	648.29	568.563	553.79	475.529	147.01	425.81	198.135	238.083	464.164	370.603	353.827	112.079	343.009	3.116	444.502	575.484	540.678	581.768	295.799	301.657	491.24	641.388	349.087	382.873	221.767	366.035	485.995	225.002	430.248	291.288	301.377	304.476	240.825	348.727	492.432	464.017	185.874	206.57	452.018	351.648	373.728	528.315	421.818	380.295	217.151	420.604
ENST00000222382|protein_coding	CYP3A43	14.79	9.148	8.482	41.237	22.796	32.91	16.843	19.326	26.258	4.9	15.104	43.558	34.957	0.668	7.876	0	18.247	8.092	9.507	13.089	11.216	49.649	27.255	40.987	5.558	36.058	9.274	4.915	46.447	20.267	19.785	68.739	25.213	20.906	15.524	40.041	22.875	11.211	15.807	10.318	19.862	53.998	16.375	44.087	7.89	17.404	10.03	31.168
ENST00000222390|protein_coding	HGF	65.121	88.736	106.922	100.955	96.76	76.097	91.145	102.692	133.376	215.979	99.603	95.826	92.85	199.268	149.782	19.435	145.061	143.022	103.928	153.121	114.772	180.51	82.533	94.505	164.112	153.901	82.606	148.855	104.172	109.358	67.254	28.749	65.509	135.637	99.472	142.357	115.75	243.073	158.932	82.203	149.713	120.707	192.406	113.172	305.496	116.938	100.072	74.129
ENST00000222399|protein_coding	LAMB1	21.272	18.828	11.837	16.118	5.05	14.149	46.495	17.247	37.283	59.769	17.226	21.174	38.741	60.103	48.484	27.318	8.683	14.387	14.525	11.799	15.543	24.671	19.027	13.484	15.447	12.127	28.338	29.735	17.178	25.709	14.94	9.34	12.839	39.125	9.379	10.768	8.622	22.004	14.883	10.239	24.578	24.824	24.764	21.135	37.496	10.714	23.332	8.106
ENST00000222402|protein_coding	UBE2D4	43.262	43.587	32.741	36.032	34.919	20.905	22.027	19.521	25.728	31.631	21.728	22.469	12.59	19.207	27.535	14.51	23.978	18.241	28.84	22.563	25.579	24.325	23.462	37.001	32.116	30.695	13.981	18.366	23.724	27.868	25.354	25.27	17.079	20.494	22.496	20.108	25.763	21.168	24.112	25.015	27.065	26.656	29.238	26.941	28.374	19.231	20.337	23.288
ENST00000222511|protein_coding	GTPBP10	44.131	44.737	39.495	43.397	33.73	55.853	48.572	32.456	36.026	37.827	44.348	54.98	54.461	46.697	39.369	44.68	40.923	35.347	39.237	60.621	38.819	33.272	43.425	49.065	30.22	52.299	61.193	54.772	37.924	38.279	45.064	55.373	50.33	55.727	36.212	44.569	30.07	45.699	37.907	43.616	38.603	56.021	41.278	45.48	40.141	39.364	48.18	39.175
ENST00000222547|protein_coding	BET1	62.857	58.647	61.923	67.541	51.505	49.995	54.218	64.102	47.742	57.138	43.544	60.201	69.676	58.989	58.526	78.44	68.401	44.541	57.242	52.732	59.222	48.581	48.525	58.969	54.282	50.255	67.083	47.434	61.118	55.353	54.863	55.522	53.854	49.839	72.799	64.62	48.754	84.399	72.612	48.098	46.556	62.939	63.536	56.981	59.55	48.016	49.091	54.055
ENST00000222553|protein_coding	NAMPT	318.182	324.647	169.434	179.401	174.399	371.256	317.092	390.984	191.037	312.512	253.217	160.323	293.787	164.512	268.011	91.534	277.633	298.919	397.463	246.468	173.663	93.224	305.616	213.578	175.069	164.139	451.599	210.929	150.432	184.802	168.227	171.406	171.248	637.91	256.85	250.443	170.601	357.132	181.429	202.476	221.569	374.605	118.766	248.381	157.742	156.97	212.261	196.057
ENST00000222567|protein_coding	POLR1F	33.154	44.097	29.848	30.537	24.015	42.935	38.913	33.862	28.63	41.209	33.263	37.089	35.247	54.083	49.404	70.803	35.151	25.785	42.315	31.911	33.828	28.529	28.634	38.025	37.824	36.993	61.324	42.784	28.23	38	32.062	36.554	39.877	48.217	40.501	32.472	28.08	35.839	27.882	31.775	31.786	30.741	36.988	24.937	40.77	32.671	31.357	31.641
ENST00000222572|protein_coding	PON2	134.414	167.542	168.93	163.447	214.883	191.452	240.206	174.29	224.099	292.735	181.806	220.792	291.675	343.465	379.269	65.284	291.898	199.03	207.927	164.286	334.566	284.037	164.744	168.797	274.568	206.848	322.892	377.534	242.041	332.04	246.253	306.01	246.977	193.823	190.146	198.1	159.99	291.552	235.434	149.908	221.407	226.303	214.099	254.289	271.275	216.404	322.596	246.391
ENST00000222573|protein_coding	ITGB8	0.572	0	1.498	0	0	0	1.567	0.583	0	3.057	1.612	0	0.784	4.948	1.744	0	0	0	0	0	0.761	1.879	0	0.622	1.347	0.62	0	0.914	0	0.529	0.624	0.947	0	0.538	0	0	0	1.668	0	0.364	1.099	0.371	0.346	0.292	1.173	0	0	1.288
ENST00000222574|protein_coding	HBP1	48.711	35.807	42.306	42.1	38.342	52.497	44.838	60.085	45.321	37.431	40.462	54.251	61.714	40.298	53.979	55.284	60.799	42.692	58.762	53.294	46.412	44.683	39	44.386	36.932	48.267	41.89	42.63	52.171	59.591	59.457	60.805	51.153	45.137	50.902	62.659	46.821	39.502	48.64	43.301	48.727	71.504	59.484	53.45	49.007	28.772	42.271	68.788
ENST00000222584|protein_coding	SP4	4.41	5.422	10.951	4.261	2.525	2.946	9.418	2.203	10.682	9.738	5.326	4.731	9.183	11.33	10.39	19.868	0.738	3.156	2.601	2.431	7.905	12.726	3.164	9.125	7.716	12.653	1.676	10.449	2.565	10.04	8.122	9.702	6.057	11.076	2.516	8.102	5.681	7.727	1.591	4.99	9.28	7.029	10.9	10.14	15.24	10.897	9.105	6.721
ENST00000222644|protein_coding	MPP6	9.4	15.518	11.21	17.059	8.464	6.36	11.134	9.423	6.284	6.182	8.418	13.731	11.85	20.231	9.857	3.67	2.214	5.89	4.833	17.11	8.661	15.873	16.162	14.344	10.342	17.743	11.512	13.265	7.041	17.876	14.497	14.214	12.469	13.396	2.94	4.864	3.874	11.009	3.68	8.462	15.562	19.226	13.348	14.556	12.253	10.302	3.534	5.828
ENST00000222693|protein_coding	CAV2	34.106	52.341	38.945	31.148	32.605	28.482	47.207	51.011	61.435	59.495	57.172	31.406	50.114	91.772	76.682	83.325	32.185	31.272	44.762	50.237	30.652	33.891	34.191	43.053	62.329	42.294	33.665	53.314	45.769	42.779	64.068	63.027	42.224	57.61	16.294	24.485	30.418	44.801	29.773	34.543	54.236	28.564	53.811	48.271	38.734	35.841	51.164	43.81
ENST00000222725|protein_coding	LFNG	2.628	6.563	5.625	4.845	4.629	6.869	5.943	11.573	8.137	5.009	8.891	7.59	2.212	19.287	5.853	47.948	4.451	5.979	4.136	8.897	7.883	9.25	8.031	4.205	6.739	5.748	6.548	8.768	5.856	5.263	9.072	5.997	4.413	8.285	4.366	8.353	5.486	6.809	4.52	6.273	12.267	5.804	7.214	3.199	19.021	9.025	8.519	7.519
ENST00000222747|protein_coding	TSPAN12	36.926	46.764	30.643	40.551	45.956	40.987	36.293	39.037	44.669	39.894	29.72	62.836	45.093	60.707	57.656	54.874	38.794	31.19	43.831	40.564	43.931	32.9	34.345	55.934	44.602	42.112	21.065	31.655	46.11	57.333	56.177	42.564	34.828	29.509	24.668	36.323	41.882	35.02	37.672	27.429	55.7	21.036	31.437	29.151	38.192	26.443	32.908	47.379
ENST00000222800|protein_coding	ABHD11	8.363	14.024	14.682	12.291	10.154	2.688	5.415	8.76	17.42	14.611	12.931	4.684	5.075	11.586	5.386	4.835	10.33	10.628	11.396	10.871	12.804	10.116	23.179	11.259	14.464	7.459	18.017	17.787	13.346	6.98	9.478	9.424	16.049	14.783	14.239	7.382	12.841	13.384	10.783	9.659	11.575	12.625	9.698	6.934	12.636	14.952	11.407	8.482
ENST00000222803|protein_coding	FKBP14	5.065	7.023	4.984	7.93	4.974	6.176	9.897	9.392	6.722	8.622	2.665	13.041	11.229	12.874	9.248	5.104	0	4.697	5.322	5.328	5.098	7.473	4.338	5.678	6.227	7.604	21.386	11.61	2.592	9.56	7.531	10.941	9.974	8.155	4.258	3.593	2.189	6.169	3.002	4.579	3.91	5.778	5.91	4.424	10.932	2.241	9.351	4.647
ENST00000222812|protein_coding	STX1A	0	1.306	0	0	0	0	0.529	0	0.803	0.403	0	0	0.784	0.996	0.519	0.916	0	0	0.474	0	0.634	0	0	0.434	0	0.347	0	1.379	0	0	0.749	0	0	0	1.046	0.465	1.214	0	0	0	0.554	1.78	0	1.513	0.32	0.408	0	0.644
ENST00000222823|protein_coding	NOD1	0.985	2.651	2.752	3.258	1.522	1.357	5.284	4.414	10.588	9.123	2.019	5.877	7.7	7.387	5.885	19.312	2.788	3.542	4.922	5.982	7.871	6.518	5.967	2.753	7.181	3.126	3.993	7.018	2.231	4.798	6.626	4.61	2.728	8.761	2.516	5.352	6.439	6.061	6.916	3.324	6.989	11.315	4.859	6.457	12.814	3.893	2.934	2.551
ENST00000222902|protein_coding	CCL24	3.302	0.66	0	1.902	0	0	0	3.432	2.059	7.705	0.673	0	0.784	1.658	3.861	51.471	0	0	7.567	2.061	0.317	0	0	1.716	1.975	0.62	0	0.722	0	0.529	2.955	0	0	0	0	0	0	0	0	0.364	2.487	1.472	0.762	0.812	2.668	0	0	3.055
ENST00000222969|protein_coding	BUD31	86.04	97.971	106.045	84.424	87.185	53.317	50.938	68.588	101.022	96.414	89.722	52.847	49.688	72.539	67.213	80.438	85.287	70.328	98.993	94.281	96.746	94.156	65.193	71.934	83.515	76.032	69.131	66.428	47.039	59.306	59.654	66.266	55.254	53.535	88.152	89.897	91.083	103.124	106.808	103.247	76.657	74.433	82.16	86.987	92.027	93.433	68.579	55.753
ENST00000222982|protein_coding	CYP3A5	15.378	12.213	6.79	19.567	22.688	31.284	11.306	18.231	13.349	10.173	10.924	40.693	26.735	8.425	9.759	0.344	16.307	11.344	12.574	14.348	26.869	49.311	19.774	28.03	8.896	33.751	14.194	22.122	35.266	26.567	18.391	30.907	28.504	48.921	15.402	11.493	16.507	13.44	18.606	8.591	21.594	34.648	25.621	31.885	11.749	21.464	30.776	10.406
ENST00000222990|protein_coding	SNX8	23.31	22.366	27.355	23.473	22.707	19.26	15.638	24.577	21.222	23.82	25.698	18.11	20.22	18.875	16.46	109.885	25.498	22.644	19.957	19.933	35.138	21.533	28.352	26.253	19.633	20.071	24.882	19.535	18.288	18.162	22.872	15.062	16.542	24.001	21.002	18.839	28.024	23.397	16.026	15.003	18.392	32.148	21.935	23.304	24.161	26.41	26.599	23.241
ENST00000223023|protein_coding	WASL	90.784	94.866	104.237	111.612	105.891	151.998	129.668	151.615	90.101	82.765	98.905	146.02	167.568	159.748	136.3	107.085	49.733	41.627	49.864	67.297	124.317	130.584	68.228	76.19	66.468	102.229	122.609	145.827	129.071	148.4	154.606	151.118	130.754	138.193	41.516	51.145	35.783	49.127	53.502	44.648	62.55	73.844	94.558	96.004	75.103	129.804	152.857	165.041
ENST00000223029|protein_coding	AIMP2	17.794	29.292	18.893	20.9	18.267	36.53	44.686	36.24	23.618	28.934	16.697	37.036	28.833	33.123	43.604	15.048	28.579	22.054	27.198	23.342	19.742	18.69	27.564	29.037	32.624	16.473	44.941	34.744	46.294	30.612	32.921	48.465	34.376	32.493	29.618	28.715	17.416	39.984	29.399	22.364	21.811	32.37	22.977	29.509	25.431	20.336	20.243	35.452
ENST00000223051|protein_coding	TFR2	83.593	72.759	81.558	78.019	92.13	107.151	113.274	96.346	86.834	61.542	79.104	140.819	166.225	46.386	74.974	0.688	90.678	110.095	108.376	124.75	163.181	102.589	102.466	85.252	94.094	76.342	128.808	86.388	156.672	104.534	87.909	168.322	115.501	84.421	42.654	69.378	78.796	57.762	61.659	51.927	82.406	61.192	78.149	98.642	48.446	93.383	201.813	135.188
ENST00000223061|protein_coding	PCOLCE	36.615	8.805	35.443	24.636	26.184	13.439	6.946	13.038	11.902	12.825	18.465	12.608	12.091	8.252	15.828	1.939	2.922	18.684	15.527	9.15	12.424	14.89	16.466	13.353	12.38	8.1	4.956	5.433	15.215	1.857	9.893	7.131	10.328	6.638	16.579	10.92	10.693	12.367	12.603	8.493	10.042	7.926	7.634	6.331	14.685	13.999	6.703	6.858
ENST00000223073|protein_coding	RBM28	19.719	19.912	12.22	16.886	21.174	13.463	20.102	17.846	22.623	36.603	18.223	24.989	29.286	31.221	22.873	21.004	9.031	9.23	18.039	16.525	19.157	30.741	29.511	22.329	18.285	25.641	46.215	20.205	9.885	25.189	20.062	25.052	25.393	33.437	12.11	11.983	13.69	22.362	9.441	12.934	21.301	28.878	21.442	21.031	23.442	18.429	16.2	20.01
ENST00000223095|protein_coding	SERPINE1	28.099	294.371	208.095	53.255	86.856	129.251	57.412	356.668	83.826	307.698	280.647	165.477	194.839	40.562	132.794	3.508	78.096	186.936	138.903	106.613	219.503	46.592	48.384	156.391	239.755	123.022	664.663	221.348	263.222	186.572	91.125	194.028	188.949	206.105	182.844	67.76	74.192	23.453	71.143	41.269	212.203	138.845	16.256	227.101	83.252	99.549	154.425	123.102
ENST00000223127|protein_coding	PLOD3	22.987	48.885	38.296	32.03	34.388	29.333	46.69	46.926	51.916	45.912	45.79	45.414	47.355	45.045	48.343	23.763	35.003	32.622	37.164	26.278	37.605	33.415	38.175	35.866	45.386	23.101	64.202	78.68	56.015	39.653	49.957	33.736	46.009	45.245	40.187	27.103	31.669	30.971	33.779	33.603	34.307	39.689	41.782	36.449	35.849	39.371	93.577	57.839
ENST00000223136|protein_coding	FIS1	158.696	164.854	181.781	142.095	172.025	113.068	136.176	119.582	181.366	145.375	222.783	122.946	131.369	147.505	156.629	116.322	271.14	201.319	215.066	150.355	209.686	195.822	157.834	183.238	172.655	139.733	120.558	114.534	113.712	113.694	114.932	150.622	113.029	110.622	330.999	209.041	252.268	256.037	257.324	207.573	193.143	171.01	170.723	172.24	151.278	216.403	121.773	158.073
ENST00000223210|protein_coding	ZNF862	6.97	6.362	2.84	5.909	4.032	9.196	7.164	1.817	9.602	7.939	4.447	8.091	6.604	9.124	6.867	10.401	4.502	3.922	5.149	4.427	6.86	4.282	9.172	7.034	5.141	6.895	5.803	7.037	2.405	7.004	7.141	5.357	7.478	8.917	3.138	4.799	2.408	6.606	5.834	5.305	7.602	6.96	11.704	7.28	11.305	4.316	9.567	5.291
ENST00000223271|protein_coding	RARRES2	1239.55	1349.09	1346.72	1074.13	1753.88	744.768	721.194	704.934	1440.8	698.838	1514.09	977.756	1112.86	691.449	598.225	123.926	1139.48	1539.2	1649.58	1511.98	1089.55	1516.91	1273.12	1011.13	947.592	1256	1352.24	946.248	613.023	839.893	878.597	1442.63	798.673	963.708	1272.72	1519.68	1557.89	1401.07	1430.15	1555.4	1325.53	1338.47	1121.63	1249.55	1096.81	1206.02	883.03	873.345
ENST00000223273|protein_coding	YAE1	8.298	11.646	10.353	7.707	4.896	9.395	12.84	9.612	15.632	9.599	7.418	11.88	8.101	11.293	7.414	13.073	6.857	5.388	8.676	6.468	8.882	10.978	7.85	10.406	13.075	10.752	14.495	10.844	8.847	8.079	8.901	9.24	10.52	11.752	4.347	8.444	7.873	13.718	6.312	6.882	9.773	9.942	9.756	7.017	8.408	10.766	10.875	7.685
ENST00000223293|protein_coding	GIMAP2	4.752	9.156	7.787	8.713	3.64	4.644	7.401	11.195	5.291	7.234	4.304	9.145	13.851	7.013	8.416	42.666	8.756	3.645	10.512	8.553	4.589	12.309	2.692	11.281	6.002	5.485	16.703	19.839	8.587	13.127	13.716	13.17	7.884	9.394	2.516	14.731	2.198	1.977	9.028	5.816	5.102	5.132	5.81	5.167	8.22	9.523	9.321	6.021
ENST00000223321|protein_coding	PSMA2	47.06	41.37	60.459	58.097	49.401	23.898	17.464	23.282	34.853	18.819	45.399	31.366	22.371	8.096	17.617	5.778	32.315	31.533	30.703	48.061	36.685	34.387	26.902	35.66	23.095	32.381	13.868	18.974	25.576	21.947	25.503	12.881	17.779	14.368	27.604	23.449	41.935	27.858	29.531	29.556	39.302	17.671	26.165	44.148	22.814	40.814	13.605	20.109
ENST00000223324|protein_coding	MRPL32	148.606	149.387	150.336	168.997	147.852	155.036	119.916	148.954	113.472	120.813	144.666	161.717	125.126	136.347	133.116	97.487	90.262	102.645	106.455	123.76	149.075	147.593	122.831	133.341	113.879	144.075	142.323	159.447	146.04	139.117	158.985	136.095	139.661	162.488	98.233	100.438	96.174	108.563	93.868	115.851	126.89	97.355	149.202	162.33	123.513	159.492	112.194	116.375
ENST00000223336|protein_coding	COA1	14.921	17.789	12.256	15.413	13.738	15.206	21.802	21.669	23.009	19.828	17.517	25.647	21.689	18.921	17.167	23.714	12.465	10.77	11.722	15.864	16.028	21.473	25.19	16.284	17.763	20.618	18.787	16.42	26.269	22.742	20.677	13.748	25.139	26.865	12.292	18.469	14.516	14.201	11.036	10.91	16.138	22.09	18.084	15.425	20.622	19.959	22.612	22.152
ENST00000223357|protein_coding	AEBP1	9.12	26.277	25.449	16.479	14.529	18.023	53.503	23.145	93.554	44.155	48.261	42.287	55.118	118.373	79.277	67.754	8.948	47.337	23.32	31.903	16.892	56.354	34.4	19.84	29.374	20.979	40.438	58.805	22.754	36.005	32.899	15.135	24.13	53.114	13.168	22.509	20.997	59.059	30.365	29.387	84.864	39.278	77.022	26.345	135.11	26.071	48.255	22.011
ENST00000223369|protein_coding	YKT6	23.459	31.851	24.583	22.118	19.102	30.145	28.159	20.463	28.011	34.761	28.527	22.138	15.712	42.145	34.741	45.912	17.786	19.113	30.397	24.982	35.133	26.641	25.183	24.874	23.957	27.284	29.215	27.836	24.769	23.141	31.165	21.429	26.684	22.172	17.137	20.104	18.771	17.7	15.464	25.783	30.444	27.714	27.412	28.377	40.874	33.988	28.639	17.518
ENST00000223398|protein_coding	CLIP2	1.144	3.612	3.669	1.654	1.115	0.982	2.185	1.838	7.457	4.26	3.968	3.051	1.568	13.046	4.615	4.137	0	0	1.307	2.523	1.257	0.559	0	1.056	3.115	3.324	3.352	3.03	1.87	3.339	3.082	2.597	0	1.614	0	0.465	0.607	1.584	0.736	1.092	6.93	2.277	3.312	2.175	6.313	0.735	0	0.644
ENST00000223428|protein_coding	ZNF510	0.572	3.871	2.407	3.322	1.522	0.982	0.529	2.307	0.803	2.751	4.011	0	1.096	2.582	1.92	4.731	0	0.691	3.258	3.246	2.711	1.35	2.86	3.255	1.774	1.234	0	0.87	0	3.256	2.991	0	0	0	0	1.65	1.466	1.921	1.035	3.833	1.948	4.486	3.14	2.632	2.914	2.114	0	0.644
ENST00000223500|protein_coding	CHMP5	96.037	104.505	104.213	91.562	90.675	91.46	116.92	108.984	116.219	126.158	92.415	90.15	111.941	123.763	109.555	190.687	83.998	86.22	98.952	103.045	89.543	101.283	89.022	97.648	114.075	87.804	146.519	133.636	97.463	96.71	101.913	115.79	123.791	130.199	78.734	111.398	88.536	143.764	146.433	107.015	95.934	108.792	114.05	123.091	106.087	103.272	128.23	88.463
ENST00000223528|protein_coding	FKTN	7.562	13.765	9.749	9.301	8.372	11.996	8.089	8.451	7.921	11.752	6.254	9.897	13.922	14.572	11.825	14.518	7.056	3.59	6.106	10.129	10.164	9.859	8.606	6.385	6.902	12.077	11.654	14.092	10.773	14.626	11.865	12.219	11.842	9.902	7.026	8.602	6.256	7.093	6.39	5.133	9.094	8.944	9.422	5.794	12.616	6.934	14.778	11.514
ENST00000223641|protein_coding	SEC61B	208.54	226.313	189.993	191.122	229.676	117.03	135.241	136.856	199.855	216.41	251.455	101.646	110.153	86.06	114.83	72.409	203.32	224.379	231.222	174.005	207.438	170.442	204.936	206.683	208.934	167.147	164.307	106.288	138.502	95.466	108.195	123.831	106.876	98.662	295.551	171.491	190.218	208.871	186.393	223.528	191.048	203.73	161.937	179.47	175.281	187.395	151.975	136.557
ENST00000223642|protein_coding	C5	152.249	191.465	174.238	159.992	165.135	197.183	191.87	183.751	141.221	129.786	172.107	186.24	242.155	106.669	127.589	4.074	284.245	102.774	187.29	248.894	115.766	129.47	148.703	159.774	144.574	135.551	205.191	208.411	151.041	189.464	178.237	241.092	231.021	253.126	145.209	223.009	142.712	165.541	194.254	105.414	127.792	187.493	88.386	118.137	97.645	95.333	223.329	192.863
ENST00000223795|protein_coding	TNFSF8	2.889	3.162	1.596	2.156	1.276	0	9.966	5.902	9.158	4.864	8.254	2.375	5.016	2.237	8.54	10.115	0.738	2.073	1.606	2.884	5.108	4.457	3.632	4.266	2.236	3.581	0	5.585	2.805	3.999	2.228	1.894	0.977	3.373	0	7.01	4.849	4.815	0	3.101	6.606	9.929	5.446	5.19	9.954	9.386	13.667	1.542
ENST00000223864|protein_coding	PLGRKT	20.524	24.758	22.914	18.149	15.433	11.926	15.133	18.54	24.37	23.039	20.788	9.344	10.37	7.492	12.453	10.878	17.583	27.257	22.142	22.015	23.842	27.336	21.883	20.544	23.757	21.601	19.232	13.8	14.327	11.934	11.579	14.203	16.263	12.086	9.479	19.354	22.659	23.584	17.859	21.246	18.166	14.288	29.874	23.87	21.559	29.759	14.082	12.659
ENST00000224073|protein_coding	EDF1	353.772	422.881	424.598	424.795	398.908	229.55	276.694	273.197	465.249	471.757	468.074	271.002	268.614	421.345	276.018	267.603	434.881	502.069	480.556	471.926	444.15	461.271	373.603	404.626	488.627	382.223	325.461	355.252	189.605	306.654	266.142	328.467	328.567	276.25	444.255	489.374	538.839	599.922	511.265	565.164	466.711	445.745	420.801	439.08	430.012	440.539	279.026	243.391
ENST00000224140|protein_coding	SETX	37.414	44.336	33.425	44.934	30.896	66.359	62.445	56.826	46.163	59.095	41.997	69.234	61.87	73.999	56.844	154.185	32.019	23.828	24.17	41.475	55.496	56.757	44.077	29.443	27.037	41.566	82.015	69.403	37.437	83.918	58.462	52.953	61.756	83.57	17.551	30.096	24.995	31.249	21.954	25.136	37.263	54.797	45.752	44.79	60.491	58.349	58.29	51.424
ENST00000224237|protein_coding	VIM	49.85	86.551	98.012	52.837	55.944	32.247	84.896	105.857	154.42	165.8	86.654	57.923	72.411	218.505	118.327	599.713	84.97	95.659	95.076	75.261	53.139	80.856	156.026	92.586	158.655	60.878	101.793	148.036	51.075	73.777	75.35	38.038	86.041	129.902	76.998	134.276	90.857	161.597	141.544	92.964	162.219	114.149	100.864	54.969	164.453	61.122	96.72	49.708
ENST00000224337|protein_coding	BLNK	82.062	93.012	66.797	74.868	99.489	157.454	83.929	114.153	58.18	62.532	42.477	145.669	141.346	82.622	71.206	115.859	94.208	74.166	98.461	180.802	126.966	110.713	174.526	108.339	87.576	93.278	145.403	160.306	92.332	135.933	112.711	112.875	120.197	267.477	64.647	89.974	85.752	92.07	76.276	53.284	121.355	103.571	132.291	129.559	85.46	122.887	112.979	105.212
ENST00000224356|protein_coding	CYP26A1	3.06	6.611	19.452	27.885	10.026	14.696	0.739	36.969	7.208	0	1.862	56.051	7.162	2.05	4.424	0	2.033	5.467	9.557	21.65	17.808	49.123	7.522	30.402	10.997	33.6	9.274	17.001	10.497	15.932	19.057	42.208	24.108	2.603	25.72	0.465	18.643	1.022	23.137	11.917	32.332	7.225	1.321	1.973	3.17	16.386	4.401	20.91
ENST00000224652|protein_coding	ATE1	12.042	11.403	10.35	10.115	12.85	8.964	18.109	9.462	14.21	13.701	13.77	13.597	16.747	16.329	13.268	17.903	7.112	9.036	10.741	10.725	12.231	11.153	12.874	13.381	10.166	8.679	13.788	17.368	12.005	17.751	17.553	27.516	17.279	24.014	12.349	13.695	7.579	12.508	9.898	12.593	14.467	15.404	11.508	13.329	11.233	8.069	8.17	8.434
ENST00000224721|protein_coding	CDH23	8.83	3.092	0.848	11.606	6.953	12.445	5.376	5.493	4.926	1.532	1.189	5.767	0.784	1.972	2.625	4.374	0	2.74	3.548	1.977	12.746	1.35	21.385	11.016	3.571	8.612	0	1.633	4.361	8.318	9.605	9.944	0	3.81	0	0	3.957	0.797	1.472	0	4.42	6.776	0	1.449	1.622	1.451	0	0.644
ENST00000224784|protein_coding	ACTA2	26.574	60.357	23.98	31.418	25.67	15.506	44.049	43.737	85.258	23.59	43.926	30.645	33.209	102.096	87.494	170.815	18.441	33.917	68.779	57.147	38.038	66.234	71.478	25.19	38.853	22.5	33.831	48.688	21.746	22.3	21.564	15.976	32.315	50.768	52.102	40.321	22.325	53.37	63.571	28.602	41.937	44.32	48.737	20.354	140.656	37.459	36.392	23.709
ENST00000224950|protein_coding	STN1	12.934	17.914	15.823	15.741	12.476	13.74	15.477	16.093	17.755	20.507	16.213	13.278	12.553	25.504	19.769	24.425	22.53	14.553	26.21	26.935	19.628	30.397	22.006	23.306	25.035	16.543	3.352	21.379	20.51	14.883	15.175	12.452	12.195	13.323	24.945	17.903	16.954	25.403	15.181	13.477	21.232	17.131	25.726	20.075	28	26.997	7.984	19.596
ENST00000225174|protein_coding	PPIF	67.441	45.443	47.452	57.045	60.402	66.635	54.65	45.033	42.653	34.511	58.134	53.784	34.146	37.427	40.34	29.115	18.603	35.329	41.431	47.236	46.627	30.914	42.621	51.314	46.063	70.523	42.874	37.48	39.898	43.034	96.994	50.154	53.783	35.659	34.231	26.922	46.26	36.172	29.727	45.146	57.391	53.133	44.097	52.414	41.152	41.543	49.463	50.434
ENST00000225235|protein_coding	TBC1D12	6.588	10.024	7.21	7.383	6.247	7.065	6.898	4.771	9.391	7.41	11.76	12.361	11.315	9.899	11.767	14.184	6.965	5.027	6.829	8.631	12.74	7.722	13.732	10.244	8.423	11.969	3.486	8.647	6.844	10.87	10.285	5.177	8.513	7.673	2.255	2.599	4.031	4.611	4.362	5.364	8.051	12.758	9.093	8.251	11.138	14.098	7.168	8.058
ENST00000225276|protein_coding	ST6GALNAC2	0	1.446	0.424	1.112	0	0	0	0	0	4.739	0.673	0	0	3.826	4.455	1.941	0.738	0.691	0.83	0	1.774	0	0	0.311	0.968	3.638	0	0.509	0	0	0.749	0	0	0	0	0.465	0	0	0	0.364	2.94	2.901	0.883	1.941	4.072	0	1.467	0
ENST00000225296|protein_coding	DHX33	9.485	15.837	7.03	11.436	12.354	5.359	13.621	5.848	7.954	6.967	8.24	10.871	7.1	14.062	12.895	8.302	5.002	5.944	5.228	13.424	15.261	11.226	15.334	14.435	10.093	9.365	16.366	8.584	6.68	14.711	12.864	7.898	5.988	10.326	1.046	8.014	2.293	5.959	5.257	9.935	13.081	15.723	15.334	14.09	11.745	11.417	16.554	7.613
ENST00000225298|protein_coding	UTP18	13.14	17.803	15.615	13.281	10.9	2.963	13.17	15.823	12.48	17.904	18.661	13.148	11.692	21.379	13.954	15.76	12.95	9.973	19.362	12.083	16.161	18.308	16.18	15.459	14.261	12.831	26.694	20.076	8.834	16.142	13.721	12.781	23.92	19.13	13.431	16.102	10.856	13.059	14.612	12.426	15.047	25.093	14.506	14.183	15.398	12.011	16.8	12.242
ENST00000225388|protein_coding	NUFIP2	92.605	91.017	88.193	96.489	75.175	111.754	99.074	85.748	155.262	196.329	135.056	98.041	89.037	101.946	67.969	105.664	83.798	140.088	120.661	164.225	106.842	125.149	226.41	117.641	173.328	114.318	163.795	91.534	68.186	98.451	69.607	92.721	116.192	153.659	91.578	104.636	102.383	155.25	99.536	120.066	108.646	156.988	102.25	102.523	111.646	115.376	97.407	65.103
ENST00000225504|protein_coding	SUPT4H1	34.748	37.047	39.296	31.908	29.396	26.756	31.333	32.221	31.095	29.731	27.838	24.074	23.964	29.918	32.738	30.209	19.255	20.826	29.085	21.915	28.819	23.84	15.128	27.99	27.311	23.515	19.223	29.739	28.75	25.003	26.953	39.142	34.544	30.226	18.742	19.091	22.347	30.186	13.764	22.547	28.82	20.612	27.062	31.694	25.772	36.85	31.436	26.478
ENST00000225519|protein_coding	SHPK	19.257	34.162	26.965	31.125	35.442	36.757	48.02	32.701	32.783	33.227	23.322	67.401	44.43	36.767	39.514	14.528	37.427	27.798	22.398	50.157	50.285	66.713	47.75	33.607	43.16	42.393	27.95	39.274	47.585	57.741	50.709	45.939	45.359	29.873	41.732	31.764	30.852	20.763	38.443	29.124	49.217	36.73	52.373	49.059	46.396	48.334	36.453	57.766
ENST00000225525|protein_coding	TAX1BP3	1.745	7.52	5.91	4.567	3.705	2.339	4.321	2.375	12.153	10.028	7.925	3.392	6.686	10.524	5.132	6.956	2.941	4.665	6.81	2.885	3.766	7.154	3.616	3.562	7.106	3.257	2.317	6.632	0	1.801	4.271	2.257	4.797	2.586	2.255	3.379	5.676	7.377	7.228	5.626	5.788	6.897	5.99	5.403	8.547	6.499	3.185	0.898
ENST00000225538|protein_coding	P2RX1	0.572	0.786	0.424	0	0	0	1.268	2.163	0	0	0.673	1.197	1.392	1.967	0	4.415	0	0	0	1.162	0.317	1.223	1.512	0	0	0.487	0	1.041	0	1.857	0.874	0.947	0.977	1.157	0	0	0	0.562	0.736	0.518	0.891	0.523	0.491	0.584	0.706	0	0	0
ENST00000225576|protein_coding	TVP23C	0	1.422	0.848	1.404	0.638	0	0.529	1.724	5.192	2.594	1.346	0.856	2.929	2.553	2.178	3.943	0	0	0	2.176	1.211	0.559	1.06	1.935	1.435	3.93	0	3.476	0	3.004	1.654	0	4.067	2.036	0	1.669	2.041	1.022	0	0	2.91	2.717	5.937	1.328	3.798	2.749	2.067	0.644
[truncated: 18,971 more rows]
[truncated: 57 more columns]

## Sheet: SuppTableS5
Table S4: Gene ontology terms of multi-promoter and single-promoter genes
Multi-promoter genes
[truncated: 139 more rows]

## Sheet: SuppTableS6
Table S6
[truncated: 50 more rows]

## Sheet: SuppTableS7
Table S7
[truncated: 19,414 more rows]

## Sheet: SuppTableS8
Table S8: Enrichment of transcription factors (TFs)
[truncated: 57 more rows]
