# Supplementary material for: Alternative promoters in CpG depleted regions are prevalently associated with epigenetic misregulation of liver cancer transcriptomes
Source: Nat Commun. 2023 May 11;14:2712. doi: 10.1038/s41467-023-38272-4 (PMC10175279; doi:10.1038/s41467-023-38272-4)
Supplement: Supplementary file 5 — Source Data [file 41467_2023_38272_MOESM5_ESM.xlsx]

## Sheet: Figure1e_1f
chr	Start	End	TranscriptID	GeneName	Strand	Reference/Alternative	Multi/SinglePromoter
chr1	1354259	1355533	ENST00000454272|processed_transcript	ANKRD65	-	ReferenceTranscript	MultiPromoterGene
chr1	1550822	1565985	ENST00000505820|protein_coding	MIB2	+	ReferenceTranscript	MultiPromoterGene
chr1	1682670	1709909	ENST00000341426|protein_coding	NADK	-	ReferenceTranscript	MultiPromoterGene
chr1	1716724	1822526	ENST00000378609|protein_coding	GNB1	-	ReferenceTranscript	MultiPromoterGene
chr1	2179434	2234815	ENST00000478223|processed_transcript	SKI	+	ReferenceTranscript	MultiPromoterGene
chr1	6086379	6158621	ENST00000602612|protein_coding	KCNAB2	+	ReferenceTranscript	MultiPromoterGene
chr1	6324331	6453827	ENST00000361521|protein_coding	ACOT7	-	ReferenceTranscript	MultiPromoterGene
chr1	6508526	6520112	ENST00000475228|processed_transcript	ESPN	+	ReferenceTranscript	MultiPromoterGene
chr1	6527181	6545529	ENST00000535355|protein_coding	PLEKHG5	-	ReferenceTranscript	MultiPromoterGene
chr1	6845513	7829766	ENST00000303635|protein_coding	CAMTA1	+	ReferenceTranscript	MultiPromoterGene
chr1	8071786	8086369	ENST00000377482|protein_coding	ERRFI1	-	ReferenceTranscript	MultiPromoterGene
chr1	8414152	8483726	ENST00000476556|protein_coding	RERE	-	ReferenceTranscript	MultiPromoterGene
chr1	8921058	8938745	ENST00000234590|protein_coding	ENO1	-	ReferenceTranscript	MultiPromoterGene
chr1	9299902	9327957	ENST00000602477|protein_coding	H6PD	+	ReferenceTranscript	MultiPromoterGene
chr1	9599523	9645231	ENST00000302692|protein_coding	SLC25A33	+	ReferenceTranscript	MultiPromoterGene
chr1	10093331	10133176	ENST00000377153|protein_coding	UBE4B	+	ReferenceTranscript	MultiPromoterGene
chr1	10459120	10480568	ENST00000270776|protein_coding	PGD	+	ReferenceTranscript	MultiPromoterGene
chr1	10490489	10502865	ENST00000309048|protein_coding	CENPS	+	ReferenceTranscript	MultiPromoterGene
chr1	10713040	10754536	ENST00000496432|retained_intron	CASZ1	-	ReferenceTranscript	MultiPromoterGene
chr1	11714937	11721448	ENST00000376768|protein_coding	FBXO44	+	ReferenceTranscript	MultiPromoterGene
chr1	11845779	11866021	ENST00000376590|protein_coding	MTHFR	-	ReferenceTranscript	MultiPromoterGene
chr1	12040500	12073565	ENST00000235329|protein_coding	MFN2	+	ReferenceTranscript	MultiPromoterGene
chr1	12627938	12677737	ENST00000376223|protein_coding	DHRS3	-	ReferenceTranscript	MultiPromoterGene
chr1	14075909	14114152	ENST00000343137|protein_coding	PRDM2	+	ReferenceTranscript	MultiPromoterGene
chr1	15480242	15546974	ENST00000376008|protein_coding	TMEM51	+	ReferenceTranscript	MultiPromoterGene
chr1	16085289	16113084	ENST00000375766|protein_coding	FBLIM1	+	ReferenceTranscript	MultiPromoterGene
chr1	16174201	16266951	ENST00000375759|protein_coding	SPEN	+	ReferenceTranscript	MultiPromoterGene
chr1	17907047	18024144	ENST00000375415|protein_coding	ARHGEF10L	+	ReferenceTranscript	MultiPromoterGene
chr1	19665316	19811979	ENST00000375142|protein_coding	CAPZB	-	ReferenceTranscript	MultiPromoterGene
chr1	19923472	19984549	ENST00000602662|protein_coding	NBL1	+	ReferenceTranscript	MultiPromoterGene
chr1	20301923	20306100	ENST00000400520|protein_coding	PLA2G2A	-	ReferenceTranscript	MultiPromoterGene
chr1	20354926	20412720	ENST00000460175|processed_transcript	PLA2G5	+	ReferenceTranscript	MultiPromoterGene
chr1	20808883	20812703	ENST00000375078|protein_coding	CAMK2N1	-	ReferenceTranscript	MultiPromoterGene
chr1	21083658	21113765	ENST00000438032|protein_coding	HP1BP3	-	ReferenceTranscript	MultiPromoterGene
chr1	21133811	21503329	ENST00000634879|protein_coding	EIF4G3	-	ReferenceTranscript	MultiPromoterGene
chr1	21543773	21672065	ENST00000649812|protein_coding	ECE1	-	ReferenceTranscript	MultiPromoterGene
chr1	21877771	21904505	ENST00000374832|protein_coding	ALPL	+	ReferenceTranscript	MultiPromoterGene
chr1	21922713	21949061	ENST00000374761|protein_coding	RAP1GAP	-	ReferenceTranscript	MultiPromoterGene
chr1	22005859	22109484	ENST00000529637|protein_coding	USP48	-	ReferenceTranscript	MultiPromoterGene
chr1	22379201	22417300	ENST00000315554|protein_coding	CDC42	+	ReferenceTranscript	MultiPromoterGene
chr1	22979728	22988130	ENST00000509305|protein_coding	C1QB	+	ReferenceTranscript	MultiPromoterGene
chr1	23686467	23694879	ENST00000374608|protein_coding	ZNF436	-	ReferenceTranscript	MultiPromoterGene
chr1	24018295	24023325	ENST00000643754|protein_coding	RPL11	+	ReferenceTranscript	MultiPromoterGene
chr1	24122089	24126892	ENST00000374497|protein_coding	GALE	-	ReferenceTranscript	MultiPromoterGene
chr1	24128374	24151919	ENST00000374490|protein_coding	HMGCL	-	ReferenceTranscript	MultiPromoterGene
chr1	24970049	24995999	ENST00000596378|protein_coding	SRRM1	+	ReferenceTranscript	MultiPromoterGene
chr1	25870096	25895377	ENST00000374338|protein_coding	LDLRAP1	+	ReferenceTranscript	MultiPromoterGene
chr1	25943281	26110941	ENST00000374332|protein_coding	MAN1C1	+	ReferenceTranscript	MultiPromoterGene
chr1	26798930	26803133	ENST00000361427|protein_coding	HMGN2	+	ReferenceTranscript	MultiPromoterGene
chr1	26856251	26901516	ENST00000374168|protein_coding	RPS6KA1	+	ReferenceTranscript	MultiPromoterGene
chr1	27114667	27127133	ENST00000431541|protein_coding	PIGV	+	ReferenceTranscript	MultiPromoterGene
chr1	27237979	27240466	ENST00000254227|protein_coding	NR0B2	-	ReferenceTranscript	MultiPromoterGene
chr1	28696250	28826876	ENST00000373839|protein_coding	PHACTR4	+	ReferenceTranscript	MultiPromoterGene
chr1	28832491	28865480	ENST00000649185|protein_coding	RCC1	+	ReferenceTranscript	MultiPromoterGene
chr1	29213683	29443626	ENST00000347529|protein_coding	EPB41	+	ReferenceTranscript	MultiPromoterGene
chr1	31886059	31907525	ENST00000373709|protein_coding	SERINC2	+	ReferenceTranscript	MultiPromoterGene
chr1	32372021	32403969	ENST00000647444|protein_coding	PTP4A2	-	ReferenceTranscript	MultiPromoterGene
chr1	33207430	33240571	ENST00000401073|protein_coding	KIAA1522	+	ReferenceTranscript	MultiPromoterGene
chr1	36621802	36646441	ENST00000373151|protein_coding	MAP7D1	+	ReferenceTranscript	MultiPromoterGene
chr1	36805224	36851489	ENST00000373130|protein_coding	STK40	-	ReferenceTranscript	MultiPromoterGene
chr1	38147241	38156192	ENST00000358011|protein_coding	C1orf109	-	ReferenceTranscript	MultiPromoterGene
chr1	38274081	38275126	ENST00000446260|protein_coding	C1orf122	+	ReferenceTranscript	MultiPromoterGene
chr1	38326368	38412729	ENST00000373023|protein_coding	INPP5B	-	ReferenceTranscript	MultiPromoterGene
chr1	39624535	39798853	ENST00000672812|protein_coding	MACF1	+	ReferenceTranscript	MultiPromoterGene
chr1	40839368	40888998	ENST00000372718|protein_coding	SMAP2	+	ReferenceTranscript	MultiPromoterGene
chr1	41157509	41236774	ENST00000372654|protein_coding	NFYC	+	ReferenceTranscript	MultiPromoterGene
chr1	41454190	41477728	ENST00000649215|protein_coding	CTPS1	+	ReferenceTranscript	MultiPromoterGene
chr1	42642209	42800636	ENST00000372572|protein_coding	FOXJ3	-	ReferenceTranscript	MultiPromoterGene
chr1	43272722	43283068	ENST00000372521|protein_coding	SVBP	-	ReferenceTranscript	MultiPromoterGene
chr1	43660354	43716062	ENST00000474566|processed_transcript	EBNA1BP2	-	ReferenceTranscript	MultiPromoterGene
chr1	43855569	43919918	ENST00000634258|protein_coding	SZT2	+	ReferenceTranscript	MultiPromoterGene
chr1	44444873	44456842	ENST00000372324|protein_coding	B4GALT2	+	ReferenceTranscript	MultiPromoterGene
chr1	44686741	44820929	ENST00000372257|protein_coding	ERI3	-	ReferenceTranscript	MultiPromoterGene
chr1	45477925	45481247	ENST00000246337|protein_coding	UROD	+	ReferenceTranscript	MultiPromoterGene
chr1	45976707	45987610	ENST00000262746|protein_coding	PRDX1	-	ReferenceTranscript	MultiPromoterGene
chr1	46092975	46152208	ENST00000290795|protein_coding	GPBP1L1	-	ReferenceTranscript	MultiPromoterGene
chr1	47140830	47184786	ENST00000371933|protein_coding	EFCAB14	-	ReferenceTranscript	MultiPromoterGene
chr1	47394851	47407128	ENST00000371904|protein_coding	CYP4A11	-	ReferenceTranscript	MultiPromoterGene
chr1	47427035	47516422	ENST00000538609|protein_coding	CYP4X1	+	ReferenceTranscript	MultiPromoterGene
chr1	47603134	47615407	ENST00000620131|protein_coding	CYP4A22	+	ReferenceTranscript	MultiPromoterGene
chr1	51435916	51440306	ENST00000371761|protein_coding	CDKN2C	+	ReferenceTranscript	MultiPromoterGene
chr1	51819934	51984938	ENST00000371733|protein_coding	EPS15	-	ReferenceTranscript	MultiPromoterGene
chr1	52195486	52254141	ENST00000361556|protein_coding	OSBPL9	+	ReferenceTranscript	MultiPromoterGene
chr1	53361581	53387412	ENST00000371522|protein_coding	ECHDC2	-	ReferenceTranscript	MultiPromoterGene
chr1	53392947	53517370	ENST00000371514|protein_coding	SCP2	+	ReferenceTranscript	MultiPromoterGene
chr1	53662471	53679849	ENST00000637252|protein_coding	CPT2	+	ReferenceTranscript	MultiPromoterGene
chr1	54492353	54518877	ENST00000234831|protein_coding	TMEM59	-	ReferenceTranscript	MultiPromoterGene
chr1	54692304	54872092	ENST00000371320|protein_coding	SSBP3	-	ReferenceTranscript	MultiPromoterGene
chr1	55315315	55352840	ENST00000535035|protein_coding	DHCR24	-	ReferenceTranscript	MultiPromoterGene
chr1	57184461	57285077	ENST00000343433|protein_coding	FYB2	-	ReferenceTranscript	MultiPromoterGene
chr1	57320469	57383896	ENST00000361249|protein_coding	C8A	+	ReferenceTranscript	MultiPromoterGene
chr1	57429558	57462430	ENST00000417420|non_coding	AL161740.1	+	ReferenceTranscript	MultiPromoterGene
chr1	59762652	60228396	ENST00000371218|protein_coding	FGGY	+	ReferenceTranscript	MultiPromoterGene
chr1	61548069	61922414	ENST00000664149|protein_coding	NFIA	+	ReferenceTranscript	MultiPromoterGene
chr1	62208151	62629587	ENST00000642238|protein_coding	PATJ	+	ReferenceTranscript	MultiPromoterGene
chr1	63063190	63071984	ENST00000371129|protein_coding	ANGPTL3	+	ReferenceTranscript	MultiPromoterGene
chr1	65613885	65697828	ENST00000327299|protein_coding	AK4	+	ReferenceTranscript	MultiPromoterGene
chr1	65991333	66096119	NM_001198687.2|protein_coding	LEPR	+	ReferenceTranscript	MultiPromoterGene
chr1	66999835	67216822	ENST00000371037|protein_coding	SGIP1	+	ReferenceTranscript	MultiPromoterGene
chr1	67395925	67453713	ENST00000355356|protein_coding	MIER1	+	ReferenceTranscript	MultiPromoterGene
chr1	67465032	67519831	ENST00000235345|protein_coding	SLC35D1	-	ReferenceTranscript	MultiPromoterGene
chr1	70687144	70703239	ENST00000436161|protein_coding	SRSF11	+	ReferenceTranscript	MultiPromoterGene
chr1	71528973	71546718	ENST00000370920|protein_coding	ZRANB2	-	ReferenceTranscript	MultiPromoterGene
chr1	76190393	76229176	ENST00000370834|protein_coding	ACADM	+	ReferenceTranscript	MultiPromoterGene
chr1	78030572	78149104	ENST00000370798|protein_coding	ZZZ3	-	ReferenceTranscript	MultiPromoterGene
chr1	78470622	78483648	ENST00000370763|protein_coding	DNAJB4	+	ReferenceTranscript	MultiPromoterGene
chr1	78511649	78604128	ENST00000370759|protein_coding	GIPC2	+	ReferenceTranscript	MultiPromoterGene
chr1	79086132	79111830	ENST00000370751|protein_coding	IFI44L	+	ReferenceTranscript	MultiPromoterGene
chr1	82266671	82458087	ENST00000674393|protein_coding	ADGRL2	+	ReferenceTranscript	MultiPromoterGene
chr1	84543744	84704181	ENST00000370689|protein_coding	PRKACB	+	ReferenceTranscript	MultiPromoterGene
chr1	84964011	84972248	ENST00000370641|protein_coding	GNG5	-	ReferenceTranscript	MultiPromoterGene
chr1	85784167	85930842	ENST00000284031|protein_coding	DDAH1	-	ReferenceTranscript	MultiPromoterGene
chr1	87794562	87814606	ENST00000370544|protein_coding	LMO4	+	ReferenceTranscript	MultiPromoterGene
chr1	89990387	90063420	ENST00000330947|protein_coding	LRRC8B	+	ReferenceTranscript	MultiPromoterGene
chr1	90098678	90185092	ENST00000370454|protein_coding	LRRC8C	+	ReferenceTranscript	MultiPromoterGene
chr1	90286590	90402170	ENST00000337338|protein_coding	LRRC8D	+	ReferenceTranscript	MultiPromoterGene
chr1	93202116	93250523	ENST00000466778|processed_transcript	EVI5	-	ReferenceTranscript	MultiPromoterGene
chr1	93645475	93744034	ENST00000343253|protein_coding	CCDC18	+	ReferenceTranscript	MultiPromoterGene
chr1	94027342	94079654	ENST00000370247|protein_coding	BCAR3	-	ReferenceTranscript	MultiPromoterGene
chr1	94350754	94374986	ENST00000370238|protein_coding	GCLM	-	ReferenceTranscript	MultiPromoterGene
chr1	94634460	94703140	ENST00000260526|protein_coding	ARHGAP29	-	ReferenceTranscript	MultiPromoterGene
chr1	94883944	94984219	ENST00000370214|protein_coding	ABCD3	+	ReferenceTranscript	MultiPromoterGene
chr1	95362506	95392834	ENST00000370206|protein_coding	CNN3	-	ReferenceTranscript	MultiPromoterGene
chr1	95582910	95663163	ENST00000370203|protein_coding	TLCD4	+	ReferenceTranscript	MultiPromoterGene
chr1	101361645	101447313	ENST00000357650|protein_coding	SLC30A7	+	ReferenceTranscript	MultiPromoterGene
chr1	108114210	108507631	ENST00000527011|protein_coding	VAV3	-	ReferenceTranscript	MultiPromoterGene
chr1	110162434	110174675	ENST00000667949|protein_coding	AMPD2	+	ReferenceTranscript	MultiPromoterGene
chr1	110527636	110558153	ENST00000475081|processed_transcript	AHCYL1	+	ReferenceTranscript	MultiPromoterGene
chr1	110943874	110950316	ENST00000602318|protein_coding	LAMTOR5	-	ReferenceTranscript	MultiPromoterGene
chr1	111415769	111442544	ENST00000271324|protein_coding	CD53	+	ReferenceTranscript	MultiPromoterGene
chr1	111682844	111727726	ENST00000357172|protein_coding	CEPT1	+	ReferenceTranscript	MultiPromoterGene
chr1	111729795	111747031	ENST00000369752|protein_coding	DENND2D	-	ReferenceTranscript	MultiPromoterGene
chr1	114248695	114301503	ENST00000447664|protein_coding	PHTF1	-	ReferenceTranscript	MultiPromoterGene
chr1	115125470	115212670	ENST00000393274|protein_coding	DENND2C	-	ReferenceTranscript	MultiPromoterGene
chr1	119425669	119456748	ENST00000449873|protein_coding	TBX15	-	ReferenceTranscript	MultiPromoterGene
chr1	119911431	119936753	ENST00000361035|protein_coding	HAO2	+	ReferenceTranscript	MultiPromoterGene
chr1	120254556	120286838	ENST00000641023|protein_coding	PHGDH	+	ReferenceTranscript	MultiPromoterGene
chr1	120290624	120311528	ENST00000369406|protein_coding	HMGCS2	-	ReferenceTranscript	MultiPromoterGene
chr1	120538483	120612230	ENST00000652302|protein_coding	NOTCH2	-	ReferenceTranscript	MultiPromoterGene
chr1	144897996	144932148	ENST00000529945|protein_coding	PDE4DIP	-	ReferenceTranscript	MultiPromoterGene
chr1	145209118	145282832	ENST00000362074|protein_coding	NOTCH2NLA	+	ReferenceTranscript	MultiPromoterGene
chr1	145413277	145417543	ENST00000336751|protein_coding	HJV	+	ReferenceTranscript	MultiPromoterGene
chr1	145575289	145580662	ENST00000369299|protein_coding	PIAS3	+	ReferenceTranscript	MultiPromoterGene
chr1	145727697	145764074	ENST00000417171|protein_coding	PDZK1	+	ReferenceTranscript	MultiPromoterGene
chr1	146374055	146467744	ENST00000442909|protein_coding	NBPF12	+	ReferenceTranscript	MultiPromoterGene
chr1	147071987	147083492	ENST00000497938|processed_transcript	BCL9	+	ReferenceTranscript	MultiPromoterGene
chr1	149900542	149908772	ENST00000439741|protein_coding	MTMR11	-	ReferenceTranscript	MultiPromoterGene
chr1	150337186	150446032	ENST00000369068|protein_coding	RPRD2	+	ReferenceTranscript	MultiPromoterGene
chr1	150521844	150533408	ENST00000369039|protein_coding	ADAMTSL4	+	ReferenceTranscript	MultiPromoterGene
chr1	150549545	150552006	ENST00000307940|protein_coding	MCL1	-	ReferenceTranscript	MultiPromoterGene
chr1	150573326	150602042	ENST00000369016|protein_coding	ENSA	-	ReferenceTranscript	MultiPromoterGene
chr1	150768683	150780736	ENST00000677887|protein_coding	CTSK	-	ReferenceTranscript	MultiPromoterGene
chr1	150939902	150946953	ENST00000421609|protein_coding	CERS2	-	ReferenceTranscript	MultiPromoterGene
chr1	150969024	150979333	ENST00000312210|protein_coding	MINDY1	-	ReferenceTranscript	MultiPromoterGene
chr1	151227184	151239935	ENST00000368881|protein_coding	PSMD4	+	ReferenceTranscript	MultiPromoterGene
chr1	151254787	151264379	ENST00000324048|protein_coding	ZNF687	+	ReferenceTranscript	MultiPromoterGene
chr1	151372048	151374413	ENST00000290541|protein_coding	PSMB4	+	ReferenceTranscript	MultiPromoterGene
chr1	151955390	151966335	ENST00000368811|protein_coding	S100A10	-	ReferenceTranscript	MultiPromoterGene
chr1	153579361	153585613	ENST00000368706|protein_coding	S100A16	-	ReferenceTranscript	MultiPromoterGene
chr1	153750672	153751863	ENST00000532853|protein_coding	SLC27A3	+	ReferenceTranscript	MultiPromoterGene
chr1	153901976	153919194	ENST00000361217|protein_coding	DENND4B	-	ReferenceTranscript	MultiPromoterGene
chr1	153926741	153930680	ENST00000492073|processed_transcript	CRTC2	-	ReferenceTranscript	MultiPromoterGene
chr1	154129444	154155681	ENST00000328159|protein_coding	TPM3	-	ReferenceTranscript	MultiPromoterGene
chr1	154193430	154243323	ENST00000428931|protein_coding	UBAP2L	+	ReferenceTranscript	MultiPromoterGene
chr1	154554532	154580662	ENST00000368474|protein_coding	ADAR	-	ReferenceTranscript	MultiPromoterGene
chr1	154934773	154946852	ENST00000368453|protein_coding	SHC1	-	ReferenceTranscript	MultiPromoterGene
chr1	155017666	155036467	NR_040773.1|non_coding	DCST1-AS1	-	ReferenceTranscript	MultiPromoterGene
chr1	155100351	155107375	ENST00000368407|protein_coding	EFNA1	+	ReferenceTranscript	MultiPromoterGene
chr1	155108287	155111333	ENST00000622581|protein_coding	SLC50A1	+	ReferenceTranscript	MultiPromoterGene
chr1	155170246	155178842	ENST00000486260|processed_transcript	THBS3	-	ReferenceTranscript	MultiPromoterGene
chr1	155183938	155197214	ENST00000313929|transcribed_unprocessed_pseudogene	GBAP1	-	ReferenceTranscript	MultiPromoterGene
chr1	155204242	155214461	ENST00000327247|protein_coding	GBA	-	ReferenceTranscript	MultiPromoterGene
chr1	155290684	155300905	ENST00000368352|protein_coding	RUSC1	+	ReferenceTranscript	MultiPromoterGene
chr1	155719452	155827086	ENST00000368331|protein_coding	GON4L	-	ReferenceTranscript	MultiPromoterGene
chr1	156711900	156721467	ENST00000357325|protein_coding	HDGF	-	ReferenceTranscript	MultiPromoterGene
chr1	156904631	157015534	ENST00000368194|protein_coding	ARHGEF11	-	ReferenceTranscript	MultiPromoterGene
chr1	158147819	158156217	ENST00000368171|protein_coding	CD1D	+	ReferenceTranscript	MultiPromoterGene
chr1	158979799	159024938	ENST00000359709|protein_coding	IFI16	+	ReferenceTranscript	MultiPromoterGene
chr1	159682078	159684379	ENST00000255030|protein_coding	CRP	-	ReferenceTranscript	MultiPromoterGene
chr1	159887900	159895297	ENST00000368097|protein_coding	TAGLN2	-	ReferenceTranscript	MultiPromoterGene
chr1	160246596	160254923	ENST00000368072|protein_coding	PEX19	-	ReferenceTranscript	MultiPromoterGene
chr1	160849101	160851311	ENST00000487531|processed_transcript	ITLN1	-	ReferenceTranscript	MultiPromoterGene
chr1	161172059	161184301	ENST00000677453|protein_coding	NDUFS2	+	ReferenceTranscript	MultiPromoterGene
chr1	161185068	161190489	ENST00000367992|protein_coding	FCER1G	+	ReferenceTranscript	MultiPromoterGene
chr1	161274568	161277261	ENST00000491222|protein_coding	MPZ	-	ReferenceTranscript	MultiPromoterGene
chr1	161475246	161489619	ENST00000271450|protein_coding	FCGR2A	+	ReferenceTranscript	MultiPromoterGene
chr1	162336697	162353167	ENST00000420220|protein_coding	AL512785.2	+	ReferenceTranscript	MultiPromoterGene
chr1	163116906	163172693	ENST00000530507|protein_coding	RGS5	-	ReferenceTranscript	MultiPromoterGene
chr1	164528420	164821068	ENST00000420696|protein_coding	PBX1	+	ReferenceTranscript	MultiPromoterGene
chr1	165370158	165414363	ENST00000359842|protein_coding	RXRG	-	ReferenceTranscript	MultiPromoterGene
chr1	165693529	165738159	ENST00000612311|protein_coding	TMCO1	-	ReferenceTranscript	MultiPromoterGene
chr1	167190122	167396577	ENST00000367866|protein_coding	POU2F1	+	ReferenceTranscript	MultiPromoterGene
chr1	167778622	167883372	ENST00000367851|protein_coding	ADCY10	-	ReferenceTranscript	MultiPromoterGene
chr1	167906055	168045072	ENST00000367840|protein_coding	DCAF6	+	ReferenceTranscript	MultiPromoterGene
chr1	168195241	168222259	ENST00000271375|protein_coding	SFT2D2	+	ReferenceTranscript	MultiPromoterGene
chr1	169075560	169101257	ENST00000367815|protein_coding	ATP1B1	+	ReferenceTranscript	MultiPromoterGene
chr1	171060045	171086959	ENST00000367755|protein_coding	FMO3	+	ReferenceTranscript	MultiPromoterGene
chr1	173833038	173838020	ENST00000430245|non_coding	GAS5	-	ReferenceTranscript	MultiPromoterGene
chr1	173872946	173886516	ENST00000367698|protein_coding	SERPINC1	-	ReferenceTranscript	MultiPromoterGene
chr1	174128654	174927319	ENST00000251507|protein_coding	RABGAP1L	+	ReferenceTranscript	MultiPromoterGene
chr1	174969348	174979215	ENST00000405362|protein_coding	CACYBP	+	ReferenceTranscript	MultiPromoterGene
chr1	178818669	178840212	ENST00000234816|protein_coding	ANGPTL1	-	ReferenceTranscript	MultiPromoterGene
chr1	179076733	179112191	ENST00000512653|protein_coding	ABL2	-	ReferenceTranscript	MultiPromoterGene
chr1	179851830	179889212	ENST00000435319|protein_coding	TOR1AIP1	+	ReferenceTranscript	MultiPromoterGene
chr1	181003138	181031074	ENST00000367580|protein_coding	MR1	+	ReferenceTranscript	MultiPromoterGene
chr1	182088414	182262480	ENST00000653755|non_coding	LINC01344	-	ReferenceTranscript	MultiPromoterGene
chr1	182350839	182360539	ENST00000417584|protein_coding	GLUL	-	ReferenceTranscript	MultiPromoterGene
chr1	183524697	183559739	ENST00000413720|protein_coding	NCF2	-	ReferenceTranscript	MultiPromoterGene
chr1	183774253	183897666	ENST00000360851|protein_coding	RGL1	+	ReferenceTranscript	MultiPromoterGene
chr1	184356162	184598153	ENST00000235307|protein_coding	C1orf21	+	ReferenceTranscript	MultiPromoterGene
chr1	192985291	193028479	ENST00000367451|protein_coding	UCHL5	-	ReferenceTranscript	MultiPromoterGene
chr1	193028741	193060349	ENST00000400968|protein_coding	RO60	+	ReferenceTranscript	MultiPromoterGene
chr1	196194908	196577570	ENST00000294725|protein_coding	KCNT2	-	ReferenceTranscript	MultiPromoterGene
chr1	196621172	196716634	ENST00000367429|protein_coding	CFH	+	ReferenceTranscript	MultiPromoterGene
chr1	197122811	197170423	ENST00000367405|protein_coding	ZBTB41	-	ReferenceTranscript	MultiPromoterGene
chr1	199996837	200146543	ENST00000367362|protein_coding	NR5A2	+	ReferenceTranscript	MultiPromoterGene
chr1	201104726	201123561	ENST00000485839|protein_coding	TMEM9	-	ReferenceTranscript	MultiPromoterGene
chr1	202317826	202561834	ENST00000391959|protein_coding	PPP1R12B	+	ReferenceTranscript	MultiPromoterGene
chr1	203595959	203713209	ENST00000357681|protein_coding	ATP2B4	+	ReferenceTranscript	MultiPromoterGene
chr1	204042242	204096871	ENST00000367204|protein_coding	SOX13	+	ReferenceTranscript	MultiPromoterGene
chr1	204100189	204121022	ENST00000367201|protein_coding	ETNK2	-	ReferenceTranscript	MultiPromoterGene
chr1	204372508	204380945	ENST00000367188|protein_coding	PPP1R15B	-	ReferenceTranscript	MultiPromoterGene
chr1	204485533	204527248	ENST00000367182|protein_coding	MDM4	+	ReferenceTranscript	MultiPromoterGene
chr1	205681949	205719310	ENST00000367142|protein_coding	NUCKS1	-	ReferenceTranscript	MultiPromoterGene
chr1	206238881	206288197	ENST00000331555|protein_coding	RHEX	-	ReferenceTranscript	MultiPromoterGene
chr1	206730492	206762599	ENST00000577571|protein_coding	RASSF5	+	ReferenceTranscript	MultiPromoterGene
chr1	206858249	206907626	ENST00000367103|protein_coding	MAPKAPK2	+	ReferenceTranscript	MultiPromoterGene
chr1	207191866	207206101	ENST00000359470|protein_coding	C1orf116	-	ReferenceTranscript	MultiPromoterGene
chr1	209878190	209908274	ENST00000367027|protein_coding	HSD11B1	+	ReferenceTranscript	MultiPromoterGene
chr1	209929397	209955655	ENST00000367025|protein_coding	TRAF3IP3	+	ReferenceTranscript	MultiPromoterGene
chr1	209958961	209979487	ENST00000367021|protein_coding	IRF6	-	ReferenceTranscript	MultiPromoterGene
chr1	210502249	210849638	ENST00000545154|protein_coding	HHAT	+	ReferenceTranscript	MultiPromoterGene
chr1	211744909	211752503	ENST00000367001|protein_coding	SLC30A1	-	ReferenceTranscript	MultiPromoterGene
chr1	211923134	212003580	ENST00000366996|protein_coding	LPGAT1	-	ReferenceTranscript	MultiPromoterGene
chr1	212398620	212411044	ENST00000667543|non_coding	LINC02608	-	ReferenceTranscript	MultiPromoterGene
chr1	214139236	214159496	ENST00000451396|non_coding	PROX1-AS1	-	ReferenceTranscript	MultiPromoterGene
chr1	214161315	214214853	ENST00000366958|protein_coding	PROX1	+	ReferenceTranscript	MultiPromoterGene
chr1	214454501	214510474	ENST00000366957|protein_coding	SMYD2	+	ReferenceTranscript	MultiPromoterGene
chr1	214522042	214724945	ENST00000366956|protein_coding	PTPN14	-	ReferenceTranscript	MultiPromoterGene
chr1	216676595	217262947	ENST00000359162|protein_coding	ESRRG	-	ReferenceTranscript	MultiPromoterGene
chr1	218518677	218617961	ENST00000366930|protein_coding	TGFB2	+	ReferenceTranscript	MultiPromoterGene
chr1	219347535	219386207	ENST00000469590|processed_transcript	LYPLAL1	+	ReferenceTranscript	MultiPromoterGene
chr1	220230823	220263130	ENST00000322067|protein_coding	BPNT1	-	ReferenceTranscript	MultiPromoterGene
chr1	220960254	220993001	ENST00000366910|protein_coding	MTARC1	+	ReferenceTranscript	MultiPromoterGene
chr1	222695605	222721446	ENST00000343410|protein_coding	HHIPL2	-	ReferenceTranscript	MultiPromoterGene
chr1	222791438	222841349	ENST00000344922|protein_coding	MIA3	+	ReferenceTranscript	MultiPromoterGene
chr1	222886662	222908538	ENST00000539697|protein_coding	BROX	+	ReferenceTranscript	MultiPromoterGene
chr1	222988380	223179337	ENST00000675850|protein_coding	DISP1	+	ReferenceTranscript	MultiPromoterGene
chr1	223967594	224033649	ENST00000343537|protein_coding	TP53BP2	-	ReferenceTranscript	MultiPromoterGene
chr1	225589203	225615740	ENST00000272163|protein_coding	LBR	-	ReferenceTranscript	MultiPromoterGene
chr1	225684586	225840401	ENST00000635051|protein_coding	ENAH	-	ReferenceTranscript	MultiPromoterGene
chr1	226013054	226033264	ENST00000366837|protein_coding	EPHX1	+	ReferenceTranscript	MultiPromoterGene
chr1	227177566	227505826	ENST00000366764|protein_coding	CDC42BPA	-	ReferenceTranscript	MultiPromoterGene
chr1	227916357	227968927	ENST00000366760|protein_coding	SNAP47	+	ReferenceTranscript	MultiPromoterGene
chr1	228270408	228286913	ENST00000272102|protein_coding	ARF1	+	ReferenceTranscript	MultiPromoterGene
chr1	229456757	229478264	ENST00000366687|protein_coding	CCSAP	-	ReferenceTranscript	MultiPromoterGene
chr1	229728867	229761794	ENST00000258281|protein_coding	TAF5L	-	ReferenceTranscript	MultiPromoterGene
chr1	230450235	230562078	ENST00000391860|protein_coding	PGBD5	-	ReferenceTranscript	MultiPromoterGene
chr1	230838268	230849868	ENST00000366667|protein_coding	AGT	-	ReferenceTranscript	MultiPromoterGene
chr1	231499501	231558033	ENST00000366641|protein_coding	EGLN1	-	ReferenceTranscript	MultiPromoterGene
chr1	235272655	235292152	ENST00000366607|protein_coding	TOMM20	-	ReferenceTranscript	MultiPromoterGene
chr1	235824340	236030206	ENST00000389793|protein_coding	LYST	-	ReferenceTranscript	MultiPromoterGene
chr1	236687281	236716281	ENST00000366584|protein_coding	LGALS8	+	ReferenceTranscript	MultiPromoterGene
chr1	240652872	240775455	ENST00000318160|protein_coding	GREM2	-	ReferenceTranscript	MultiPromoterGene
chr1	243419342	243663393	ENST00000366541|protein_coding	SDCCAG8	+	ReferenceTranscript	MultiPromoterGene
chr1	245013598	245027845	ENST00000640218|protein_coding	HNRNPU	-	ReferenceTranscript	MultiPromoterGene
chr1	245133628	245285283	ENST00000447569|protein_coding	EFCAB2	+	ReferenceTranscript	MultiPromoterGene
chr1	245912648	246670581	ENST00000490107|protein_coding	SMYD3	-	ReferenceTranscript	MultiPromoterGene
chr1	246729757	246831897	ENST00000366513|protein_coding	CNST	+	ReferenceTranscript	MultiPromoterGene
chr1	246887710	246931439	ENST00000366510|protein_coding	SCCPDH	+	ReferenceTranscript	MultiPromoterGene
chr10	181394	300577	ENST00000381604|protein_coding	ZMYND11	+	ReferenceTranscript	MultiPromoterGene
chr10	370578	375466	ENST00000434695|protein_coding	DIP2C	-	ReferenceTranscript	MultiPromoterGene
chr10	1085091	1094823	ENST00000429642|protein_coding	IDI1	-	ReferenceTranscript	MultiPromoterGene
chr10	1102786	1178324	ENST00000650072|protein_coding	WDR37	+	ReferenceTranscript	MultiPromoterGene
chr10	5029591	5046215	ENST00000380753|protein_coding	AKR1C2	-	ReferenceTranscript	MultiPromoterGene
chr10	5091003	5149695	ENST00000439082|protein_coding	AKR1C3	+	ReferenceTranscript	MultiPromoterGene
chr10	5238799	5260912	ENST00000263126|protein_coding	AKR1C4	+	ReferenceTranscript	MultiPromoterGene
chr10	5488573	5500426	ENST00000380359|protein_coding	NET1	+	ReferenceTranscript	MultiPromoterGene
chr10	5726800	5805703	ENST00000328090|protein_coding	TASOR2	+	ReferenceTranscript	MultiPromoterGene
chr10	5994334	6019574	ENST00000397248|protein_coding	IL15RA	-	ReferenceTranscript	MultiPromoterGene
chr10	6186896	6277495	ENST00000379789|protein_coding	PFKFB3	+	ReferenceTranscript	MultiPromoterGene
chr10	7745278	7791483	ENST00000358415|protein_coding	ITIH2	+	ReferenceTranscript	MultiPromoterGene
chr10	7844205	7849764	ENST00000480528|processed_transcript	ATP5C1	+	ReferenceTranscript	MultiPromoterGene
chr10	11207448	11371242	ENST00000354897|protein_coding	CELF2	+	ReferenceTranscript	MultiPromoterGene
chr10	11495944	11653753	ENST00000609104|protein_coding	USP6NL	-	ReferenceTranscript	MultiPromoterGene
chr10	12199017	12200284	ENST00000466451|processed_transcript	SEC61A2	+	ReferenceTranscript	MultiPromoterGene
chr10	13142162	13180308	ENST00000378747|protein_coding	OPTN	+	ReferenceTranscript	MultiPromoterGene
chr10	13319795	13341763	ENST00000396913|protein_coding	PHYH	-	ReferenceTranscript	MultiPromoterGene
chr10	13375876	13389358	ENST00000413411|protein_coding	SEPHS1	-	ReferenceTranscript	MultiPromoterGene
chr10	13735982	13749567	ENST00000477221|processed_transcript	FRMD4A	-	ReferenceTranscript	MultiPromoterGene
chr10	14561511	14646417	ENST00000378467|protein_coding	FAM107B	-	ReferenceTranscript	MultiPromoterGene
chr10	15253641	15413288	ENST00000378116|protein_coding	FAM171A1	-	ReferenceTranscript	MultiPromoterGene
chr10	22610387	22615869	ENST00000602523|retained_intron	BMI1	+	ReferenceTranscript	MultiPromoterGene
chr10	24755459	24836772	ENST00000376451|protein_coding	KIAA1217	+	ReferenceTranscript	MultiPromoterGene
chr10	24872542	25012816	ENST00000396432|protein_coding	ARHGAP21	-	ReferenceTranscript	MultiPromoterGene
chr10	27399382	27443288	ENST00000326799|protein_coding	YME1L1	-	ReferenceTranscript	MultiPromoterGene
chr10	27486281	27529487	ENST00000375888|protein_coding	ACBD5	-	ReferenceTranscript	MultiPromoterGene
chr10	28822046	28912041	ENST00000354911|protein_coding	WAC	+	ReferenceTranscript	MultiPromoterGene
chr10	29746266	30024733	ENST00000375400|protein_coding	SVIL	-	ReferenceTranscript	MultiPromoterGene
chr10	30723112	30750762	ENST00000263056|protein_coding	MAP3K8	+	ReferenceTranscript	MultiPromoterGene
chr10	31133566	31320866	ENST00000413025|protein_coding	ZNF438	-	ReferenceTranscript	MultiPromoterGene
chr10	31608100	31818741	ENST00000361642|protein_coding	ZEB1	+	ReferenceTranscript	MultiPromoterGene
chr10	32094325	32217759	ENST00000344936|protein_coding	ARHGAP12	-	ReferenceTranscript	MultiPromoterGene
chr10	32297942	32345353	ENST00000302418|protein_coding	KIF5B	-	ReferenceTranscript	MultiPromoterGene
chr10	32557858	32636113	ENST00000263062|protein_coding	EPC1	-	ReferenceTranscript	MultiPromoterGene
chr10	33189246	33246822	ENST00000396033|protein_coding	ITGB1	-	ReferenceTranscript	MultiPromoterGene
chr10	35416089	35501082	ENST00000354759|protein_coding	CREM	+	ReferenceTranscript	MultiPromoterGene
chr10	35625801	35861597	ENST00000339497|protein_coding	CCNY	+	ReferenceTranscript	MultiPromoterGene
chr10	38117692	38146538	ENST00000395867|protein_coding	ZNF248	-	ReferenceTranscript	MultiPromoterGene
chr10	43881064	43904330	ENST00000356053|protein_coding	HNRNPF	-	ReferenceTranscript	MultiPromoterGene
chr10	45455249	45491339	ENST00000340258|protein_coding	RASSF4	+	ReferenceTranscript	MultiPromoterGene
chr10	45495922	45500774	ENST00000298299|protein_coding	ZNF22	+	ReferenceTranscript	MultiPromoterGene
chr10	46110947	46168220	ENST00000344646|protein_coding	ZFAND4	-	ReferenceTranscript	MultiPromoterGene
chr10	46957552	46970489	ENST00000374321|protein_coding	SYT15	-	ReferenceTranscript	MultiPromoterGene
chr10	49892920	50191001	ENST00000325239|protein_coding	WDFY4	+	ReferenceTranscript	MultiPromoterGene
chr10	50222280	50323567	ENST00000332853|protein_coding	VSTM4	-	ReferenceTranscript	MultiPromoterGene
chr10	50662515	50747167	ENST00000355832|protein_coding	ERCC6	-	ReferenceTranscript	MultiPromoterGene
chr10	51565214	51589410	ENST00000578454|protein_coding	NCOA4	+	ReferenceTranscript	MultiPromoterGene
chr10	51944620	52011276	ENST00000682911|protein_coding	ASAH2	-	ReferenceTranscript	MultiPromoterGene
chr10	52065359	52383716	ENST00000361781|protein_coding	SGMS1	-	ReferenceTranscript	MultiPromoterGene
chr10	52559180	52645435	ENST00000395489|protein_coding	A1CF	-	ReferenceTranscript	MultiPromoterGene
chr10	52834246	54058110	ENST00000373980|protein_coding	PRKG1	+	ReferenceTranscript	MultiPromoterGene
chr10	54525139	54532544	ENST00000674931|protein_coding	MBL2	-	ReferenceTranscript	MultiPromoterGene
chr10	60759272	60764107	ENST00000657547|non_coding	LINC00844	+	ReferenceTranscript	MultiPromoterGene
chr10	61786055	62149633	ENST00000280772|protein_coding	ANK3	-	ReferenceTranscript	MultiPromoterGene
chr10	62629195	62703943	ENST00000337910|protein_coding	RHOBTB1	-	ReferenceTranscript	MultiPromoterGene
chr10	63809115	63856703	NM_001244638.2|protein_coding	ARID5B	+	ReferenceTranscript	MultiPromoterGene
chr10	64927349	65028826	ENST00000542921|protein_coding	JMJD1C	-	ReferenceTranscript	MultiPromoterGene
chr10	69681664	69835040	ENST00000395198|protein_coding	HERC4	-	ReferenceTranscript	MultiPromoterGene
chr10	70046783	70066636	ENST00000277795|retained_intron	PBLD	-	ReferenceTranscript	MultiPromoterGene
chr10	70847858	70864561	ENST00000242465|protein_coding	SRGN	+	ReferenceTranscript	MultiPromoterGene
chr10	71078602	71161638	ENST00000359426|protein_coding	HK1	+	ReferenceTranscript	MultiPromoterGene
chr10	72643688	72648011	ENST00000493228|processed_transcript	PCBD1	-	ReferenceTranscript	MultiPromoterGene
chr10	73576055	73611082	ENST00000394934|protein_coding	PSAP	-	ReferenceTranscript	MultiPromoterGene
chr10	73862126	73975867	ENST00000394915|protein_coding	ASCC1	-	ReferenceTranscript	MultiPromoterGene
chr10	74127303	74385889	ENST00000642044|protein_coding	MICU1	-	ReferenceTranscript	MultiPromoterGene
chr10	75936527	76468692	ENST00000541550|protein_coding	ADK	+	ReferenceTranscript	MultiPromoterGene
chr10	78647023	79397400	ENST00000638759|protein_coding	KCNMA1	-	ReferenceTranscript	MultiPromoterGene
chr10	79793620	79816571	ENST00000440692|protein_coding	RPS24	+	ReferenceTranscript	MultiPromoterGene
chr10	81142080	81205380	ENST00000372336|protein_coding	ZCCHC24	-	ReferenceTranscript	MultiPromoterGene
chr10	81838420	81852307	ENST00000372281|protein_coding	TMEM254	+	ReferenceTranscript	MultiPromoterGene
chr10	85899264	85913324	ENST00000372134|protein_coding	GHITM	+	ReferenceTranscript	MultiPromoterGene
chr10	86088344	86278273	ENST00000372088|protein_coding	CCSER2	+	ReferenceTranscript	MultiPromoterGene
chr10	87359311	88126235	ENST00000327946|protein_coding	GRID1	-	ReferenceTranscript	MultiPromoterGene
chr10	88718355	88723015	ENST00000372017|protein_coding	SNCG	+	ReferenceTranscript	MultiPromoterGene
chr10	88811287	88854425	ENST00000682833|protein_coding	GLUD1	-	ReferenceTranscript	MultiPromoterGene
chr10	89419634	89507462	ENST00000456849|protein_coding	PAPSS2	+	ReferenceTranscript	MultiPromoterGene
chr10	90043858	90343075	ENST00000331772|protein_coding	RNLS	-	ReferenceTranscript	MultiPromoterGene
chr10	90694830	90712530	ENST00000224784|protein_coding	ACTA2	-	ReferenceTranscript	MultiPromoterGene
chr10	90750554	90776816	ENST00000652046|protein_coding	FAS	+	ReferenceTranscript	MultiPromoterGene
chr10	91152379	91166244	ENST00000371804|protein_coding	IFIT1	+	ReferenceTranscript	MultiPromoterGene
chr10	92922768	93044086	ENST00000614189|protein_coding	PCGF5	+	ReferenceTranscript	MultiPromoterGene
chr10	93388198	93392828	ENST00000238994|protein_coding	PPP1R3C	-	ReferenceTranscript	MultiPromoterGene
chr10	93806448	94050835	ENST00000265997|protein_coding	CPEB3	-	ReferenceTranscript	MultiPromoterGene
chr10	94449711	94455404	ENST00000282728|protein_coding	HHEX	+	ReferenceTranscript	MultiPromoterGene
chr10	95351450	95360992	ENST00000371464|protein_coding	RBP4	-	ReferenceTranscript	MultiPromoterGene
chr10	95427639	95462349	ENST00000359204|protein_coding	FRA10AC1	-	ReferenceTranscript	MultiPromoterGene
chr10	95848851	96085366	ENST00000371375|protein_coding	PLCE1	+	ReferenceTranscript	MultiPromoterGene
chr10	96698414	96749848	ENST00000260682|protein_coding	CYP2C9	+	ReferenceTranscript	MultiPromoterGene
chr10	96796528	96829254	ENST00000371270|protein_coding	CYP2C8	-	ReferenceTranscript	MultiPromoterGene
chr10	97515919	97637023	ENST00000371205|protein_coding	ENTPD1	+	ReferenceTranscript	MultiPromoterGene
chr10	97632923	97667660	ENST00000661794|non_coding	ENTPD1-AS1	-	ReferenceTranscript	MultiPromoterGene
chr10	97889812	97923508	ENST00000624776|protein_coding	ZNF518A	+	ReferenceTranscript	MultiPromoterGene
chr10	98353071	98480271	ENST00000339364|protein_coding	PIK3AP1	-	ReferenceTranscript	MultiPromoterGene
chr10	98592054	98755713	ENST00000421806|protein_coding	LCOR	+	ReferenceTranscript	MultiPromoterGene
chr10	99344145	99372559	ENST00000370646|protein_coding	HOGA1	+	ReferenceTranscript	MultiPromoterGene
chr10	99894413	100004654	ENST00000298999|protein_coding	R3HCC1L	+	ReferenceTranscript	MultiPromoterGene
chr10	101156626	101190381	ENST00000370508|protein_coding	GOT1	-	ReferenceTranscript	MultiPromoterGene
chr10	101635333	101769704	ENST00000324109|protein_coding	DNMBP	-	ReferenceTranscript	MultiPromoterGene
chr10	102759609	102763517	ENST00000454422|protein_coding	LZTS2	+	ReferenceTranscript	MultiPromoterGene
chr10	102792236	102796924	ENST00000489434|nonsense_mediated_decay	SFXN3	+	ReferenceTranscript	MultiPromoterGene
chr10	103866245	103880125	ENST00000673968|protein_coding	LDB1	-	ReferenceTranscript	MultiPromoterGene
chr10	104154259	104162281	ENST00000369966|protein_coding	NFKB2	+	ReferenceTranscript	MultiPromoterGene
chr10	104180597	104181945	ENST00000425536|protein_coding	FBXL15	+	ReferenceTranscript	MultiPromoterGene
chr10	104503704	104576019	ENST00000448841|protein_coding	WBP1L	+	ReferenceTranscript	MultiPromoterGene
chr10	104590704	104591460	ENST00000469683|retained_intron	CYP17A1	-	ReferenceTranscript	MultiPromoterGene
chr10	105361531	105421462	ENST00000538130|protein_coding	SH3PXD2A	-	ReferenceTranscript	MultiPromoterGene
chr10	105637326	105677942	ENST00000224950|protein_coding	STN1	-	ReferenceTranscript	MultiPromoterGene
chr10	106014467	106027217	ENST00000369710|protein_coding	GSTO1	+	ReferenceTranscript	MultiPromoterGene
chr10	111767741	111895323	ENST00000356080|protein_coding	ADD3	+	ReferenceTranscript	MultiPromoterGene
chr10	111985841	112044850	ENST00000393134|protein_coding	MXI1	+	ReferenceTranscript	MultiPromoterGene
chr10	113940278	113975135	ENST00000480130|processed_transcript	GPAM	-	ReferenceTranscript	MultiPromoterGene
chr10	114133775	114188134	ENST00000354655|protein_coding	ACSL5	+	ReferenceTranscript	MultiPromoterGene
chr10	115312811	115349361	ENST00000351270|protein_coding	HABP2	+	ReferenceTranscript	MultiPromoterGene
chr10	115439698	115490662	ENST00000369315|protein_coding	CASP7	+	ReferenceTranscript	MultiPromoterGene
chr10	116190868	116392156	NM_001352440.1|protein_coding	ABLIM1	-	ReferenceTranscript	MultiPromoterGene
chr10	117816435	118031794	ENST00000369236|protein_coding	GFRA1	-	ReferenceTranscript	MultiPromoterGene
chr10	118430702	118609252	ENST00000635765|protein_coding	HSPA12A	-	ReferenceTranscript	MultiPromoterGene
chr10	121259328	121302231	ENST00000369103|protein_coding	RGS10	-	ReferenceTranscript	MultiPromoterGene
chr10	121588915	121632266	ENST00000360003|protein_coding	MCMBP	-	ReferenceTranscript	MultiPromoterGene
chr10	123499956	123687555	ENST00000224652|protein_coding	ATE1	-	ReferenceTranscript	MultiPromoterGene
chr10	123724857	123734322	ENST00000464321|processed_transcript	NSMCE4A	-	ReferenceTranscript	MultiPromoterGene
chr10	123872553	124014057	ENST00000369001|protein_coding	TACC2	+	ReferenceTranscript	MultiPromoterGene
chr10	124739916	124749906	ENST00000406217|protein_coding	PSTK	+	ReferenceTranscript	MultiPromoterGene
chr10	124768521	124817806	ENST00000358776|protein_coding	ACADSB	+	ReferenceTranscript	MultiPromoterGene
chr10	125767183	125853114	ENST00000435907|protein_coding	CHST15	-	ReferenceTranscript	MultiPromoterGene
chr10	126672885	126849082	ENST00000337195|protein_coding	CTBP2	-	ReferenceTranscript	MultiPromoterGene
chr10	128593996	129250780	ENST00000623213|protein_coding	DOCK1	+	ReferenceTranscript	MultiPromoterGene
chr10	129845833	129884119	ENST00000306042|protein_coding	PTPRE	+	ReferenceTranscript	MultiPromoterGene
chr10	131265453	131565783	ENST00000306010|protein_coding	MGMT	+	ReferenceTranscript	MultiPromoterGene
chr10	131862159	131909094	ENST00000637128|protein_coding	C10orf143	-	ReferenceTranscript	MultiPromoterGene
chr10	135168706	135171241	ENST00000368551|protein_coding	FUOM	-	ReferenceTranscript	MultiPromoterGene
chr10	135175983	135187193	ENST00000368547|protein_coding	ECHS1	-	ReferenceTranscript	MultiPromoterGene
chr10	135340866	135352627	ENST00000252945|protein_coding	CYP2E1	+	ReferenceTranscript	MultiPromoterGene
chr11	209068	215113	ENST00000527696|protein_coding	RIC8A	+	ReferenceTranscript	MultiPromoterGene
chr11	308162	309395	ENST00000399817|protein_coding	IFITM2	+	ReferenceTranscript	MultiPromoterGene
chr11	314039	315272	ENST00000408968|protein_coding	IFITM1	+	ReferenceTranscript	MultiPromoterGene
chr11	319675	320494	ENST00000679793|non_coding	IFITM3	-	ReferenceTranscript	MultiPromoterGene
chr11	405715	407135	ENST00000526395|protein_coding	SIGIRR	-	ReferenceTranscript	MultiPromoterGene
chr11	494512	506821	ENST00000397614|protein_coding	RNH1	-	ReferenceTranscript	MultiPromoterGene
chr11	560969	564025	ENST00000397583|protein_coding	RASSF7	+	ReferenceTranscript	MultiPromoterGene
chr11	612554	615728	ENST00000397566|protein_coding	IRF7	-	ReferenceTranscript	MultiPromoterGene
chr11	706215	727692	ENST00000650127|protein_coding	EPS8L2	+	ReferenceTranscript	MultiPromoterGene
chr11	790474	796263	ENST00000320230|protein_coding	SLC25A22	-	ReferenceTranscript	MultiPromoterGene
chr11	818913	825573	ENST00000336615|protein_coding	PNPLA2	+	ReferenceTranscript	MultiPromoterGene
chr11	844445	867116	ENST00000397404|protein_coding	TSPAN4	+	ReferenceTranscript	MultiPromoterGene
chr11	867859	915058	ENST00000449825|protein_coding	CHID1	-	ReferenceTranscript	MultiPromoterGene
chr11	1295600	1330862	ENST00000317204|protein_coding	TOLLIP	-	ReferenceTranscript	MultiPromoterGene
chr11	1575280	1593501	ENST00000397374|protein_coding	DUSP8	-	ReferenceTranscript	MultiPromoterGene
chr11	1774612	1785157	ENST00000438213|protein_coding	CTSD	-	ReferenceTranscript	MultiPromoterGene
chr11	1874313	1913493	ENST00000311604|protein_coding	LSP1	+	ReferenceTranscript	MultiPromoterGene
chr11	2016405	2018690	ENST00000439725|lincRNA	H19	-	ReferenceTranscript	MultiPromoterGene
chr11	2153869	2158517	ENST00000381392|protein_coding	IGF2	-	ReferenceTranscript	MultiPromoterGene
chr11	2398539	2418627	ENST00000263645|protein_coding	CD81	+	ReferenceTranscript	MultiPromoterGene
chr11	2908573	2924805	ENST00000625099|protein_coding	SLC22A18AS	-	ReferenceTranscript	MultiPromoterGene
chr11	2923649	2946476	ENST00000380574|protein_coding	SLC22A18	+	ReferenceTranscript	MultiPromoterGene
chr11	2979720	3013518	ENST00000448187|protein_coding	NAP1L4	-	ReferenceTranscript	MultiPromoterGene
chr11	3819155	3846910	ENST00000464906|protein_coding	PGAP2	+	ReferenceTranscript	MultiPromoterGene
chr11	3876932	4114440	ENST00000616714|protein_coding	STIM1	+	ReferenceTranscript	MultiPromoterGene
chr11	5711019	5732093	ENST00000379965|protein_coding	TRIM22	+	ReferenceTranscript	MultiPromoterGene
chr11	6232574	6255941	ENST00000265978|protein_coding	FAM160A2	-	ReferenceTranscript	MultiPromoterGene
chr11	6461715	6461969	ENST00000527105|processed_transcript	HPX	-	ReferenceTranscript	MultiPromoterGene
chr11	7535229	7674987	ENST00000299492|protein_coding	PPFIBP2	+	ReferenceTranscript	MultiPromoterGene
chr11	8737327	8816389	ENST00000530580|protein_coding	ST5	-	ReferenceTranscript	MultiPromoterGene
chr11	8932735	8941626	ENST00000309377|protein_coding	AKIP1	+	ReferenceTranscript	MultiPromoterGene
chr11	8968748	8985989	ENST00000534025|protein_coding	TMEM9B	-	ReferenceTranscript	MultiPromoterGene
chr11	9597036	9603034	ENST00000524549|retained_intron	WEE1	+	ReferenceTranscript	MultiPromoterGene
chr11	9685623	9774540	ENST00000318950|protein_coding	SWAP70	+	ReferenceTranscript	MultiPromoterGene
chr11	10818716	10830255	ENST00000396525|protein_coding	EIF4G2	-	ReferenceTranscript	MultiPromoterGene
chr11	11292423	11643552	ENST00000227756|protein_coding	GALNT18	-	ReferenceTranscript	MultiPromoterGene
chr11	11863612	11980870	ENST00000399455|protein_coding	USP47	+	ReferenceTranscript	MultiPromoterGene
chr11	11985977	12030130	ENST00000450094|protein_coding	DKK3	-	ReferenceTranscript	MultiPromoterGene
chr11	12132137	12285332	ENST00000256194|protein_coding	MICAL2	+	ReferenceTranscript	MultiPromoterGene
chr11	12695967	12966284	ENST00000527636|protein_coding	TEAD1	+	ReferenceTranscript	MultiPromoterGene
chr11	14526458	14541909	ENST00000530457|protein_coding	PSMA1	-	ReferenceTranscript	MultiPromoterGene
chr11	14898985	14913777	ENST00000334636|protein_coding	CYP2R1	-	ReferenceTranscript	MultiPromoterGene
chr11	16071327	16133415	ENST00000524650|processed_transcript	SOX6	-	ReferenceTranscript	MultiPromoterGene
chr11	16760193	16779887	ENST00000228136|protein_coding	C11orf58	+	ReferenceTranscript	MultiPromoterGene
chr11	16798843	17035961	ENST00000531066|protein_coding	PLEKHA7	-	ReferenceTranscript	MultiPromoterGene
chr11	17809594	18034594	ENST00000265965|protein_coding	SERGEF	-	ReferenceTranscript	MultiPromoterGene
chr11	18416109	18429972	ENST00000422447|protein_coding	LDHA	+	ReferenceTranscript	MultiPromoterGene
chr11	19245609	19262492	ENST00000250024|protein_coding	E2F8	-	ReferenceTranscript	MultiPromoterGene
chr11	19799012	20143144	ENST00000527559|protein_coding	NAV2	+	ReferenceTranscript	MultiPromoterGene
chr11	20385686	20389201	ENST00000532081|protein_coding	HTATIP2	+	ReferenceTranscript	MultiPromoterGene
chr11	22696318	22834537	ENST00000433790|protein_coding	GAS2	+	ReferenceTranscript	MultiPromoterGene
chr11	28131858	28355054	ENST00000303459|protein_coding	METTL15	+	ReferenceTranscript	MultiPromoterGene
chr11	30885150	31014233	ENST00000406071|protein_coding	DCDC1	-	ReferenceTranscript	MultiPromoterGene
chr11	32914356	33001816	ENST00000650167|protein_coding	QSER1	+	ReferenceTranscript	MultiPromoterGene
chr11	33037423	33055128	ENST00000241051|protein_coding	DEPDC7	+	ReferenceTranscript	MultiPromoterGene
chr11	33061560	33095109	ENST00000432887|protein_coding	TCP11L1	+	ReferenceTranscript	MultiPromoterGene
chr11	33106140	33183040	ENST00000524827|protein_coding	CSTF3	-	ReferenceTranscript	MultiPromoterGene
chr11	33279132	33378569	ENST00000379016|protein_coding	HIPK3	+	ReferenceTranscript	MultiPromoterGene
chr11	34073277	34124157	ENST00000341394|protein_coding	CAPRIN1	+	ReferenceTranscript	MultiPromoterGene
chr11	34172533	34379557	ENST00000435224|protein_coding	ABTB2	-	ReferenceTranscript	MultiPromoterGene
chr11	34642639	34684835	ENST00000257831|protein_coding	EHF	+	ReferenceTranscript	MultiPromoterGene
chr11	35160717	35253949	ENST00000428726|protein_coding	CD44	+	ReferenceTranscript	MultiPromoterGene
chr11	35282232	35381675	ENST00000646080|protein_coding	SLC1A2	-	ReferenceTranscript	MultiPromoterGene
chr11	43702287	43878165	ENST00000278353|protein_coding	HSD17B12	+	ReferenceTranscript	MultiPromoterGene
chr11	44587212	44641908	ENST00000227155|protein_coding	CD82	+	ReferenceTranscript	MultiPromoterGene
chr11	44748511	44953974	ENST00000520358|protein_coding	TSPAN18	+	ReferenceTranscript	MultiPromoterGene
chr11	45825956	45834566	ENST00000314134|protein_coding	SLC35C1	+	ReferenceTranscript	MultiPromoterGene
chr11	45954116	46142729	ENST00000323180|protein_coding	PHF21A	-	ReferenceTranscript	MultiPromoterGene
chr11	46366952	46401660	ENST00000528615|protein_coding	DGKZ	+	ReferenceTranscript	MultiPromoterGene
chr11	46403204	46405387	ENST00000617138|protein_coding	MDK	+	ReferenceTranscript	MultiPromoterGene
chr11	46418999	46615595	ENST00000528950|protein_coding	AMBRA1	-	ReferenceTranscript	MultiPromoterGene
chr11	46740762	46761056	ENST00000311907|protein_coding	F2	+	ReferenceTranscript	MultiPromoterGene
chr11	47236524	47260768	ENST00000256996|protein_coding	DDB2	+	ReferenceTranscript	MultiPromoterGene
chr11	47279529	47290396	ENST00000467728|protein_coding	NR1H3	+	ReferenceTranscript	MultiPromoterGene
chr11	47291706	47351581	ENST00000402192|protein_coding	MADD	+	ReferenceTranscript	MultiPromoterGene
chr11	47491867	47574669	ENST00000531165|protein_coding	CELF1	-	ReferenceTranscript	MultiPromoterGene
chr11	57077305	57078943	ENST00000530920|processed_transcript	TNKS1BP1	-	ReferenceTranscript	MultiPromoterGene
chr11	57175242	57194594	ENST00000533524|protein_coding	SLC43A3	-	ReferenceTranscript	MultiPromoterGene
chr11	57252006	57283175	ENST00000278426|protein_coding	SLC43A1	-	ReferenceTranscript	MultiPromoterGene
chr11	57319134	57335145	ENST00000287156|protein_coding	UBE2L6	-	ReferenceTranscript	MultiPromoterGene
chr11	57365275	57382287	ENST00000403558|protein_coding	SERPING1	+	ReferenceTranscript	MultiPromoterGene
chr11	57509043	57510129	ENST00000388857|protein_coding	SELENOH	+	ReferenceTranscript	MultiPromoterGene
chr11	58294343	58345639	ENST00000528954|protein_coding	LPXN	-	ReferenceTranscript	MultiPromoterGene
chr11	58706956	58722294	ENST00000532726|protein_coding	GLYATL1	+	ReferenceTranscript	MultiPromoterGene
chr11	58910634	58922512	NM_001369455.1|protein_coding	FAM111A	+	ReferenceTranscript	MultiPromoterGene
chr11	59939969	59950696	ENST00000412309|protein_coding	MS4A6A	-	ReferenceTranscript	MultiPromoterGene
chr11	61281185	61348548	ENST00000539008|protein_coding	SYT7	-	ReferenceTranscript	MultiPromoterGene
chr11	61447862	61514473	ENST00000257215|protein_coding	DAGLA	+	ReferenceTranscript	MultiPromoterGene
chr11	61595771	61634826	ENST00000278840|protein_coding	FADS2	+	ReferenceTranscript	MultiPromoterGene
chr11	62283373	62314278	ENST00000378024|protein_coding	AHNAK	-	ReferenceTranscript	MultiPromoterGene
chr11	62360685	62369337	ENST00000278823|protein_coding	MTA2	-	ReferenceTranscript	MultiPromoterGene
chr11	62369691	62380002	ENST00000529309|protein_coding	EML3	-	ReferenceTranscript	MultiPromoterGene
chr11	62457766	62473706	ENST00000403550|protein_coding	BSCL2	-	ReferenceTranscript	MultiPromoterGene
chr11	62648367	62656332	ENST00000338663|protein_coding	SLC3A2	+	ReferenceTranscript	MultiPromoterGene
chr11	63057779	63078573	ENST00000526800|protein_coding	SLC22A10	+	ReferenceTranscript	MultiPromoterGene
chr11	63391558	63438848	ENST00000398868|protein_coding	ATL3	-	ReferenceTranscript	MultiPromoterGene
chr11	63606399	63677063	ENST00000402010|protein_coding	MARK2	+	ReferenceTranscript	MultiPromoterGene
chr11	64008566	64011604	ENST00000309366|protein_coding	FKBP2	+	ReferenceTranscript	MultiPromoterGene
chr11	64011950	64014415	ENST00000309318|protein_coding	PPP1R14B	-	ReferenceTranscript	MultiPromoterGene
chr11	64013432	64015669	ENST00000663760|non_coding	PPP1R14B-AS1	+	ReferenceTranscript	MultiPromoterGene
chr11	64052728	64056966	ENST00000377702|protein_coding	GPR137	+	ReferenceTranscript	MultiPromoterGene
chr11	64072968	64084210	ENST00000406310|protein_coding	ESRRA	+	ReferenceTranscript	MultiPromoterGene
chr11	64107675	64125006	ENST00000356786|protein_coding	CCDC88B	+	ReferenceTranscript	MultiPromoterGene
chr11	64863685	64879334	ENST00000279281|protein_coding	VPS51	+	ReferenceTranscript	MultiPromoterGene
chr11	64879343	64883880	ENST00000279263|protein_coding	TM7SF2	+	ReferenceTranscript	MultiPromoterGene
chr11	64949215	64979472	ENST00000524773|protein_coding	CAPN1	+	ReferenceTranscript	MultiPromoterGene
chr11	65142662	65149478	ENST00000527174|protein_coding	SLC25A45	-	ReferenceTranscript	MultiPromoterGene
chr11	65190595	65193970	ENST00000645023|non_coding	NEAT1	+	ReferenceTranscript	MultiPromoterGene
chr11	65266515	65271100	ENST00000544868|lincRNA	MALAT1	+	ReferenceTranscript	MultiPromoterGene
chr11	65306029	65325830	ENST00000301873|protein_coding	LTBP3	-	ReferenceTranscript	MultiPromoterGene
chr11	65405571	65418383	ENST00000534313|protein_coding	SIPA1	+	ReferenceTranscript	MultiPromoterGene
chr11	65622143	65625651	ENST00000308162|protein_coding	CFL1	-	ReferenceTranscript	MultiPromoterGene
chr11	65633911	65640271	ENST00000307998|protein_coding	EFEMP2	-	ReferenceTranscript	MultiPromoterGene
chr11	65820066	65822776	ENST00000524475|protein_coding	SF3B2	+	ReferenceTranscript	MultiPromoterGene
chr11	66247901	66277128	ENST00000541961|protein_coding	DPP3	+	ReferenceTranscript	MultiPromoterGene
chr11	66453341	66486343	ENST00000617502|protein_coding	SPTBN2	-	ReferenceTranscript	MultiPromoterGene
chr11	66615983	66675372	ENST00000393955|protein_coding	PC	-	ReferenceTranscript	MultiPromoterGene
chr11	66886733	67025553	ENST00000529006|protein_coding	KDM2A	+	ReferenceTranscript	MultiPromoterGene
chr11	67131638	67141069	ENST00000312438|protein_coding	CLCF1	-	ReferenceTranscript	MultiPromoterGene
chr11	67273967	67275633	ENST00000301488|protein_coding	CDK2AP2	-	ReferenceTranscript	MultiPromoterGene
chr11	67922329	67980763	ENST00000304363|protein_coding	KMT5B	-	ReferenceTranscript	MultiPromoterGene
chr11	70116795	70230502	ENST00000253925|protein_coding	PPFIA1	+	ReferenceTranscript	MultiPromoterGene
chr11	71709970	71712791	ENST00000531053|protein_coding	IL18BP	+	ReferenceTranscript	MultiPromoterGene
chr11	71713909	71791588	ENST00000393695|protein_coding	NUMA1	-	ReferenceTranscript	MultiPromoterGene
chr11	71820628	71823812	ENST00000543587|protein_coding	ANAPC15	-	ReferenceTranscript	MultiPromoterGene
chr11	71934987	71936081	ENST00000543234|protein_coding	INPPL1	+	ReferenceTranscript	MultiPromoterGene
chr11	72396119	72433403	ENST00000334211|protein_coding	ARAP1	-	ReferenceTranscript	MultiPromoterGene
chr11	72470238	72492779	ENST00000535267|retained_intron	STARD10	-	ReferenceTranscript	MultiPromoterGene
chr11	72504668	72525099	ENST00000624670|non_coding	AP002381.2	-	ReferenceTranscript	MultiPromoterGene
chr11	74165885	74178594	ENST00000310128|protein_coding	KCNE3	-	ReferenceTranscript	MultiPromoterGene
chr11	74303626	74354121	ENST00000263681|protein_coding	POLD3	+	ReferenceTranscript	MultiPromoterGene
chr11	74407473	74408739	ENST00000529912|protein_coding	CHRDL2	-	ReferenceTranscript	MultiPromoterGene
chr11	74870832	74915762	ENST00000428359|protein_coding	SLCO2B1	+	ReferenceTranscript	MultiPromoterGene
chr11	75273297	75283828	ENST00000358171|protein_coding	SERPINH1	+	ReferenceTranscript	MultiPromoterGene
chr11	75430418	75444003	ENST00000526712|protein_coding	MOGAT2	+	ReferenceTranscript	MultiPromoterGene
chr11	76368567	76381791	ENST00000260061|protein_coding	LRRC32	-	ReferenceTranscript	MultiPromoterGene
chr11	76477902	76479666	ENST00000667039|non_coding	AP003119.1	-	ReferenceTranscript	MultiPromoterGene
chr11	76494399	76509188	ENST00000333090|protein_coding	TSKU	+	ReferenceTranscript	MultiPromoterGene
chr11	76839291	76926286	ENST00000409709|protein_coding	MYO7A	+	ReferenceTranscript	MultiPromoterGene
chr11	77090427	77184780	ENST00000524847|protein_coding	PAK1	-	ReferenceTranscript	MultiPromoterGene
chr11	82684174	82782939	ENST00000527633|protein_coding	RAB30	-	ReferenceTranscript	MultiPromoterGene
chr11	82972970	82997021	ENST00000529073|protein_coding	CCDC90B	-	ReferenceTranscript	MultiPromoterGene
chr11	83168961	85338314	ENST00000650630|protein_coding	DLG2	-	ReferenceTranscript	MultiPromoterGene
chr11	85405317	85522172	ENST00000316356|protein_coding	SYTL2	-	ReferenceTranscript	MultiPromoterGene
chr11	85670029	85779822	ENST00000356360|protein_coding	PICALM	-	ReferenceTranscript	MultiPromoterGene
chr11	93211637	93276674	ENST00000298966|protein_coding	SMCO4	-	ReferenceTranscript	MultiPromoterGene
chr11	93268633	93268982	ENST00000533701|processed_pseudogene	RP11-288E14.2	+	ReferenceTranscript	MultiPromoterGene
chr11	93474807	93496249	ENST00000331239|protein_coding	C11orf54	+	ReferenceTranscript	MultiPromoterGene
chr11	93862094	93915132	ENST00000436171|protein_coding	PANX1	+	ReferenceTranscript	MultiPromoterGene
chr11	94501521	94609913	ENST00000433060|protein_coding	AMOTL1	+	ReferenceTranscript	MultiPromoterGene
chr11	95503278	95522725	ENST00000536839|protein_coding	FAM76B	-	ReferenceTranscript	MultiPromoterGene
chr11	101981579	102100694	ENST00000531439|protein_coding	YAP1	+	ReferenceTranscript	MultiPromoterGene
chr11	102267062	102323496	ENST00000398136|protein_coding	TMEM123	-	ReferenceTranscript	MultiPromoterGene
chr11	107992298	108018219	ENST00000672354|protein_coding	ACAT1	+	ReferenceTranscript	MultiPromoterGene
chr11	108376161	108464495	ENST00000265843|protein_coding	EXPH5	-	ReferenceTranscript	MultiPromoterGene
chr11	110045604	110167437	ENST00000528498|protein_coding	RDX	-	ReferenceTranscript	MultiPromoterGene
chr11	111750264	111756699	ENST00000260276|protein_coding	C11orf1	+	ReferenceTranscript	MultiPromoterGene
chr11	111779287	111782494	ENST00000650687|protein_coding	CRYAB	-	ReferenceTranscript	MultiPromoterGene
chr11	111852941	111891779	ENST00000524609|retained_intron	DIXDC1	+	ReferenceTranscript	MultiPromoterGene
chr11	112831968	113149133	ENST00000615285|protein_coding	NCAM1	+	ReferenceTranscript	MultiPromoterGene
chr11	113185304	113237109	ENST00000529221|protein_coding	TTC12	+	ReferenceTranscript	MultiPromoterGene
chr11	113930432	114127487	ENST00000335953|protein_coding	ZBTB16	+	ReferenceTranscript	MultiPromoterGene
chr11	114167120	114184258	ENST00000299964|protein_coding	NNMT	+	ReferenceTranscript	MultiPromoterGene
chr11	114271387	114281329	ENST00000375490|protein_coding	RBM7	+	ReferenceTranscript	MultiPromoterGene
chr11	116700630	116703788	ENST00000375345|protein_coding	APOC3	+	ReferenceTranscript	MultiPromoterGene
chr11	117049458	117068158	ENST00000324225|protein_coding	SIDT2	+	ReferenceTranscript	MultiPromoterGene
chr11	117075052	117102789	ENST00000320934|protein_coding	PCSK7	-	ReferenceTranscript	MultiPromoterGene
chr11	117155922	117186972	ENST00000313005|protein_coding	BACE1	-	ReferenceTranscript	MultiPromoterGene
chr11	117690771	117695459	ENST00000292079|protein_coding	FXYD2	-	ReferenceTranscript	MultiPromoterGene
chr11	118307206	118397547	ENST00000534358|protein_coding	KMT2A	+	ReferenceTranscript	MultiPromoterGene
chr11	118401916	118406548	ENST00000533102|protein_coding	TMEM25	+	ReferenceTranscript	MultiPromoterGene
chr11	118478329	118528738	ENST00000600882|protein_coding	PHLDB1	+	ReferenceTranscript	MultiPromoterGene
chr11	118895619	118900079	ENST00000524428|retained_intron	SLC37A4	-	ReferenceTranscript	MultiPromoterGene
chr11	119227243	119234917	ENST00000525735|protein_coding	USP2	-	ReferenceTranscript	MultiPromoterGene
chr11	120207121	120360646	ENST00000397843|protein_coding	ARHGEF12	+	ReferenceTranscript	MultiPromoterGene
chr11	120894829	120961484	ENST00000422003|protein_coding	TBCEL	+	ReferenceTranscript	MultiPromoterGene
chr11	121323022	121504472	ENST00000260197|protein_coding	SORL1	+	ReferenceTranscript	MultiPromoterGene
chr11	122928196	122932844	ENST00000534624|protein_coding	HSPA8	-	ReferenceTranscript	MultiPromoterGene
chr11	125312776	125366161	ENST00000278919|protein_coding	FEZ1	-	ReferenceTranscript	MultiPromoterGene
chr11	126197760	126215649	ENST00000648516|protein_coding	DCPS	+	ReferenceTranscript	MultiPromoterGene
chr11	128331660	128392199	ENST00000319397|protein_coding	ETS1	-	ReferenceTranscript	MultiPromoterGene
chr11	129769600	129872730	ENST00000358825|protein_coding	PRDM10	-	ReferenceTranscript	MultiPromoterGene
chr11	129939800	130014706	ENST00000263574|protein_coding	APLP2	+	ReferenceTranscript	MultiPromoterGene
chr11	134090579	134095348	ENST00000534227|protein_coding	NCAPD3	-	ReferenceTranscript	MultiPromoterGene
chr12	299242	322863	ENST00000359674|protein_coding	SLC6A12	-	ReferenceTranscript	MultiPromoterGene
chr12	498515	551804	ENST00000422000|protein_coding	CCDC77	+	ReferenceTranscript	MultiPromoterGene
chr12	673746	752831	ENST00000542920|protein_coding	NINJ2	-	ReferenceTranscript	MultiPromoterGene
chr12	1099674	1137338	ENST00000545318|protein_coding	ERC1	+	ReferenceTranscript	MultiPromoterGene
chr12	2162152	2807116	ENST00000347598|protein_coding	CACNA1C	+	ReferenceTranscript	MultiPromoterGene
chr12	3918026	3982565	ENST00000228820|protein_coding	PARP11	-	ReferenceTranscript	MultiPromoterGene
chr12	4122068	4135823	ENST00000654858|non_coding	AC084375.1	+	ReferenceTranscript	MultiPromoterGene
chr12	6309492	6347413	ENST00000610354|protein_coding	CD9	+	ReferenceTranscript	MultiPromoterGene
chr12	6554120	6560879	ENST00000266557|protein_coding	CD27	+	ReferenceTranscript	MultiPromoterGene
chr12	6601051	6602428	ENST00000229238|protein_coding	MRPL51	-	ReferenceTranscript	MultiPromoterGene
chr12	6602544	6641121	ENST00000315579|protein_coding	NCAPD2	+	ReferenceTranscript	MultiPromoterGene
chr12	6679247	6716748	ENST00000645022|protein_coding	CHD4	-	ReferenceTranscript	MultiPromoterGene
chr12	6787597	6798062	ENST00000538829|protein_coding	ZNF384	-	ReferenceTranscript	MultiPromoterGene
chr12	6875540	6879664	ENST00000389462|protein_coding	PTMS	+	ReferenceTranscript	MultiPromoterGene
chr12	6976583	6980110	ENST00000613953|protein_coding	TPI1	+	ReferenceTranscript	MultiPromoterGene
chr12	6982732	7016897	ENST00000433346|protein_coding	LRRC23	+	ReferenceTranscript	MultiPromoterGene
chr12	7060433	7070479	ENST00000456013|protein_coding	PTPN6	+	ReferenceTranscript	MultiPromoterGene
chr12	7074489	7079827	ENST00000535923|protein_coding	PHB2	-	ReferenceTranscript	MultiPromoterGene
chr12	7168021	7178336	ENST00000360817|protein_coding	C1S	+	ReferenceTranscript	MultiPromoterGene
chr12	7187835	7245131	ENST00000542285|protein_coding	C1R	-	ReferenceTranscript	MultiPromoterGene
chr12	7260740	7261724	ENST00000539927|retained_intron	C1RL	-	ReferenceTranscript	MultiPromoterGene
chr12	7281674	7282848	ENST00000544657|non_coding	AC018653.3	-	ReferenceTranscript	MultiPromoterGene
chr12	9102639	9162044	ENST00000539240|protein_coding	KLRG1	+	ReferenceTranscript	MultiPromoterGene
chr12	9220303	9268515	ENST00000318602|protein_coding	A2M	-	ReferenceTranscript	MultiPromoterGene
chr12	10365481	10373377	ENST00000543602|protein_coding	GABARAPL1	+	ReferenceTranscript	MultiPromoterGene
chr12	12674260	12713820	ENST00000536236|processed_transcript	DUSP16	-	ReferenceTranscript	MultiPromoterGene
chr12	12938592	12944400	ENST00000356591|protein_coding	APOLD1	+	ReferenceTranscript	MultiPromoterGene
chr12	13044495	13070871	ENST00000014914|protein_coding	GPRC5A	+	ReferenceTranscript	MultiPromoterGene
chr12	14518565	14655869	ENST00000261168|protein_coding	ATF7IP	+	ReferenceTranscript	MultiPromoterGene
chr12	14978502	14996460	ENST00000228936|protein_coding	ART4	-	ReferenceTranscript	MultiPromoterGene
chr12	15773124	15942317	ENST00000642939|protein_coding	EPS8	-	ReferenceTranscript	MultiPromoterGene
chr12	16064265	16190315	ENST00000428559|protein_coding	DERA	+	ReferenceTranscript	MultiPromoterGene
chr12	16500711	16517343	ENST00000396209|protein_coding	MGST1	+	ReferenceTranscript	MultiPromoterGene
chr12	19282701	19529334	ENST00000429027|protein_coding	PLEKHA5	+	ReferenceTranscript	MultiPromoterGene
chr12	20523058	20710158	ENST00000542675|retained_intron	PDE3A	+	ReferenceTranscript	MultiPromoterGene
chr12	21788275	21810776	ENST00000673047|protein_coding	LDHB	-	ReferenceTranscript	MultiPromoterGene
chr12	21917888	21927640	ENST00000240662|protein_coding	KCNJ8	-	ReferenceTranscript	MultiPromoterGene
chr12	23686720	24715383	ENST00000646273|protein_coding	SOX5	-	ReferenceTranscript	MultiPromoterGene
chr12	24484219	24715478	ENST00000456299|lincRNA	RP11-444D3.1	-	ReferenceTranscript	MultiPromoterGene
chr12	24970414	25056009	ENST00000539282|protein_coding	BCAT1	-	ReferenceTranscript	MultiPromoterGene
chr12	26097789	26111511	ENST00000500276|non_coding	RASSF8-AS1	-	ReferenceTranscript	MultiPromoterGene
chr12	26111990	26225802	ENST00000405154|protein_coding	RASSF8	+	ReferenceTranscript	MultiPromoterGene
chr12	26874219	26985714	ENST00000242737|protein_coding	ITPR2	-	ReferenceTranscript	MultiPromoterGene
chr12	27677138	27848497	ENST00000318304|protein_coding	PPFIBP1	+	ReferenceTranscript	MultiPromoterGene
chr12	31433517	31479084	ENST00000337682|protein_coding	SINHCAF	-	ReferenceTranscript	MultiPromoterGene
chr12	31812621	31826048	ENST00000357721|protein_coding	ETFBKMT	+	ReferenceTranscript	MultiPromoterGene
chr12	32687257	32793671	ENST00000525053|protein_coding	FGD4	+	ReferenceTranscript	MultiPromoterGene
chr12	39046004	39299393	ENST00000331366|protein_coding	CPNE8	-	ReferenceTranscript	MultiPromoterGene
chr12	42550905	42632038	ENST00000327791|protein_coding	YAF2	-	ReferenceTranscript	MultiPromoterGene
chr12	42850558	42983548	ENST00000345127|protein_coding	PRICKLE1	-	ReferenceTranscript	MultiPromoterGene
chr12	44229883	44783541	ENST00000266534|protein_coding	TMEM117	+	ReferenceTranscript	MultiPromoterGene
chr12	46111828	46121558	ENST00000609803|non_coding	AC008124.1	-	ReferenceTranscript	MultiPromoterGene
chr12	46312913	46384357	ENST00000369367|protein_coding	SCAF11	-	ReferenceTranscript	MultiPromoterGene
chr12	46751970	46766556	ENST00000256689|protein_coding	SLC38A2	-	ReferenceTranscript	MultiPromoterGene
chr12	46777461	46850051	ENST00000551503|non_coding	AC008014.1	+	ReferenceTranscript	MultiPromoterGene
chr12	47158543	47219780	ENST00000266579|protein_coding	SLC38A4	-	ReferenceTranscript	MultiPromoterGene
chr12	47610369	47629775	ENST00000548348|protein_coding	PCED1B	+	ReferenceTranscript	MultiPromoterGene
chr12	48144952	48151966	ENST00000495953|protein_coding	RAPGEF3	-	ReferenceTranscript	MultiPromoterGene
chr12	48167020	48176534	ENST00000442218|protein_coding	SLC48A1	+	ReferenceTranscript	MultiPromoterGene
chr12	48499900	48539862	ENST00000642730|protein_coding	PFKM	+	ReferenceTranscript	MultiPromoterGene
chr12	49315745	49319275	ENST00000550765|protein_coding	FKBP11	-	ReferenceTranscript	MultiPromoterGene
chr12	49412760	49454577	ENST00000301067|protein_coding	KMT2D	-	ReferenceTranscript	MultiPromoterGene
chr12	49521564	49525178	ENST00000336023|protein_coding	TUBA1B	-	ReferenceTranscript	MultiPromoterGene
chr12	49741790	49747707	ENST00000647553|protein_coding	DNAJC22	+	ReferenceTranscript	MultiPromoterGene
chr12	50017343	50038448	ENST00000548825|protein_coding	PRPF40B	+	ReferenceTranscript	MultiPromoterGene
chr12	50135591	50158717	ENST00000423828|protein_coding	TMBIM6	+	ReferenceTranscript	MultiPromoterGene
chr12	50569570	50677289	ENST00000394943|protein_coding	LIMA1	-	ReferenceTranscript	MultiPromoterGene
chr12	51373591	51420122	ENST00000643884|protein_coding	SLC11A2	-	ReferenceTranscript	MultiPromoterGene
chr12	51985019	52206648	ENST00000354534|protein_coding	SCN8A	+	ReferenceTranscript	MultiPromoterGene
chr12	52306115	52317143	ENST00000550683|protein_coding	ACVRL1	+	ReferenceTranscript	MultiPromoterGene
chr12	52445185	52453290	ENST00000243050|protein_coding	NR4A1	+	ReferenceTranscript	MultiPromoterGene
chr12	53290991	53298836	ENST00000546583|retained_intron	KRT8	-	ReferenceTranscript	MultiPromoterGene
chr12	53342901	53346690	ENST00000388835|protein_coding	KRT18	+	ReferenceTranscript	MultiPromoterGene
chr12	53554060	53564160	ENST00000490589|retained_intron	CSAD	-	ReferenceTranscript	MultiPromoterGene
chr12	53605114	53614043	ENST00000338561|protein_coding	RARG	-	ReferenceTranscript	MultiPromoterGene
chr12	53673488	53682108	ENST00000535123|retained_intron	ESPL1	+	ReferenceTranscript	MultiPromoterGene
chr12	53701259	53715083	ENST00000547757|protein_coding	AAAS	-	ReferenceTranscript	MultiPromoterGene
chr12	53773959	53810230	ENST00000327443|protein_coding	SP1	+	ReferenceTranscript	MultiPromoterGene
chr12	53907225	54019784	ENST00000456903|protein_coding	ATF7	-	ReferenceTranscript	MultiPromoterGene
chr12	54624725	54673906	ENST00000209875|protein_coding	CBX5	-	ReferenceTranscript	MultiPromoterGene
chr12	54674509	54680871	ENST00000340913|protein_coding	HNRNPA1	+	ReferenceTranscript	MultiPromoterGene
chr12	54762919	54778517	ENST00000394313|protein_coding	ZNF385A	-	ReferenceTranscript	MultiPromoterGene
chr12	54973029	54982443	ENST00000257905|protein_coding	PPP1R1A	-	ReferenceTranscript	MultiPromoterGene
chr12	56119106	56122793	ENST00000257857|protein_coding	CD63	-	ReferenceTranscript	MultiPromoterGene
chr12	56214770	56223387	ENST00000546957|protein_coding	DNAJC14	-	ReferenceTranscript	MultiPromoterGene
chr12	56223528	56230028	ENST00000478241|processed_transcript	TMEM198B	+	ReferenceTranscript	MultiPromoterGene
chr12	56295196	56321678	ENST00000408946|protein_coding	PYM1	-	ReferenceTranscript	MultiPromoterGene
chr12	56325811	56347805	ENST00000394147|protein_coding	DGKA	+	ReferenceTranscript	MultiPromoterGene
chr12	56552145	56554579	ENST00000536128|protein_coding	MYL6	+	ReferenceTranscript	MultiPromoterGene
chr12	56618125	56623638	ENST00000267023|protein_coding	NABP2	+	ReferenceTranscript	MultiPromoterGene
chr12	56623834	56631630	ENST00000454355|protein_coding	SLC39A5	+	ReferenceTranscript	MultiPromoterGene
chr12	56864735	56881945	ENST00000311966|protein_coding	GLS2	-	ReferenceTranscript	MultiPromoterGene
chr12	56989379	57024110	ENST00000549884|protein_coding	BAZ2A	-	ReferenceTranscript	MultiPromoterGene
chr12	57106218	57119040	ENST00000552540|protein_coding	NACA	-	ReferenceTranscript	MultiPromoterGene
chr12	57157107	57181574	ENST00000322165|protein_coding	HSD17B6	+	ReferenceTranscript	MultiPromoterGene
chr12	57345214	57351392	ENST00000398138|protein_coding	RDH16	-	ReferenceTranscript	MultiPromoterGene
chr12	57522691	57549376	ENST00000554174|protein_coding	LRP1	+	ReferenceTranscript	MultiPromoterGene
chr12	57623868	57628509	ENST00000414700|protein_coding	SHMT2	+	ReferenceTranscript	MultiPromoterGene
chr12	57849089	57851808	ENST00000266646|protein_coding	INHBE	+	ReferenceTranscript	MultiPromoterGene
chr12	57870653	57871567	ENST00000551452|protein_coding	ARHGAP9	-	ReferenceTranscript	MultiPromoterGene
chr12	57916606	57923931	ENST00000355673|protein_coding	MBD6	+	ReferenceTranscript	MultiPromoterGene
chr12	58087914	58115340	ENST00000315970|protein_coding	OS9	+	ReferenceTranscript	MultiPromoterGene
chr12	58217435	58240327	ENST00000551594|nonsense_mediated_decay	CTDSP2	-	ReferenceTranscript	MultiPromoterGene
chr12	62102057	62653925	ENST00000549379|nonsense_mediated_decay	FAM19A2	-	ReferenceTranscript	MultiPromoterGene
chr12	64238540	64541613	ENST00000631006|protein_coding	SRGAP1	+	ReferenceTranscript	MultiPromoterGene
chr12	66531619	66563742	ENST00000286424|protein_coding	TMBIM4	-	ReferenceTranscript	MultiPromoterGene
chr12	69201956	69244466	ENST00000258149|protein_coding	MDM2	+	ReferenceTranscript	MultiPromoterGene
chr12	69742160	69748014	ENST00000261267|protein_coding	LYZ	+	ReferenceTranscript	MultiPromoterGene
chr12	70132639	70216979	ENST00000247833|protein_coding	RAB3IP	+	ReferenceTranscript	MultiPromoterGene
chr12	70637530	70747693	ENST00000551043|protein_coding	CNOT2	+	ReferenceTranscript	MultiPromoterGene
chr12	70909649	71003804	NM_002837.6|protein_coding	PTPRB	-	ReferenceTranscript	MultiPromoterGene
chr12	71518880	71551679	ENST00000546561|protein_coding	TSPAN8	-	ReferenceTranscript	MultiPromoterGene
chr12	72080275	72093629	ENST00000549735|protein_coding	TMEM19	+	ReferenceTranscript	MultiPromoterGene
chr12	72148642	72194066	ENST00000261263|protein_coding	RAB21	+	ReferenceTranscript	MultiPromoterGene
chr12	75671444	75784701	ENST00000442339|protein_coding	CAPS2	-	ReferenceTranscript	MultiPromoterGene
chr12	76440934	76478446	ENST00000393263|protein_coding	NAP1L1	-	ReferenceTranscript	MultiPromoterGene
chr12	78430036	78605245	ENST00000644176|protein_coding	NAV3	+	ReferenceTranscript	MultiPromoterGene
chr12	80083833	80084361	ENST00000552637|protein_coding	PAWR	-	ReferenceTranscript	MultiPromoterGene
chr12	81471835	81649245	ENST00000261206|protein_coding	ACSS3	+	ReferenceTranscript	MultiPromoterGene
chr12	89813494	89919392	ENST00000393179|protein_coding	POC1B	-	ReferenceTranscript	MultiPromoterGene
chr12	90049359	90103077	ENST00000551310|protein_coding	ATP2B1	-	ReferenceTranscript	MultiPromoterGene
chr12	91534260	91576594	ENST00000052754|protein_coding	DCN	-	ReferenceTranscript	MultiPromoterGene
chr12	93771658	93801922	ENST00000337179|protein_coding	NUDT4	+	ReferenceTranscript	MultiPromoterGene
chr12	93959359	93965174	ENST00000551626|non_coding	SOCS2-AS1	-	ReferenceTranscript	MultiPromoterGene
chr12	93965479	93969982	ENST00000548537|protein_coding	SOCS2	+	ReferenceTranscript	MultiPromoterGene
chr12	96337108	96362498	ENST00000266736|protein_coding	AMDHD1	+	ReferenceTranscript	MultiPromoterGene
chr12	96380851	96389706	ENST00000552509|protein_coding	HAL	-	ReferenceTranscript	MultiPromoterGene
chr12	96672038	96794217	ENST00000261211|protein_coding	CDK17	-	ReferenceTranscript	MultiPromoterGene
chr12	98879321	98897633	ENST00000501499|non_coding	LINC02453	-	ReferenceTranscript	MultiPromoterGene
chr12	100867643	100958192	ENST00000392986|protein_coding	NR1H4	+	ReferenceTranscript	MultiPromoterGene
chr12	102811268	102874341	ENST00000307046|protein_coding	IGF1	-	ReferenceTranscript	MultiPromoterGene
chr12	103230666	103311022	ENST00000553106|protein_coding	PAH	-	ReferenceTranscript	MultiPromoterGene
chr12	104337396	104341178	ENST00000552051|retained_intron	HSP90B1	+	ReferenceTranscript	MultiPromoterGene
chr12	104343971	104350993	ENST00000378090|protein_coding	C12orf73	-	ReferenceTranscript	MultiPromoterGene
chr12	104681145	104742422	ENST00000524698|protein_coding	TXNRD1	+	ReferenceTranscript	MultiPromoterGene
chr12	105321874	105352071	ENST00000415674|protein_coding	SLC41A2	-	ReferenceTranscript	MultiPromoterGene
chr12	107349684	107367813	ENST00000280756|protein_coding	TMEM263	+	ReferenceTranscript	MultiPromoterGene
chr12	109171966	109251359	ENST00000326495|protein_coding	SSH1	-	ReferenceTranscript	MultiPromoterGene
chr12	109273867	109294819	ENST00000228476|protein_coding	DAO	+	ReferenceTranscript	MultiPromoterGene
chr12	109535955	109548797	ENST00000446767|nonsense_mediated_decay	UNG	+	ReferenceTranscript	MultiPromoterGene
chr12	109569162	109577715	ENST00000539864|protein_coding	ACACB	+	ReferenceTranscript	MultiPromoterGene
chr12	110719051	110788898	ENST00000539276|protein_coding	ATP2A2	+	ReferenceTranscript	MultiPromoterGene
chr12	110872627	110888142	ENST00000228825|protein_coding	ARPC3	-	ReferenceTranscript	MultiPromoterGene
chr12	111086490	111126920	ENST00000242607|protein_coding	HVCN1	-	ReferenceTranscript	MultiPromoterGene
chr12	111890486	112036926	ENST00000673449|protein_coding	ATXN2	-	ReferenceTranscript	MultiPromoterGene
chr12	112204736	112255336	ENST00000261733|protein_coding	ALDH2	+	ReferenceTranscript	MultiPromoterGene
chr12	112369101	112450969	ENST00000552374|protein_coding	TMEM116	-	ReferenceTranscript	MultiPromoterGene
chr12	115108059	115121980	ENST00000349155|protein_coding	TBX3	-	ReferenceTranscript	MultiPromoterGene
chr12	118470491	118498984	ENST00000315436|protein_coding	WSB2	-	ReferenceTranscript	MultiPromoterGene
chr12	118555471	118573831	ENST00000539956|processed_transcript	VSIG10	-	ReferenceTranscript	MultiPromoterGene
chr12	118573928	118583389	ENST00000261313|protein_coding	PEBP1	+	ReferenceTranscript	MultiPromoterGene
chr12	118587605	118810712	ENST00000392533|protein_coding	TAOK3	-	ReferenceTranscript	MultiPromoterGene
chr12	120650116	120703432	ENST00000637617|protein_coding	PXN	-	ReferenceTranscript	MultiPromoterGene
chr12	120759919	120763896	ENST00000549767|protein_coding	PLA2G1B	-	ReferenceTranscript	MultiPromoterGene
chr12	120933915	120936296	ENST00000242577|protein_coding	DYNLL1	+	ReferenceTranscript	MultiPromoterGene
chr12	121412177	121418768	ENST00000535301|non_coding	HNF1A-AS1	-	ReferenceTranscript	MultiPromoterGene
chr12	121970750	122018130	ENST00000539394|protein_coding	KDM2B	-	ReferenceTranscript	MultiPromoterGene
chr12	122277432	122296765	ENST00000289004|protein_coding	HPD	-	ReferenceTranscript	MultiPromoterGene
chr12	122516627	122631894	ENST00000319080|protein_coding	MLXIP	+	ReferenceTranscript	MultiPromoterGene
chr12	122755980	122907116	ENST00000620786|protein_coding	CLIP1	-	ReferenceTranscript	MultiPromoterGene
chr12	123320003	123347508	ENST00000253083|protein_coding	HIP1R	+	ReferenceTranscript	MultiPromoterGene
chr12	123459766	123464588	ENST00000228922|protein_coding	OGFOD2	+	ReferenceTranscript	MultiPromoterGene
chr12	123465294	123467253	ENST00000439686|protein_coding	ARL6IP4	+	ReferenceTranscript	MultiPromoterGene
chr12	123868678	123893900	ENST00000402868|protein_coding	KMT5A	+	ReferenceTranscript	MultiPromoterGene
chr12	124069098	124083129	ENST00000262225|protein_coding	TMED2	+	ReferenceTranscript	MultiPromoterGene
chr12	124831138	125052010	ENST00000458234|protein_coding	NCOR2	-	ReferenceTranscript	MultiPromoterGene
chr12	125262178	125348392	ENST00000415380|protein_coding	SCARB1	-	ReferenceTranscript	MultiPromoterGene
chr12	125396191	125399196	ENST00000339647|protein_coding	UBC	-	ReferenceTranscript	MultiPromoterGene
chr12	129338038	129469501	ENST00000442111|protein_coding	GLT1D1	+	ReferenceTranscript	MultiPromoterGene
chr12	131438451	131626014	ENST00000261654|protein_coding	ADGRD1	+	ReferenceTranscript	MultiPromoterGene
chr12	133657467	133684112	ENST00000544426|protein_coding	ZNF140	+	ReferenceTranscript	MultiPromoterGene
chr13	20761608	20767077	ENST00000382848|protein_coding	GJB2	-	ReferenceTranscript	MultiPromoterGene
chr13	20977807	21099996	ENST00000298248|protein_coding	CRYL1	-	ReferenceTranscript	MultiPromoterGene
chr13	24153498	24243412	ENST00000382258|protein_coding	TNFRSF19	+	ReferenceTranscript	MultiPromoterGene
chr13	24734858	24881207	ENST00000382108|protein_coding	SPATA13	+	ReferenceTranscript	MultiPromoterGene
chr13	26786911	26796451	ENST00000381588|protein_coding	RNF6	-	ReferenceTranscript	MultiPromoterGene
chr13	27640292	27745948	ENST00000282344|protein_coding	USP12	-	ReferenceTranscript	MultiPromoterGene
chr13	28196028	28197586	ENST00000302979|protein_coding	POLR1D	+	ReferenceTranscript	MultiPromoterGene
chr13	29274853	29293107	ENST00000380814|protein_coding	SLC46A3	-	ReferenceTranscript	MultiPromoterGene
chr13	30338507	30424754	ENST00000380680|protein_coding	UBL3	-	ReferenceTranscript	MultiPromoterGene
chr13	30776766	30881688	ENST00000380615|protein_coding	KATNAL1	-	ReferenceTranscript	MultiPromoterGene
chr13	31035031	31038384	ENST00000399489|protein_coding	HMGB1	-	ReferenceTranscript	MultiPromoterGene
chr13	31192073	31234907	ENST00000614860|protein_coding	USPL1	+	ReferenceTranscript	MultiPromoterGene
chr13	32828284	32852982	ENST00000602645|retained_intron	FRY	+	ReferenceTranscript	MultiPromoterGene
chr13	33677273	33859892	ENST00000336934|protein_coding	STARD13	-	ReferenceTranscript	MultiPromoterGene
chr13	36875774	36920531	ENST00000438666|protein_coding	SPART	-	ReferenceTranscript	MultiPromoterGene
chr13	41363746	41386596	ENST00000338625|protein_coding	SLC25A15	+	ReferenceTranscript	MultiPromoterGene
chr13	41506059	41557035	NM_001370331.1|protein_coding	ELF1	-	ReferenceTranscript	MultiPromoterGene
chr13	45006278	45010981	ENST00000261489|protein_coding	TSC22D1	-	ReferenceTranscript	MultiPromoterGene
chr13	45907605	45915419	ENST00000616577|protein_coding	TPT1	-	ReferenceTranscript	MultiPromoterGene
chr13	46528599	46626881	ENST00000242848|protein_coding	ZC3H13	-	ReferenceTranscript	MultiPromoterGene
chr13	46700057	46756312	ENST00000323076|protein_coding	LCP1	-	ReferenceTranscript	MultiPromoterGene
chr13	47127304	47319033	ENST00000389797|protein_coding	LRCH1	+	ReferenceTranscript	MultiPromoterGene
chr13	47345390	47371296	ENST00000378720|protein_coding	ESD	-	ReferenceTranscript	MultiPromoterGene
chr13	48516795	48575441	ENST00000643023|protein_coding	SUCLA2	-	ReferenceTranscript	MultiPromoterGene
chr13	48807341	48844493	ENST00000647800|protein_coding	ITM2B	+	ReferenceTranscript	MultiPromoterGene
chr13	48877886	49056026	ENST00000267163|protein_coding	RB1	+	ReferenceTranscript	MultiPromoterGene
chr13	49063098	49107216	ENST00000344532|protein_coding	RCBTB2	-	ReferenceTranscript	MultiPromoterGene
chr13	49684448	49783729	ENST00000398316|protein_coding	FNDC3A	+	ReferenceTranscript	MultiPromoterGene
chr13	49882785	50018200	ENST00000409308|protein_coding	CAB39L	-	ReferenceTranscript	MultiPromoterGene
chr13	50070088	50103112	ENST00000378319|protein_coding	PHF11	+	ReferenceTranscript	MultiPromoterGene
chr13	50234809	50265622	ENST00000242827|protein_coding	EBPL	-	ReferenceTranscript	MultiPromoterGene
chr13	50556687	50699677	ENST00000621282|non_coding	DLEU2	-	ReferenceTranscript	MultiPromoterGene
chr13	50656304	50681354	ENST00000469754|non_coding	DLEU1	+	ReferenceTranscript	MultiPromoterGene
chr13	51484290	51530708	ENST00000611510|protein_coding	RNASEH2B	+	ReferenceTranscript	MultiPromoterGene
chr13	74269535	74708394	ENST00000377666|protein_coding	KLF12	-	ReferenceTranscript	MultiPromoterGene
chr13	75857638	76056305	ENST00000377636|protein_coding	TBC1D4	-	ReferenceTranscript	MultiPromoterGene
chr13	76334796	76432811	ENST00000465261|protein_coding	LMO7	+	ReferenceTranscript	MultiPromoterGene
chr13	78470542	78492934	ENST00000626030|protein_coding	EDNRB	-	ReferenceTranscript	MultiPromoterGene
chr13	79893002	79980356	ENST00000622611|protein_coding	RBM26	-	ReferenceTranscript	MultiPromoterGene
chr13	92050874	93519490	ENST00000377067|protein_coding	GPC5	+	ReferenceTranscript	MultiPromoterGene
chr13	93879059	95060274	ENST00000377047|protein_coding	GPC6	+	ReferenceTranscript	MultiPromoterGene
chr13	97874549	98046373	ENST00000376673|protein_coding	MBNL2	+	ReferenceTranscript	MultiPromoterGene
chr13	98795669	99059748	ENST00000596580|protein_coding	FARP1	+	ReferenceTranscript	MultiPromoterGene
chr13	99445743	99738660	ENST00000652315|protein_coding	DOCK9	-	ReferenceTranscript	MultiPromoterGene
chr13	99853107	100038758	ENST00000403766|protein_coding	UBAC2	+	ReferenceTranscript	MultiPromoterGene
chr13	100741346	101182689	ENST00000376285|protein_coding	PCCA	+	ReferenceTranscript	MultiPromoterGene
chr13	101182417	101186056	ENST00000455100|protein_coding	GGACT	-	ReferenceTranscript	MultiPromoterGene
chr13	103452701	103492720	ENST00000651228|protein_coding	BIVM	+	ReferenceTranscript	MultiPromoterGene
chr13	107194020	107220485	ENST00000400198|protein_coding	ARGLU1	-	ReferenceTranscript	MultiPromoterGene
chr13	108859786	108870716	ENST00000405925|protein_coding	LIG4	-	ReferenceTranscript	MultiPromoterGene
chr13	110959630	111165556	ENST00000360467|protein_coding	COL4A2	+	ReferenceTranscript	MultiPromoterGene
chr13	111806060	111958078	ENST00000218789|protein_coding	ARHGEF7	+	ReferenceTranscript	MultiPromoterGene
chr13	113139324	113242467	ENST00000261965|protein_coding	TUBGCP3	-	ReferenceTranscript	MultiPromoterGene
chr13	113639436	113750999	ENST00000434480|protein_coding	MCF2L	+	ReferenceTranscript	MultiPromoterGene
chr13	113863926	113921422	ENST00000375440|protein_coding	CUL4A	+	ReferenceTranscript	MultiPromoterGene
chr13	115047075	115071292	ENST00000375299|protein_coding	UPF3A	+	ReferenceTranscript	MultiPromoterGene
chr14	21156922	21162342	ENST00000397990|protein_coding	ANG	+	ReferenceTranscript	MultiPromoterGene
chr14	21156940	21168761	ENST00000555597|protein_coding	RNASE4	+	ReferenceTranscript	MultiPromoterGene
chr14	21484931	21493264	ENST00000397851|protein_coding	NDRG2	-	ReferenceTranscript	MultiPromoterGene
chr14	21679264	21737584	ENST00000420743|protein_coding	HNRNPC	-	ReferenceTranscript	MultiPromoterGene
chr14	21853652	21905435	ENST00000557364|protein_coding	CHD8	-	ReferenceTranscript	MultiPromoterGene
chr14	23235730	23240998	ENST00000285848|protein_coding	OXA1L	+	ReferenceTranscript	MultiPromoterGene
chr14	23242430	23289005	ENST00000285850|protein_coding	SLC7A7	-	ReferenceTranscript	MultiPromoterGene
chr14	23440385	23451760	ENST00000262713|protein_coding	AJUBA	-	ReferenceTranscript	MultiPromoterGene
chr14	23527775	23564362	ENST00000605057|protein_coding	ACIN1	-	ReferenceTranscript	MultiPromoterGene
chr14	23594503	23652869	ENST00000316902|protein_coding	SLC7A8	-	ReferenceTranscript	MultiPromoterGene
chr14	23790665	23795372	ENST00000397276|protein_coding	PABPN1	+	ReferenceTranscript	MultiPromoterGene
chr14	24584534	24593238	ENST00000396941|protein_coding	DCAF11	+	ReferenceTranscript	MultiPromoterGene
chr14	24612802	24615800	ENST00000560370|nonsense_mediated_decay	PSME2	-	ReferenceTranscript	MultiPromoterGene
chr14	24702128	24708448	ENST00000557854|protein_coding	GMPR2	+	ReferenceTranscript	MultiPromoterGene
chr14	24908987	24911654	ENST00000538105|protein_coding	SDR39U1	-	ReferenceTranscript	MultiPromoterGene
chr14	25278861	25519270	ENST00000396700|protein_coding	STXBP6	-	ReferenceTranscript	MultiPromoterGene
chr14	31569323	31676523	ENST00000611816|protein_coding	HECTD1	-	ReferenceTranscript	MultiPromoterGene
chr14	35221937	35344138	ENST00000382422|protein_coding	BAZ1A	-	ReferenceTranscript	MultiPromoterGene
chr14	35591754	35786680	ENST00000557565|protein_coding	AL121594.1	+	ReferenceTranscript	MultiPromoterGene
chr14	39501122	39572439	ENST00000307712|protein_coding	SEC23A	-	ReferenceTranscript	MultiPromoterGene
chr14	39644457	39652424	ENST00000216832|protein_coding	PNN	+	ReferenceTranscript	MultiPromoterGene
chr14	39703318	39819468	ENST00000640607|protein_coding	MIA2	+	ReferenceTranscript	MultiPromoterGene
chr14	50052015	50053094	ENST00000554075|protein_coding	RPS29	-	ReferenceTranscript	MultiPromoterGene
chr14	50234871	50249829	ENST00000554589|protein_coding	KLHDC2	+	ReferenceTranscript	MultiPromoterGene
chr14	51371934	51411201	ENST00000216392|protein_coding	PYGL	-	ReferenceTranscript	MultiPromoterGene
chr14	53241910	53258325	ENST00000216410|protein_coding	GNPNAT1	-	ReferenceTranscript	MultiPromoterGene
chr14	54416453	54423543	ENST00000245451|protein_coding	BMP4	-	ReferenceTranscript	MultiPromoterGene
chr14	55250983	55255846	ENST00000555719|processed_transcript	SAMD4A	+	ReferenceTranscript	MultiPromoterGene
chr14	56046924	56151297	ENST00000395314|protein_coding	KTN1	+	ReferenceTranscript	MultiPromoterGene
chr14	58732082	58764847	ENST00000554360|non_coding	PSMA3-AS1	-	ReferenceTranscript	MultiPromoterGene
chr14	58765272	58840594	ENST00000355431|protein_coding	ARID4A	+	ReferenceTranscript	MultiPromoterGene
chr14	59655384	59838121	ENST00000360909|protein_coding	DAAM1	+	ReferenceTranscript	MultiPromoterGene
chr14	59939323	59951126	ENST00000247194|protein_coding	L3HYPDH	-	ReferenceTranscript	MultiPromoterGene
chr14	60610836	60632116	ENST00000557185|protein_coding	DHRS7	-	ReferenceTranscript	MultiPromoterGene
chr14	61788437	62017694	ENST00000332981|protein_coding	PRKCH	+	ReferenceTranscript	MultiPromoterGene
chr14	64319700	64693150	ENST00000358025|protein_coding	SYNE2	+	ReferenceTranscript	MultiPromoterGene
chr14	64855070	64926743	ENST00000652337|protein_coding	MTHFD1	+	ReferenceTranscript	MultiPromoterGene
chr14	64944768	64970556	ENST00000608382|protein_coding	ZBTB25	-	ReferenceTranscript	MultiPromoterGene
chr14	64971291	65000408	ENST00000358738|protein_coding	ZBTB1	+	ReferenceTranscript	MultiPromoterGene
chr14	65542803	65569057	ENST00000555419|protein_coding	MAX	-	ReferenceTranscript	MultiPromoterGene
chr14	65878591	66209654	ENST00000557164|protein_coding	FUT8	+	ReferenceTranscript	MultiPromoterGene
chr14	66975221	67647740	ENST00000543237|protein_coding	GPHN	+	ReferenceTranscript	MultiPromoterGene
chr14	67853700	67878882	ENST00000216446|protein_coding	PLEK2	-	ReferenceTranscript	MultiPromoterGene
chr14	69254378	69259784	ENST00000439696|protein_coding	ZFP36L1	-	ReferenceTranscript	MultiPromoterGene
chr14	69341575	69445793	ENST00000538545|protein_coding	ACTN1	-	ReferenceTranscript	MultiPromoterGene
chr14	69517597	69619836	ENST00000341516|protein_coding	DCAF5	-	ReferenceTranscript	MultiPromoterGene
chr14	70233809	70238690	ENST00000394366|protein_coding	SRSF5	+	ReferenceTranscript	MultiPromoterGene
chr14	71787165	71996087	ENST00000553453|processed_transcript	SIPA1L1	+	ReferenceTranscript	MultiPromoterGene
chr14	74035988	74042362	ENST00000613168|protein_coding	ACOT2	+	ReferenceTranscript	MultiPromoterGene
chr14	74181824	74253961	ENST00000394071|protein_coding	MIDEAS	-	ReferenceTranscript	MultiPromoterGene
chr14	74443035	74463011	ENST00000553284|protein_coding	ENTPD5	-	ReferenceTranscript	MultiPromoterGene
chr14	75519939	75536186	ENST00000555463|protein_coding	ACYP1	-	ReferenceTranscript	MultiPromoterGene
chr14	75745530	75748933	ENST00000303562|protein_coding	FOS	+	ReferenceTranscript	MultiPromoterGene
chr14	77790911	77797827	ENST00000553586|protein_coding	GSTZ1	+	ReferenceTranscript	MultiPromoterGene
chr14	80943329	81302680	ENST00000554502|nonsense_mediated_decay	CEP128	-	ReferenceTranscript	MultiPromoterGene
chr14	81478442	81636773	ENST00000646052|non_coding	AC007262.2	-	ReferenceTranscript	MultiPromoterGene
chr14	81727125	81902803	ENST00000649389|protein_coding	STON2	-	ReferenceTranscript	MultiPromoterGene
chr14	88490871	88563983	ENST00000656156|non_coding	LINC01146	+	ReferenceTranscript	MultiPromoterGene
chr14	89622515	90085474	ENST00000345097|protein_coding	FOXN3	-	ReferenceTranscript	MultiPromoterGene
chr14	90863372	90874612	ENST00000356978|protein_coding	CALM1	+	ReferenceTranscript	MultiPromoterGene
chr14	91526676	91636545	ENST00000521334|protein_coding	C14orf159	+	ReferenceTranscript	MultiPromoterGene
chr14	92246089	92333880	ENST00000435962|protein_coding	TC2N	-	ReferenceTranscript	MultiPromoterGene
chr14	92980124	93155339	ENST00000216487|protein_coding	RIN3	+	ReferenceTranscript	MultiPromoterGene
chr14	93406206	93581624	ENST00000555495|protein_coding	ITPK1	-	ReferenceTranscript	MultiPromoterGene
chr14	94843083	94854939	ENST00000393087|protein_coding	SERPINA1	-	ReferenceTranscript	MultiPromoterGene
chr14	95027778	95059133	ENST00000553780|protein_coding	SERPINA5	+	ReferenceTranscript	MultiPromoterGene
chr14	95078727	95090390	ENST00000393078|protein_coding	SERPINA3	+	ReferenceTranscript	MultiPromoterGene
chr14	95648276	95786245	ENST00000298912|protein_coding	CLMN	-	ReferenceTranscript	MultiPromoterGene
chr14	99635623	99738534	ENST00000357195|protein_coding	BCL11B	-	ReferenceTranscript	MultiPromoterGene
chr14	100204029	100375753	ENST00000554479|protein_coding	EML1	+	ReferenceTranscript	MultiPromoterGene
chr14	100437785	100610573	ENST00000402714|protein_coding	EVL	+	ReferenceTranscript	MultiPromoterGene
chr14	100800126	100841684	ENST00000392882|protein_coding	WARS1	-	ReferenceTranscript	MultiPromoterGene
chr14	102228134	102394326	ENST00000422945|protein_coding	PPP2R5C	+	ReferenceTranscript	MultiPromoterGene
chr14	102547074	102553528	ENST00000216281|protein_coding	HSP90AA1	-	ReferenceTranscript	MultiPromoterGene
chr14	102606188	102690004	ENST00000424963|protein_coding	WDR20	+	ReferenceTranscript	MultiPromoterGene
chr14	103398716	103523886	ENST00000361246|protein_coding	CDC42BPB	-	ReferenceTranscript	MultiPromoterGene
chr14	103561059	103565222	ENST00000559843|non_coding	AL161669.1	+	ReferenceTranscript	MultiPromoterGene
chr14	103589797	103603776	ENST00000560869|protein_coding	TNFAIP2	+	ReferenceTranscript	MultiPromoterGene
chr14	103800573	103811362	ENST00000216554|protein_coding	EIF5	+	ReferenceTranscript	MultiPromoterGene
chr14	103986003	103989167	ENST00000348956|protein_coding	CKB	-	ReferenceTranscript	MultiPromoterGene
chr14	104552036	104581919	ENST00000551177|protein_coding	ASPG	+	ReferenceTranscript	MultiPromoterGene
chr14	105155954	105188872	ENST00000392634|protein_coding	INF2	+	ReferenceTranscript	MultiPromoterGene
chr14	105941157	105946499	ENST00000329146|protein_coding	CRIP2	+	ReferenceTranscript	MultiPromoterGene
chr14	105953535	105958604	ENST00000477724|protein_coding	AL928654.3	+	ReferenceTranscript	MultiPromoterGene
chr14	106130969	106136180	ENST00000390555|IG_C_pseudogene	IGHGP	-	ReferenceTranscript	MultiPromoterGene
chr15	29992976	30114280	ENST00000677774|protein_coding	TJP1	-	ReferenceTranscript	MultiPromoterGene
chr15	31619037	31670102	ENST00000307145|protein_coding	KLF13	+	ReferenceTranscript	MultiPromoterGene
chr15	31775169	32162880	ENST00000560598|protein_coding	OTUD7A	-	ReferenceTranscript	MultiPromoterGene
chr15	33010694	33026784	ENST00000652365|protein_coding	GREM1	+	ReferenceTranscript	MultiPromoterGene
chr15	33066510	33447115	ENST00000559047|protein_coding	FMN1	-	ReferenceTranscript	MultiPromoterGene
chr15	34522196	34610980	ENST00000290209|protein_coding	SLC12A6	-	ReferenceTranscript	MultiPromoterGene
chr15	34817482	34875771	ENST00000267731|protein_coding	GOLGA8B	-	ReferenceTranscript	MultiPromoterGene
chr15	37181404	37392750	ENST00000561208|protein_coding	MEIS2	-	ReferenceTranscript	MultiPromoterGene
chr15	39873279	39891667	ENST00000260356|protein_coding	THBS1	+	ReferenceTranscript	MultiPromoterGene
chr15	40294591	40327792	ENST00000558557|retained_intron	EIF2AK4	+	ReferenceTranscript	MultiPromoterGene
chr15	40580109	40600136	ENST00000260402|protein_coding	PLCB2	-	ReferenceTranscript	MultiPromoterGene
chr15	40698274	40703889	ENST00000558610|protein_coding	IVD	+	ReferenceTranscript	MultiPromoterGene
chr15	41057358	41099671	ENST00000220496|protein_coding	DNAJC17	-	ReferenceTranscript	MultiPromoterGene
chr15	41099787	41106767	ENST00000299173|protein_coding	ZFYVE19	+	ReferenceTranscript	MultiPromoterGene
chr15	41136642	41149852	ENST00000431806|protein_coding	SPINT1	+	ReferenceTranscript	MultiPromoterGene
chr15	41523465	41574085	ENST00000334660|protein_coding	CHP1	+	ReferenceTranscript	MultiPromoterGene
chr15	41913733	42005680	ENST00000563576|protein_coding	MGA	+	ReferenceTranscript	MultiPromoterGene
chr15	42550988	42565276	ENST00000568432|protein_coding	TMEM87A	-	ReferenceTranscript	MultiPromoterGene
chr15	42566439	42649133	ENST00000318010|protein_coding	GANC	+	ReferenceTranscript	MultiPromoterGene
chr15	42705020	42783339	ENST00000564754|protein_coding	ZNF106	-	ReferenceTranscript	MultiPromoterGene
chr15	44084527	44086642	ENST00000409960|protein_coding	SERF2	+	ReferenceTranscript	MultiPromoterGene
chr15	44829380	44853645	ENST00000535391|protein_coding	EIF3J	+	ReferenceTranscript	MultiPromoterGene
chr15	45003710	45009227	ENST00000559916|protein_coding	B2M	+	ReferenceTranscript	MultiPromoterGene
chr15	45653321	45670742	ENST00000396659|protein_coding	GATM	-	ReferenceTranscript	MultiPromoterGene
chr15	45879548	45968512	ENST00000564080|protein_coding	AC090527.2	+	ReferenceTranscript	MultiPromoterGene
chr15	48009701	48066425	ENST00000536845|protein_coding	SEMA6D	+	ReferenceTranscript	MultiPromoterGene
chr15	48623625	48635570	ENST00000331200|protein_coding	DUT	+	ReferenceTranscript	MultiPromoterGene
chr15	49170330	49172370	ENST00000530028|protein_coding	EID1	+	ReferenceTranscript	MultiPromoterGene
chr15	49462443	49624079	ENST00000560031|protein_coding	GALK2	+	ReferenceTranscript	MultiPromoterGene
chr15	50150435	50405513	ENST00000559726|nonsense_mediated_decay	ATP8B4	-	ReferenceTranscript	MultiPromoterGene
chr15	50994462	51057903	ENST00000261854|protein_coding	SPPL2A	-	ReferenceTranscript	MultiPromoterGene
chr15	52015207	52029852	ENST00000267838|protein_coding	LYSMD2	-	ReferenceTranscript	MultiPromoterGene
chr15	52843931	52861212	ENST00000564163|protein_coding	ARPP19	-	ReferenceTranscript	MultiPromoterGene
chr15	52903797	52971569	ENST00000566768|protein_coding	FAM214A	-	ReferenceTranscript	MultiPromoterGene
chr15	53047249	53082533	ENST00000305901|protein_coding	ONECUT1	-	ReferenceTranscript	MultiPromoterGene
chr15	53805937	54051860	ENST00000360509|protein_coding	WDR72	-	ReferenceTranscript	MultiPromoterGene
chr15	56119119	56285944	ENST00000435532|protein_coding	NEDD4	-	ReferenceTranscript	MultiPromoterGene
chr15	57211029	57580283	ENST00000557843|protein_coding	TCF12	+	ReferenceTranscript	MultiPromoterGene
chr15	57668702	57842915	ENST00000281282|protein_coding	CGNL1	+	ReferenceTranscript	MultiPromoterGene
chr15	58549646	58623578	ENST00000558603|processed_transcript	ALDH1A2	-	ReferenceTranscript	MultiPromoterGene
chr15	58724189	58862043	ENST00000299022|protein_coding	LIPC	+	ReferenceTranscript	MultiPromoterGene
chr15	58881007	59041906	ENST00000260408|protein_coding	ADAM10	-	ReferenceTranscript	MultiPromoterGene
chr15	59955955	59981125	ENST00000415213|protein_coding	BNIP2	-	ReferenceTranscript	MultiPromoterGene
chr15	60656627	60695082	ENST00000557904|protein_coding	ANXA2	-	ReferenceTranscript	MultiPromoterGene
chr15	60789483	60884740	ENST00000449337|protein_coding	RORA	-	ReferenceTranscript	MultiPromoterGene
chr15	63127843	63132789	ENST00000559174|retained_intron	TLN2	+	ReferenceTranscript	MultiPromoterGene
chr15	63340760	63355091	ENST00000560959|protein_coding	TPM1	+	ReferenceTranscript	MultiPromoterGene
chr15	63446051	63449480	ENST00000455271|protein_coding	RPS27L	-	ReferenceTranscript	MultiPromoterGene
chr15	64979802	64995407	ENST00000560258|protein_coding	OAZ2	-	ReferenceTranscript	MultiPromoterGene
chr15	65255362	65282252	ENST00000204566|protein_coding	SPG21	-	ReferenceTranscript	MultiPromoterGene
chr15	65550431	65579210	ENST00000261888|protein_coding	PARP16	-	ReferenceTranscript	MultiPromoterGene
chr15	66585976	66607412	ENST00000525109|protein_coding	DIS3L	+	ReferenceTranscript	MultiPromoterGene
chr15	66628528	66649023	ENST00000261881|protein_coding	TIPIN	-	ReferenceTranscript	MultiPromoterGene
chr15	66679249	66783882	ENST00000307102|protein_coding	MAP2K1	+	ReferenceTranscript	MultiPromoterGene
chr15	66790352	66797193	ENST00000307961|protein_coding	RPL4	-	ReferenceTranscript	MultiPromoterGene
chr15	67695956	67813974	ENST00000559298|non_coding	IQCH-AS1	-	ReferenceTranscript	MultiPromoterGene
chr15	69070873	69113234	ENST00000465139|protein_coding	ANP32A	-	ReferenceTranscript	MultiPromoterGene
chr15	69222863	69355083	ENST00000260364|protein_coding	NOX5	+	ReferenceTranscript	MultiPromoterGene
chr15	69854090	69863263	ENST00000498938|non_coding	DRAIC	+	ReferenceTranscript	MultiPromoterGene
chr15	70946892	71055897	ENST00000322954|protein_coding	UACA	-	ReferenceTranscript	MultiPromoterGene
chr15	73344803	73597546	ENST00000261908|protein_coding	NEO1	+	ReferenceTranscript	MultiPromoterGene
chr15	74466050	74469212	ENST00000249842|protein_coding	ISLR	+	ReferenceTranscript	MultiPromoterGene
chr15	74908214	74922457	ENST00000352989|protein_coding	CLK3	+	ReferenceTranscript	MultiPromoterGene
chr15	75041185	75048948	ENST00000343932|protein_coding	CYP1A2	+	ReferenceTranscript	MultiPromoterGene
chr15	75074844	75091392	ENST00000563894|retained_intron	CSK	+	ReferenceTranscript	MultiPromoterGene
chr15	75661719	75744031	ENST00000394947|protein_coding	SIN3A	-	ReferenceTranscript	MultiPromoterGene
chr15	75755591	75871656	ENST00000618819|protein_coding	PTPN9	-	ReferenceTranscript	MultiPromoterGene
chr15	77287466	77329816	ENST00000558012|protein_coding	PSTPIP1	+	ReferenceTranscript	MultiPromoterGene
chr15	77333744	77363451	ENST00000267970|protein_coding	TSPAN3	-	ReferenceTranscript	MultiPromoterGene
chr15	78833155	78841518	ENST00000558341|protein_coding	PSMA4	+	ReferenceTranscript	MultiPromoterGene
chr15	80135888	80189356	ENST00000258874|protein_coding	MTHFS	-	ReferenceTranscript	MultiPromoterGene
chr15	80352017	80430735	ENST00000261749|protein_coding	ZFAND6	+	ReferenceTranscript	MultiPromoterGene
chr15	80445135	80478685	ENST00000261755|protein_coding	FAH	+	ReferenceTranscript	MultiPromoterGene
chr15	80987650	81047962	ENST00000258884|protein_coding	ABHD17C	+	ReferenceTranscript	MultiPromoterGene
chr15	83517734	83621480	ENST00000304231|protein_coding	HOMER2	-	ReferenceTranscript	MultiPromoterGene
chr15	85106644	85114447	ENST00000559871|processed_transcript	UBE2Q2P1	-	ReferenceTranscript	MultiPromoterGene
chr15	85525211	85681263	ENST00000339708|protein_coding	PDE8A	+	ReferenceTranscript	MultiPromoterGene
chr15	85923959	86288841	ENST00000361243|protein_coding	AKAP13	+	ReferenceTranscript	MultiPromoterGene
chr15	86302556	86338156	ENST00000337975|protein_coding	KLHL25	-	ReferenceTranscript	MultiPromoterGene
chr15	88419987	88799962	ENST00000360948|protein_coding	NTRK3	-	ReferenceTranscript	MultiPromoterGene
chr15	89002708	89010619	ENST00000312475|protein_coding	MRPL46	-	ReferenceTranscript	MultiPromoterGene
chr15	89631686	89745586	ENST00000352732|protein_coding	ABHD2	+	ReferenceTranscript	MultiPromoterGene
chr15	90328125	90358084	ENST00000300060|protein_coding	ANPEP	-	ReferenceTranscript	MultiPromoterGene
chr15	90728194	90772902	ENST00000332496|protein_coding	SEMA4B	+	ReferenceTranscript	MultiPromoterGene
chr15	91416107	91426688	ENST00000618099|protein_coding	FURIN	+	ReferenceTranscript	MultiPromoterGene
chr15	91427733	91439006	ENST00000328850|protein_coding	FES	+	ReferenceTranscript	MultiPromoterGene
chr15	91498099	91506355	ENST00000394258|protein_coding	RCCD1	+	ReferenceTranscript	MultiPromoterGene
chr15	93426642	93470560	ENST00000629685|protein_coding	AC013394.1	+	ReferenceTranscript	MultiPromoterGene
chr15	93443553	93571226	ENST00000394196|protein_coding	CHD2	+	ReferenceTranscript	MultiPromoterGene
chr15	96873928	96883487	ENST00000394166|protein_coding	NR2F2	+	ReferenceTranscript	MultiPromoterGene
chr15	99676527	99789786	ENST00000394132|protein_coding	TTC23	-	ReferenceTranscript	MultiPromoterGene
chr15	99791685	99930934	ENST00000301981|protein_coding	LRRC28	+	ReferenceTranscript	MultiPromoterGene
chr15	99797836	99800220	ENST00000559111|processed_pseudogene	HSP90B2P	+	ReferenceTranscript	MultiPromoterGene
chr15	100106132	100256627	ENST00000338042|protein_coding	MEF2A	+	ReferenceTranscript	MultiPromoterGene
chr15	100514606	100882104	ENST00000568565|protein_coding	ADAMTS17	-	ReferenceTranscript	MultiPromoterGene
chr15	100884661	100890923	NR_028139.1|non_coding	SPATA41	-	ReferenceTranscript	MultiPromoterGene
chr15	101142793	101191906	ENST00000332783|protein_coding	ASB7	+	ReferenceTranscript	MultiPromoterGene
chr15	101715931	101792253	ENST00000254190|protein_coding	CHSY1	-	ReferenceTranscript	MultiPromoterGene
chr15	102142988	102154734	ENST00000655738|non_coding	LINC02348	-	ReferenceTranscript	MultiPromoterGene
chr16	238988	279448	ENST00000293872|protein_coding	LUC7L	-	ReferenceTranscript	MultiPromoterGene
chr16	552749	569018	ENST00000487899|retained_intron	RAB11FIP3	+	ReferenceTranscript	MultiPromoterGene
chr16	692253	698474	NR_138609.1|non_coding	MCRIP2	+	ReferenceTranscript	MultiPromoterGene
chr16	1560430	1660694	ENST00000397417|nonsense_mediated_decay	IFT140	-	ReferenceTranscript	MultiPromoterGene
chr16	1821890	1823151	ENST00000177742|protein_coding	MRPS34	-	ReferenceTranscript	MultiPromoterGene
chr16	1840476	1843733	ENST00000415638|protein_coding	IGFALS	-	ReferenceTranscript	MultiPromoterGene
chr16	1877220	1888127	ENST00000615972|protein_coding	FAHD1	+	ReferenceTranscript	MultiPromoterGene
chr16	1989019	1993196	ENST00000399753|protein_coding	MSRB1	-	ReferenceTranscript	MultiPromoterGene
chr16	2034193	2037750	ENST00000248114|protein_coding	GFER	+	ReferenceTranscript	MultiPromoterGene
chr16	2076902	2089027	ENST00000424542|protein_coding	SLC9A3R2	+	ReferenceTranscript	MultiPromoterGene
chr16	2089815	2097867	ENST00000219066|protein_coding	NTHL1	-	ReferenceTranscript	MultiPromoterGene
chr16	2098009	2138721	ENST00000646388|protein_coding	TSC2	+	ReferenceTranscript	MultiPromoterGene
chr16	2198625	2204166	ENST00000210187|protein_coding	RAB26	+	ReferenceTranscript	MultiPromoterGene
chr16	2204797	2205359	ENST00000563192|non_coding	SNHG19	-	ReferenceTranscript	MultiPromoterGene
chr16	2255741	2259398	ENST00000397124|protein_coding	MLST8	+	ReferenceTranscript	MultiPromoterGene
chr16	2273591	2285743	ENST00000301727|protein_coding	E4F1	+	ReferenceTranscript	MultiPromoterGene
chr16	2710362	2723428	ENST00000667008|non_coding	ERVK13-1	-	ReferenceTranscript	MultiPromoterGene
chr16	2802638	2821413	ENST00000301740|protein_coding	SRRM2	+	ReferenceTranscript	MultiPromoterGene
chr16	3115639	3119641	ENST00000396890|protein_coding	IL32	+	ReferenceTranscript	MultiPromoterGene
chr16	3508011	3536952	ENST00000414063|protein_coding	NAA60	+	ReferenceTranscript	MultiPromoterGene
chr16	4012653	4166443	ENST00000294016|protein_coding	ADCY9	-	ReferenceTranscript	MultiPromoterGene
chr16	4674826	4740973	ENST00000262370|protein_coding	MGRN1	+	ReferenceTranscript	MultiPromoterGene
chr16	5121843	5137380	ENST00000262374|protein_coding	ALG1	+	ReferenceTranscript	MultiPromoterGene
chr16	8946799	8962576	ENST00000618335|protein_coding	CARHSP1	-	ReferenceTranscript	MultiPromoterGene
chr16	10626705	10653011	ENST00000536829|protein_coding	EMP2	-	ReferenceTranscript	MultiPromoterGene
chr16	10971054	11018840	ENST00000618327|protein_coding	CIITA	+	ReferenceTranscript	MultiPromoterGene
chr16	11038420	11276043	ENST00000409790|protein_coding	CLEC16A	+	ReferenceTranscript	MultiPromoterGene
chr16	12753655	12897744	ENST00000381774|protein_coding	CPPED1	-	ReferenceTranscript	MultiPromoterGene
chr16	14294186	14335325	ENST00000573051|protein_coding	MRTFB	+	ReferenceTranscript	MultiPromoterGene
chr16	15068882	15132189	ENST00000396410|protein_coding	PDXDC1	+	ReferenceTranscript	MultiPromoterGene
chr16	18792616	18801656	ENST00000322989|protein_coding	RPS15A	-	ReferenceTranscript	MultiPromoterGene
chr16	19179561	19279654	ENST00000355377|protein_coding	SYT17	+	ReferenceTranscript	MultiPromoterGene
chr16	20775335	20808903	ENST00000289416|protein_coding	ACSM3	+	ReferenceTranscript	MultiPromoterGene
chr16	20911556	20936326	ENST00000439021|protein_coding	LYRM1	+	ReferenceTranscript	MultiPromoterGene
chr16	21269841	21289611	ENST00000572914|protein_coding	CRYM	-	ReferenceTranscript	MultiPromoterGene
chr16	27226291	27232515	ENST00000567735|protein_coding	KDM8	+	ReferenceTranscript	MultiPromoterGene
chr16	28834368	28848558	ENST00000340394|protein_coding	ATXN2L	+	ReferenceTranscript	MultiPromoterGene
chr16	28875125	28885526	ENST00000359285|protein_coding	SH2B1	+	ReferenceTranscript	MultiPromoterGene
chr16	29817968	29821587	ENST00000561855|nonsense_mediated_decay	MAZ	+	ReferenceTranscript	MultiPromoterGene
chr16	29831782	29859342	ENST00000357402|protein_coding	MVP	+	ReferenceTranscript	MultiPromoterGene
chr16	29973424	29983326	ENST00000561899|protein_coding	TMEM219	+	ReferenceTranscript	MultiPromoterGene
chr16	30003650	30006938	ENST00000279392|protein_coding	HIRIP3	-	ReferenceTranscript	MultiPromoterGene
chr16	30007561	30017112	ENST00000563197|protein_coding	INO80E	+	ReferenceTranscript	MultiPromoterGene
chr16	30077080	30081735	ENST00000642816|protein_coding	ALDOA	+	ReferenceTranscript	MultiPromoterGene
chr16	30366761	30368425	ENST00000563252|non_coding	CD2BP2-DT	+	ReferenceTranscript	MultiPromoterGene
chr16	30484062	30534506	ENST00000356798|protein_coding	ITGAL	+	ReferenceTranscript	MultiPromoterGene
chr16	30669751	30682131	ENST00000356166|protein_coding	FBRS	+	ReferenceTranscript	MultiPromoterGene
chr16	30996527	31000468	ENST00000297679|protein_coding	HSD3B7	+	ReferenceTranscript	MultiPromoterGene
chr16	31191471	31202896	ENST00000568685|protein_coding	FUS	+	ReferenceTranscript	MultiPromoterGene
chr16	46918273	46965201	ENST00000340124|protein_coding	GPT2	+	ReferenceTranscript	MultiPromoterGene
chr16	48278243	48385810	ENST00000535754|protein_coding	LONP2	+	ReferenceTranscript	MultiPromoterGene
chr16	48394441	48419324	ENST00000394725|protein_coding	SIAH1	-	ReferenceTranscript	MultiPromoterGene
chr16	50308063	50324429	ENST00000566761|protein_coding	ADCY7	+	ReferenceTranscript	MultiPromoterGene
chr16	50582306	50683160	ENST00000268459|protein_coding	NKD1	+	ReferenceTranscript	MultiPromoterGene
chr16	53088944	53361413	ENST00000447540|protein_coding	CHD9	+	ReferenceTranscript	MultiPromoterGene
chr16	53468382	53525560	ENST00000262133|protein_coding	RBL2	+	ReferenceTranscript	MultiPromoterGene
chr16	53524951	53537121	ENST00000394657|protein_coding	AKTIP	-	ReferenceTranscript	MultiPromoterGene
chr16	53738068	54187318	ENST00000637969|protein_coding	FTO	+	ReferenceTranscript	MultiPromoterGene
chr16	55836762	55867008	ENST00000360526|protein_coding	CES1	-	ReferenceTranscript	MultiPromoterGene
chr16	56395363	56459457	ENST00000290649|protein_coding	AMFR	-	ReferenceTranscript	MultiPromoterGene
chr16	56642601	56643409	ENST00000567300|processed_transcript	MT2A	+	ReferenceTranscript	MultiPromoterGene
chr16	56666144	56667898	ENST00000379818|protein_coding	MT1M	+	ReferenceTranscript	MultiPromoterGene
chr16	56691870	56693215	ENST00000334350|protein_coding	MT1F	+	ReferenceTranscript	MultiPromoterGene
chr16	56700717	56701933	ENST00000568675|protein_coding	MT1G	-	ReferenceTranscript	MultiPromoterGene
chr16	56703751	56705041	ENST00000569155|protein_coding	MT1H	+	ReferenceTranscript	MultiPromoterGene
chr16	56716381	56718108	ENST00000394485|protein_coding	MT1X	+	ReferenceTranscript	MultiPromoterGene
chr16	57509110	57514329	ENST00000567214|protein_coding	DOK4	-	ReferenceTranscript	MultiPromoterGene
chr16	57662537	57697932	ENST00000673126|protein_coding	ADGRG1	+	ReferenceTranscript	MultiPromoterGene
chr16	57828908	57896957	ENST00000563028|protein_coding	KIFC3	-	ReferenceTranscript	MultiPromoterGene
chr16	58059657	58080805	ENST00000219271|protein_coding	MMP15	+	ReferenceTranscript	MultiPromoterGene
chr16	58767813	58897596	ENST00000568134|non_coding	AC106793.1	+	ReferenceTranscript	MultiPromoterGene
chr16	66545608	66584009	ENST00000564917|protein_coding	TK2	-	ReferenceTranscript	MultiPromoterGene
chr16	66969418	66978999	ENST00000317091|protein_coding	CES2	+	ReferenceTranscript	MultiPromoterGene
chr16	66995168	67009052	ENST00000303334|protein_coding	CES3	+	ReferenceTranscript	MultiPromoterGene
chr16	67022496	67043656	ENST00000648724|protein_coding	CES4A	+	ReferenceTranscript	MultiPromoterGene
chr16	67143843	67182447	ENST00000219139|protein_coding	C16orf70	+	ReferenceTranscript	MultiPromoterGene
chr16	67207904	67209638	ENST00000568146|protein_coding	NOL3	+	ReferenceTranscript	MultiPromoterGene
chr16	67465023	67471456	ENST00000326152|protein_coding	HSD11B2	+	ReferenceTranscript	MultiPromoterGene
chr16	67551852	67562578	ENST00000621378|non_coding	AC027682.6	-	ReferenceTranscript	MultiPromoterGene
chr16	67562783	67580689	ENST00000540839|protein_coding	RIPOR1	+	ReferenceTranscript	MultiPromoterGene
chr16	67973652	67978023	ENST00000264005|protein_coding	LCAT	-	ReferenceTranscript	MultiPromoterGene
chr16	68119272	68263162	ENST00000346183|protein_coding	NFATC3	+	ReferenceTranscript	MultiPromoterGene
chr16	68267240	68269611	ENST00000564465|retained_intron	ESRP2	-	ReferenceTranscript	MultiPromoterGene
chr16	68563992	68592008	ENST00000576305|protein_coding	ZFP90	+	ReferenceTranscript	MultiPromoterGene
chr16	68771194	68869444	ENST00000611625|protein_coding	CDH1	+	ReferenceTranscript	MultiPromoterGene
chr16	68877433	69119085	ENST00000261778|protein_coding	TANGO6	+	ReferenceTranscript	MultiPromoterGene
chr16	70557718	70611571	ENST00000302516|protein_coding	SF3B3	+	ReferenceTranscript	MultiPromoterGene
chr16	70721341	70835061	ENST00000261776|protein_coding	VAC14	-	ReferenceTranscript	MultiPromoterGene
chr16	71508286	71518513	ENST00000565100|protein_coding	ZNF19	-	ReferenceTranscript	MultiPromoterGene
chr16	71762902	71842737	ENST00000299980|protein_coding	AP1G1	-	ReferenceTranscript	MultiPromoterGene
chr16	72048349	72055091	ENST00000573843|retained_intron	DHODH	+	ReferenceTranscript	MultiPromoterGene
chr16	72090059	72094827	ENST00000567185|protein_coding	HP	+	ReferenceTranscript	MultiPromoterGene
chr16	72127745	72146811	ENST00000268482|protein_coding	DHX38	+	ReferenceTranscript	MultiPromoterGene
chr16	75263056	75299905	ENST00000418647|protein_coding	BCAR1	-	ReferenceTranscript	MultiPromoterGene
chr16	75327607	75467401	ENST00000283882|protein_coding	CFDP1	-	ReferenceTranscript	MultiPromoterGene
chr16	78133550	79246564	ENST00000566780|protein_coding	WWOX	+	ReferenceTranscript	MultiPromoterGene
chr16	79627734	79634634	ENST00000326043|protein_coding	MAF	-	ReferenceTranscript	MultiPromoterGene
chr16	81009698	81040476	ENST00000570195|protein_coding	CMC2	-	ReferenceTranscript	MultiPromoterGene
chr16	81040102	81062927	ENST00000305850|protein_coding	CENPN	+	ReferenceTranscript	MultiPromoterGene
chr16	81478774	81745367	ENST00000537098|protein_coding	CMIP	+	ReferenceTranscript	MultiPromoterGene
chr16	81812895	81996290	ENST00000564138|protein_coding	PLCG2	+	ReferenceTranscript	MultiPromoterGene
chr16	82068857	82132139	ENST00000199936|protein_coding	HSD17B2	+	ReferenceTranscript	MultiPromoterGene
chr16	84733609	84812800	ENST00000570191|protein_coding	USP10	+	ReferenceTranscript	MultiPromoterGene
chr16	84853590	84943114	ENST00000262424|protein_coding	CRISPLD2	+	ReferenceTranscript	MultiPromoterGene
chr16	85589572	85687952	ENST00000635906|protein_coding	GSE1	+	ReferenceTranscript	MultiPromoterGene
chr16	85833300	85840674	ENST00000253452|protein_coding	COX4I1	+	ReferenceTranscript	MultiPromoterGene
chr16	87360592	87417382	ENST00000311635|protein_coding	FBXO31	-	ReferenceTranscript	MultiPromoterGene
chr16	87982849	88017857	ENST00000569400|processed_transcript	BANP	+	ReferenceTranscript	MultiPromoterGene
chr16	88519687	88603439	ENST00000319555|protein_coding	ZFPM1	+	ReferenceTranscript	MultiPromoterGene
chr16	89334037	89556969	ENST00000301030|protein_coding	ANKRD11	-	ReferenceTranscript	MultiPromoterGene
chr16	89574810	89624156	ENST00000645063|protein_coding	SPG7	+	ReferenceTranscript	MultiPromoterGene
chr16	89811434	89831452	ENST00000561660|nonsense_mediated_decay	FANCA	-	ReferenceTranscript	MultiPromoterGene
chr16	89939999	89977787	ENST00000263346|protein_coding	TCF25	+	ReferenceTranscript	MultiPromoterGene
chr16	90071278	90086298	ENST00000568838|protein_coding	DBNDD1	-	ReferenceTranscript	MultiPromoterGene
chr16	90089087	90111368	ENST00000268699|protein_coding	GAS8	+	ReferenceTranscript	MultiPromoterGene
chr16	90110209	90113598	ENST00000521551|processed_transcript	URAHP	-	ReferenceTranscript	MultiPromoterGene
chr17	62179	202598	ENST00000331302|protein_coding	RPH3AL	-	ReferenceTranscript	MultiPromoterGene
chr17	647660	655504	ENST00000319004|protein_coding	GEMIN4	-	ReferenceTranscript	MultiPromoterGene
chr17	909147	1012340	ENST00000291107|protein_coding	ABR	-	ReferenceTranscript	MultiPromoterGene
chr17	1247568	1303516	ENST00000264335|protein_coding	YWHAE	-	ReferenceTranscript	MultiPromoterGene
chr17	1367479	1389054	ENST00000648446|protein_coding	MYO1C	-	ReferenceTranscript	MultiPromoterGene
chr17	1397870	1419906	ENST00000421807|protein_coding	INPP5K	-	ReferenceTranscript	MultiPromoterGene
chr17	1477665	1531635	ENST00000571650|protein_coding	SLC43A2	-	ReferenceTranscript	MultiPromoterGene
chr17	1549443	1553160	ENST00000301336|protein_coding	RILP	-	ReferenceTranscript	MultiPromoterGene
chr17	1619829	1641893	ENST00000309182|protein_coding	WDR81	+	ReferenceTranscript	MultiPromoterGene
chr17	1665353	1680859	ENST00000254722|protein_coding	SERPINF1	+	ReferenceTranscript	MultiPromoterGene
chr17	4046995	4090605	ENST00000573984|protein_coding	CYB5D2	+	ReferenceTranscript	MultiPromoterGene
chr17	4636827	4643223	ENST00000293778|protein_coding	CXCL16	-	ReferenceTranscript	MultiPromoterGene
chr17	4843781	4848467	ENST00000576229|protein_coding	RNF167	+	ReferenceTranscript	MultiPromoterGene
chr17	4848946	4851825	ENST00000225655|protein_coding	PFN1	-	ReferenceTranscript	MultiPromoterGene
chr17	4854389	4860426	ENST00000323997|protein_coding	ENO3	+	ReferenceTranscript	MultiPromoterGene
chr17	5390246	5394134	ENST00000381165|protein_coding	MIS12	+	ReferenceTranscript	MultiPromoterGene
chr17	5417437	5487829	ENST00000572272|protein_coding	NLRP1	-	ReferenceTranscript	MultiPromoterGene
chr17	6915797	6917850	ENST00000402093|protein_coding	RNASEK	+	ReferenceTranscript	MultiPromoterGene
chr17	7004640	7017972	ENST00000355035|protein_coding	ASGR2	-	ReferenceTranscript	MultiPromoterGene
chr17	7076749	7082689	ENST00000269299|protein_coding	ASGR1	-	ReferenceTranscript	MultiPromoterGene
chr17	7123256	7128585	ENST00000356839|protein_coding	ACADVL	+	ReferenceTranscript	MultiPromoterGene
chr17	7143946	7145475	ENST00000571129|protein_coding	GABARAP	-	ReferenceTranscript	MultiPromoterGene
chr17	7155873	7162398	ENST00000576496|protein_coding	ELP5	+	ReferenceTranscript	MultiPromoterGene
chr17	7163780	7164464	ENST00000574070|protein_coding	CLDN7	-	ReferenceTranscript	MultiPromoterGene
chr17	7211292	7215774	ENST00000419711|protein_coding	EIF5A	+	ReferenceTranscript	MultiPromoterGene
chr17	7253739	7254796	ENST00000574499|protein_coding	ACAP1	+	ReferenceTranscript	MultiPromoterGene
chr17	7306293	7307416	ENST00000302422|protein_coding	TMEM256	-	ReferenceTranscript	MultiPromoterGene
chr17	7348821	7360245	ENST00000536404|protein_coding	CHRNB1	+	ReferenceTranscript	MultiPromoterGene
chr17	7362696	7382950	ENST00000380599|protein_coding	ZBTB4	-	ReferenceTranscript	MultiPromoterGene
chr17	7461913	7464925	ENST00000338784|protein_coding	TNFSF13	+	ReferenceTranscript	MultiPromoterGene
chr17	7529551	7531139	ENST00000269298|protein_coding	SAT2	-	ReferenceTranscript	MultiPromoterGene
chr17	7747524	7748290	ENST00000575521|processed_transcript	KDM6B	+	ReferenceTranscript	MultiPromoterGene
chr17	7760016	7760581	ENST00000576384|protein_coding	NAA38	-	ReferenceTranscript	MultiPromoterGene
chr17	7791077	7793094	ENST00000671866|non_coding	CHD3	+	ReferenceTranscript	MultiPromoterGene
chr17	8047372	8059678	ENST00000354903|protein_coding	PER1	-	ReferenceTranscript	MultiPromoterGene
chr17	8213558	8225829	ENST00000361926|protein_coding	ARHGEF15	+	ReferenceTranscript	MultiPromoterGene
chr17	14277455	14324343	ENST00000436469|non_coding	AC022816.1	+	ReferenceTranscript	MultiPromoterGene
chr17	15133095	15165904	ENST00000395938|protein_coding	PMP22	-	ReferenceTranscript	MultiPromoterGene
chr17	15942533	15942780	ENST00000603989|protein_coding	NCOR1	-	ReferenceTranscript	MultiPromoterGene
chr17	16284654	16286054	ENST00000395837|protein_coding	UBB	+	ReferenceTranscript	MultiPromoterGene
chr17	16342350	16345342	ENST00000484836|non_coding	SNHG29	+	ReferenceTranscript	MultiPromoterGene
chr17	17408876	17485745	ENST00000395783|protein_coding	PEMT	-	ReferenceTranscript	MultiPromoterGene
chr17	17722340	17726932	ENST00000423161|protein_coding	SREBF1	-	ReferenceTranscript	MultiPromoterGene
chr17	18761443	18834600	ENST00000268835|protein_coding	PRPSAP2	+	ReferenceTranscript	MultiPromoterGene
chr17	19552093	19589013	ENST00000671878|protein_coding	ALDH3A2	+	ReferenceTranscript	MultiPromoterGene
chr17	19976877	20218048	ENST00000679058|protein_coding	SPECC1	+	ReferenceTranscript	MultiPromoterGene
chr17	26083821	26120806	ENST00000646938|protein_coding	NOS2	-	ReferenceTranscript	MultiPromoterGene
chr17	26694304	26697328	ENST00000226218|protein_coding	VTN	-	ReferenceTranscript	MultiPromoterGene
chr17	26941463	26972176	ENST00000528896|protein_coding	KIAA0100	-	ReferenceTranscript	MultiPromoterGene
chr17	26989222	27029697	ENST00000314616|protein_coding	SUPT6H	+	ReferenceTranscript	MultiPromoterGene
chr17	27082997	27169841	ENST00000581407|protein_coding	FAM222B	-	ReferenceTranscript	MultiPromoterGene
chr17	27206352	27224670	ENST00000394906|protein_coding	FLOT2	-	ReferenceTranscript	MultiPromoterGene
chr17	27370158	27384234	ENST00000323372|protein_coding	PIPOX	+	ReferenceTranscript	MultiPromoterGene
chr17	27398139	27507416	ENST00000527372|protein_coding	MYO18A	-	ReferenceTranscript	MultiPromoterGene
chr17	27894197	27898720	ENST00000583940|protein_coding	TP53I13	+	ReferenceTranscript	MultiPromoterGene
chr17	27952955	28257246	ENST00000540801|protein_coding	SSH2	-	ReferenceTranscript	MultiPromoterGene
chr17	29422225	29701305	ENST00000579081|nonsense_mediated_decay	NF1	+	ReferenceTranscript	MultiPromoterGene
chr17	30264025	30328057	ENST00000322652|protein_coding	SUZ12	+	ReferenceTranscript	MultiPromoterGene
chr17	30660476	30668971	ENST00000580558|protein_coding	C17orf75	-	ReferenceTranscript	MultiPromoterGene
chr17	33254879	33288479	ENST00000314144|protein_coding	CCT6B	-	ReferenceTranscript	MultiPromoterGene
chr17	33333008	33416338	ENST00000315249|protein_coding	RFFL	-	ReferenceTranscript	MultiPromoterGene
chr17	33738078	33760215	ENST00000394562|protein_coding	SLFN12	-	ReferenceTranscript	MultiPromoterGene
chr17	34136487	34174246	ENST00000605844|protein_coding	TAF15	+	ReferenceTranscript	MultiPromoterGene
chr17	34851476	34890815	ENST00000614623|protein_coding	MYO19	-	ReferenceTranscript	MultiPromoterGene
chr17	34890813	34895152	ENST00000614443|protein_coding	PIGW	+	ReferenceTranscript	MultiPromoterGene
chr17	34900767	34946278	ENST00000613102|protein_coding	GGNBP2	+	ReferenceTranscript	MultiPromoterGene
chr17	35441928	35716059	ENST00000614428|protein_coding	ACACA	-	ReferenceTranscript	MultiPromoterGene
chr17	36609933	36614440	ENST00000582409|processed_transcript	ARHGAP23	+	ReferenceTranscript	MultiPromoterGene
chr17	36890150	36904589	ENST00000620225|protein_coding	PCGF2	-	ReferenceTranscript	MultiPromoterGene
chr17	37006333	37009681	ENST00000245857|protein_coding	RPL23	-	ReferenceTranscript	MultiPromoterGene
chr17	37356759	37360939	ENST00000678573|protein_coding	RPL19	+	ReferenceTranscript	MultiPromoterGene
chr17	37408915	37557879	ENST00000264658|protein_coding	FBXL20	-	ReferenceTranscript	MultiPromoterGene
chr17	37856316	37884911	ENST00000269571|protein_coding	ERBB2	+	ReferenceTranscript	MultiPromoterGene
chr17	37921748	37934478	ENST00000583368|protein_coding	IKZF3	-	ReferenceTranscript	MultiPromoterGene
chr17	38077295	38083854	ENST00000304046|protein_coding	ORMDL3	-	ReferenceTranscript	MultiPromoterGene
chr17	38278223	38293170	ENST00000398532|protein_coding	MSL1	+	ReferenceTranscript	MultiPromoterGene
chr17	38474532	38512583	ENST00000394089|protein_coding	RARA	+	ReferenceTranscript	MultiPromoterGene
chr17	39910855	39942950	ENST00000310706|protein_coding	JUP	-	ReferenceTranscript	MultiPromoterGene
chr17	40023170	40075204	ENST00000352035|protein_coding	ACLY	-	ReferenceTranscript	MultiPromoterGene
chr17	40714168	40718055	ENST00000590958|protein_coding	COASY	+	ReferenceTranscript	MultiPromoterGene
chr17	41019295	41026386	ENST00000566825|transcribed_unprocessed_pseudogene	AOC4P	+	ReferenceTranscript	MultiPromoterGene
chr17	41323230	41363707	ENST00000590996|protein_coding	NBR1	+	ReferenceTranscript	MultiPromoterGene
chr17	42154113	42201006	ENST00000225983|protein_coding	HDAC5	-	ReferenceTranscript	MultiPromoterGene
chr17	42283962	42296489	ENST00000533177|protein_coding	UBTF	-	ReferenceTranscript	MultiPromoterGene
chr17	43100713	43138477	ENST00000310604|protein_coding	DCAKD	-	ReferenceTranscript	MultiPromoterGene
chr17	43213013	43221217	ENST00000586346|protein_coding	ACBD4	+	ReferenceTranscript	MultiPromoterGene
chr17	43238066	43247407	ENST00000307275|protein_coding	HEXIM2	+	ReferenceTranscript	MultiPromoterGene
chr17	44107281	44270795	ENST00000432791|protein_coding	KANSL1	-	ReferenceTranscript	MultiPromoterGene
chr17	45727723	45736007	ENST00000577875|protein_coding	KPNB1	+	ReferenceTranscript	MultiPromoterGene
chr17	45810601	45823488	ENST00000177694|protein_coding	TBX21	+	ReferenceTranscript	MultiPromoterGene
chr17	46125720	46138907	ENST00000362042|protein_coding	NFE2L1	+	ReferenceTranscript	MultiPromoterGene
chr17	46210807	46240032	ENST00000579476|retained_intron	SKAP1	-	ReferenceTranscript	MultiPromoterGene
chr17	46908395	46940815	ENST00000448105|protein_coding	CALCOCO2	+	ReferenceTranscript	MultiPromoterGene
chr17	48261461	48278992	ENST00000225964|protein_coding	COL1A1	-	ReferenceTranscript	MultiPromoterGene
chr17	48796959	48828978	ENST00000393227|protein_coding	LUC7L3	+	ReferenceTranscript	MultiPromoterGene
chr17	49244082	49249105	NM_001018138.1|protein_coding	NME2	+	ReferenceTranscript	MultiPromoterGene
chr17	53344951	53400896	ENST00000575345|protein_coding	HLF	+	ReferenceTranscript	MultiPromoterGene
chr17	53797278	53809482	ENST00000575734|protein_coding	TMEM100	-	ReferenceTranscript	MultiPromoterGene
chr17	53828454	53900451	ENST00000573500|protein_coding	PCTP	+	ReferenceTranscript	MultiPromoterGene
chr17	54911511	54946928	ENST00000284061|protein_coding	DGKE	+	ReferenceTranscript	MultiPromoterGene
chr17	55162606	55198705	ENST00000337714|protein_coding	AKAP1	+	ReferenceTranscript	MultiPromoterGene
chr17	55334373	55710261	ENST00000322684|protein_coding	MSI2	+	ReferenceTranscript	MultiPromoterGene
chr17	56566897	56595266	ENST00000323456|protein_coding	MTMR4	-	ReferenceTranscript	MultiPromoterGene
chr17	56597719	56609407	ENST00000317256|protein_coding	SEPTIN4	-	ReferenceTranscript	MultiPromoterGene
chr17	57915311	57917676	ENST00000587470|retained_intron	VMP1	+	ReferenceTranscript	MultiPromoterGene
chr17	61909440	61920045	ENST00000448276|protein_coding	SMARCD2	-	ReferenceTranscript	MultiPromoterGene
chr17	62079955	62097994	ENST00000412356|protein_coding	ICAM2	-	ReferenceTranscript	MultiPromoterGene
chr17	62116501	62207504	ENST00000433197|protein_coding	ERN1	-	ReferenceTranscript	MultiPromoterGene
chr17	62224586	62340587	ENST00000258991|protein_coding	TEX2	-	ReferenceTranscript	MultiPromoterGene
chr17	62496031	62502074	ENST00000578804|protein_coding	DDX5	-	ReferenceTranscript	MultiPromoterGene
chr17	63097103	63223808	ENST00000635833|protein_coding	RGS9	+	ReferenceTranscript	MultiPromoterGene
chr17	63554161	63557309	ENST00000580513|protein_coding	AXIN2	-	ReferenceTranscript	MultiPromoterGene
chr17	64208150	64225533	ENST00000205948|protein_coding	APOH	-	ReferenceTranscript	MultiPromoterGene
chr17	64298730	64806861	ENST00000413366|protein_coding	PRKCA	+	ReferenceTranscript	MultiPromoterGene
chr17	65074087	65241299	ENST00000580168|protein_coding	HELZ	-	ReferenceTranscript	MultiPromoterGene
chr17	65373923	65689645	ENST00000335257|protein_coding	PITPNC1	+	ReferenceTranscript	MultiPromoterGene
chr17	66255322	66418872	ENST00000448504|protein_coding	ARSG	+	ReferenceTranscript	MultiPromoterGene
chr17	66417421	66453637	ENST00000262139|protein_coding	WIPI1	-	ReferenceTranscript	MultiPromoterGene
chr17	66508519	66529564	ENST00000392711|protein_coding	PRKAR1A	+	ReferenceTranscript	MultiPromoterGene
chr17	66531256	66597508	ENST00000592554|protein_coding	FAM20A	-	ReferenceTranscript	MultiPromoterGene
chr17	66970628	67057068	ENST00000340001|protein_coding	ABCA9	-	ReferenceTranscript	MultiPromoterGene
chr17	67240451	67323274	ENST00000392676|protein_coding	ABCA5	-	ReferenceTranscript	MultiPromoterGene
chr17	67498569	67538160	ENST00000589647|protein_coding	MAP2K6	+	ReferenceTranscript	MultiPromoterGene
chr17	70067184	70116948	ENST00000655414|non_coding	SOX9-AS1	-	ReferenceTranscript	MultiPromoterGene
chr17	70642088	71088827	ENST00000542342|protein_coding	SLC39A11	-	ReferenceTranscript	MultiPromoterGene
chr17	71279762	71308140	ENST00000335793|protein_coding	CDC42EP4	-	ReferenceTranscript	MultiPromoterGene
chr17	72439223	72446719	ENST00000482723|retained_intron	GPRC5C	+	ReferenceTranscript	MultiPromoterGene
chr17	72733055	72743474	ENST00000392614|protein_coding	RAB37	+	ReferenceTranscript	MultiPromoterGene
chr17	73262592	73267292	ENST00000649805|protein_coding	MIF4GD	-	ReferenceTranscript	MultiPromoterGene
chr17	73314156	73401759	ENST00000316804|protein_coding	GRB2	-	ReferenceTranscript	MultiPromoterGene
chr17	73496341	73511618	ENST00000321617|protein_coding	CASKIN2	-	ReferenceTranscript	MultiPromoterGene
chr17	73521777	73571290	ENST00000392550|protein_coding	LLGL2	+	ReferenceTranscript	MultiPromoterGene
chr17	73772514	73775860	ENST00000254810|protein_coding	H3-3B	-	ReferenceTranscript	MultiPromoterGene
chr17	73937587	73975247	ENST00000293217|protein_coding	ACOX1	-	ReferenceTranscript	MultiPromoterGene
chr17	74524363	74533734	ENST00000589342|protein_coding	CYGB	-	ReferenceTranscript	MultiPromoterGene
chr17	74714532	74722688	ENST00000397625|protein_coding	JMJD6	-	ReferenceTranscript	MultiPromoterGene
chr17	74730196	74733413	ENST00000359995|protein_coding	SRSF2	-	ReferenceTranscript	MultiPromoterGene
chr17	74734152	74774809	ENST00000590514|protein_coding	MFSD11	+	ReferenceTranscript	MultiPromoterGene
chr17	75137467	75187002	ENST00000587820|protein_coding	SEC14L1	+	ReferenceTranscript	MultiPromoterGene
chr17	75277580	75496675	ENST00000427177|protein_coding	SEPTIN9	+	ReferenceTranscript	MultiPromoterGene
chr17	76170201	76183314	ENST00000588734|protein_coding	TK1	-	ReferenceTranscript	MultiPromoterGene
chr17	76670129	76778376	ENST00000361101|protein_coding	CYTH1	-	ReferenceTranscript	MultiPromoterGene
chr17	77020342	77045869	ENST00000311661|protein_coding	C1QTNF1	+	ReferenceTranscript	MultiPromoterGene
chr17	78234668	78295263	ENST00000319921|protein_coding	RNF213	+	ReferenceTranscript	MultiPromoterGene
chr17	78518637	78940168	ENST00000306801|protein_coding	RPTOR	+	ReferenceTranscript	MultiPromoterGene
chr17	79008957	79090025	ENST00000575245|protein_coding	BAIAP2	+	ReferenceTranscript	MultiPromoterGene
chr17	79476996	79479825	ENST00000573283|protein_coding	ACTG1	-	ReferenceTranscript	MultiPromoterGene
chr17	79762024	79771565	ENST00000570996|protein_coding	GCGR	+	ReferenceTranscript	MultiPromoterGene
chr17	79780292	79791144	ENST00000572645|protein_coding	MCRIP1	-	ReferenceTranscript	MultiPromoterGene
chr17	79801041	79818411	ENST00000331483|protein_coding	P4HB	-	ReferenceTranscript	MultiPromoterGene
chr17	79935425	79975280	ENST00000306729|protein_coding	ASPSCR1	+	ReferenceTranscript	MultiPromoterGene
chr17	79994396	79995185	ENST00000582613|retained_intron	DCXR	-	ReferenceTranscript	MultiPromoterGene
chr17	80009740	80015346	ENST00000578552|protein_coding	GPS1	+	ReferenceTranscript	MultiPromoterGene
chr17	80059335	80064251	ENST00000584717|processed_transcript	CCDC57	-	ReferenceTranscript	MultiPromoterGene
chr17	80186917	80197962	ENST00000582743|protein_coding	SLC16A3	+	ReferenceTranscript	MultiPromoterGene
chr17	80278899	80291642	ENST00000269389|protein_coding	SECTM1	-	ReferenceTranscript	MultiPromoterGene
chr17	80416539	80446141	ENST00000412079|protein_coding	NARF	+	ReferenceTranscript	MultiPromoterGene
chr17	80710033	80900585	ENST00000539345|protein_coding	TBCD	+	ReferenceTranscript	MultiPromoterGene
chr17	80901666	81009686	ENST00000320865|protein_coding	B3GNTL1	-	ReferenceTranscript	MultiPromoterGene
chr18	2954513	2982871	ENST00000584915|protein_coding	LPIN2	-	ReferenceTranscript	MultiPromoterGene
chr18	3262414	3278282	ENST00000581193|protein_coding	MYL12B	+	ReferenceTranscript	MultiPromoterGene
chr18	3450169	3459976	ENST00000343820|protein_coding	TGIF1	+	ReferenceTranscript	MultiPromoterGene
chr18	5236722	5238597	ENST00000581067|non_coding	LINC00526	-	ReferenceTranscript	MultiPromoterGene
chr18	5289018	5295701	ENST00000615385|protein_coding	ZBTB14	-	ReferenceTranscript	MultiPromoterGene
chr18	7567313	8406854	ENST00000580170|protein_coding	PTPRM	+	ReferenceTranscript	MultiPromoterGene
chr18	9136836	9208741	ENST00000581635|nonsense_mediated_decay	ANKRD12	+	ReferenceTranscript	MultiPromoterGene
chr18	9475510	9538112	ENST00000383432|protein_coding	RALBP1	+	ReferenceTranscript	MultiPromoterGene
chr18	11981505	12030876	ENST00000269159|protein_coding	IMPA2	+	ReferenceTranscript	MultiPromoterGene
chr18	12792150	12884236	ENST00000309660|protein_coding	PTPN2	-	ReferenceTranscript	MultiPromoterGene
chr18	13338597	13621270	ENST00000676672|protein_coding	LDLRAD4	+	ReferenceTranscript	MultiPromoterGene
chr18	18526866	18691774	ENST00000399799|protein_coding	ROCK1	-	ReferenceTranscript	MultiPromoterGene
chr18	19320752	19450914	ENST00000261537|protein_coding	MIB1	+	ReferenceTranscript	MultiPromoterGene
chr18	19747249	19748406	ENST00000579431|non_coding	GATA6-AS1	-	ReferenceTranscript	MultiPromoterGene
chr18	20513788	20606451	ENST00000399722|protein_coding	RBBP8	+	ReferenceTranscript	MultiPromoterGene
chr18	21198504	21199687	ENST00000586511|processed_transcript	ANKRD29	-	ReferenceTranscript	MultiPromoterGene
chr18	21693316	21715574	ENST00000540918|protein_coding	TTC39C	+	ReferenceTranscript	MultiPromoterGene
chr18	21751443	21851649	ENST00000578055|nonsense_mediated_decay	OSBPL1A	-	ReferenceTranscript	MultiPromoterGene
chr18	23596216	23670577	ENST00000415083|protein_coding	SS18	-	ReferenceTranscript	MultiPromoterGene
chr18	24486444	24765272	ENST00000618847|protein_coding	CHST9	-	ReferenceTranscript	MultiPromoterGene
chr18	25530929	25757094	ENST00000269141|protein_coding	CDH2	-	ReferenceTranscript	MultiPromoterGene
chr18	28638805	28682384	ENST00000280904|protein_coding	DSC2	-	ReferenceTranscript	MultiPromoterGene
chr18	29171839	29178784	ENST00000237014|protein_coding	TTR	+	ReferenceTranscript	MultiPromoterGene
chr18	29409159	29523091	ENST00000283351|protein_coding	TRAPPC8	-	ReferenceTranscript	MultiPromoterGene
chr18	29671836	29711524	ENST00000261593|protein_coding	RNF138	+	ReferenceTranscript	MultiPromoterGene
chr18	32073253	32471808	ENST00000283365|protein_coding	DTNA	+	ReferenceTranscript	MultiPromoterGene
chr18	32621376	32723434	ENST00000300249|protein_coding	MAPRE2	+	ReferenceTranscript	MultiPromoterGene
chr18	33161703	33243768	ENST00000591924|protein_coding	GALNT1	+	ReferenceTranscript	MultiPromoterGene
chr18	33709853	33754611	ENST00000351393|protein_coding	ELP2	+	ReferenceTranscript	MultiPromoterGene
chr18	42277128	42281722	ENST00000591940|protein_coding	SETBP1	+	ReferenceTranscript	MultiPromoterGene
chr18	43563501	43652226	ENST00000409746|protein_coding	PSTPIP2	-	ReferenceTranscript	MultiPromoterGene
chr18	45335327	45457030	ENST00000262160|protein_coding	SMAD2	-	ReferenceTranscript	MultiPromoterGene
chr18	46065528	46388277	ENST00000382998|protein_coding	CTIF	+	ReferenceTranscript	MultiPromoterGene
chr18	46562756	46987015	ENST00000675505|protein_coding	DYM	-	ReferenceTranscript	MultiPromoterGene
chr18	47003612	47013604	ENST00000318240|protein_coding	C18orf32	-	ReferenceTranscript	MultiPromoterGene
chr18	47088426	47125555	ENST00000261292|protein_coding	LIPG	+	ReferenceTranscript	MultiPromoterGene
chr18	47176719	47177530	ENST00000590640|processed_pseudogene	SMUG1P1	+	ReferenceTranscript	MultiPromoterGene
chr18	47308533	47339903	ENST00000285093|protein_coding	ACAA2	-	ReferenceTranscript	MultiPromoterGene
chr18	47349158	47721517	ENST00000285039|protein_coding	MYO5B	-	ReferenceTranscript	MultiPromoterGene
chr18	48326416	48345996	ENST00000587291|processed_transcript	MRO	-	ReferenceTranscript	MultiPromoterGene
chr18	48700919	48724051	ENST00000406189|protein_coding	MEX3C	-	ReferenceTranscript	MultiPromoterGene
chr18	52893874	52989217	ENST00000570287|protein_coding	TCF4	-	ReferenceTranscript	MultiPromoterGene
chr18	55313657	55470547	ENST00000648908|protein_coding	ATP8B1	-	ReferenceTranscript	MultiPromoterGene
chr18	55711457	56068771	ENST00000400345|protein_coding	NEDD4L	+	ReferenceTranscript	MultiPromoterGene
chr18	59483354	59561464	ENST00000591306|protein_coding	RNF152	-	ReferenceTranscript	MultiPromoterGene
chr18	60190899	60253962	ENST00000585873|nonsense_mediated_decay	ZCCHC2	+	ReferenceTranscript	MultiPromoterGene
chr18	60382773	60647666	ENST00000262719|protein_coding	PHLPP1	+	ReferenceTranscript	MultiPromoterGene
chr18	66340924	66382345	ENST00000299608|protein_coding	TMX3	-	ReferenceTranscript	MultiPromoterGene
chr18	66465316	66722426	ENST00000360242|protein_coding	CCDC102B	+	ReferenceTranscript	MultiPromoterGene
chr18	67520510	67624232	ENST00000280200|protein_coding	CD226	-	ReferenceTranscript	MultiPromoterGene
chr18	67956280	67997435	ENST00000397942|protein_coding	SOCS6	+	ReferenceTranscript	MultiPromoterGene
chr18	71918080	71959198	ENST00000340533|protein_coding	CYB5A	-	ReferenceTranscript	MultiPromoterGene
chr18	72163597	72190689	ENST00000324262|protein_coding	CNDP2	+	ReferenceTranscript	MultiPromoterGene
chr18	74069636	74207198	ENST00000443185|protein_coding	ZNF516	-	ReferenceTranscript	MultiPromoterGene
chr18	74690788	74844739	ENST00000355994|protein_coding	MBP	-	ReferenceTranscript	MultiPromoterGene
chr18	77160335	77289323	ENST00000329101|protein_coding	NFATC1	+	ReferenceTranscript	MultiPromoterGene
chr18	77730812	77748563	ENST00000269601|protein_coding	TXNL4A	-	ReferenceTranscript	MultiPromoterGene
chr19	496453	505207	ENST00000613880|protein_coding	MADCAM1	+	ReferenceTranscript	MultiPromoterGene
chr19	797451	812312	ENST00000356948|protein_coding	PTBP1	+	ReferenceTranscript	MultiPromoterGene
chr19	1104071	1106787	ENST00000588919|protein_coding	GPX4	+	ReferenceTranscript	MultiPromoterGene
chr19	1107636	1174267	ENST00000361757|protein_coding	SBNO2	-	ReferenceTranscript	MultiPromoterGene
chr19	1241749	1244824	ENST00000215375|protein_coding	ATP5F1D	+	ReferenceTranscript	MultiPromoterGene
chr19	1248551	1259139	ENST00000300952|protein_coding	MIDN	+	ReferenceTranscript	MultiPromoterGene
chr19	1275025	1279227	ENST00000409293|protein_coding	C19orf24	+	ReferenceTranscript	MultiPromoterGene
chr19	1397809	1401569	ENST00000447102|protein_coding	GAMT	-	ReferenceTranscript	MultiPromoterGene
chr19	1573594	1592864	ENST00000434436|protein_coding	MBD3	-	ReferenceTranscript	MultiPromoterGene
chr19	2037463	2051243	ENST00000250896|protein_coding	MKNK2	-	ReferenceTranscript	MultiPromoterGene
chr19	2100986	2151565	ENST00000643116|protein_coding	AP3D1	-	ReferenceTranscript	MultiPromoterGene
chr19	2269518	2273489	ENST00000602676|protein_coding	OAZ1	+	ReferenceTranscript	MultiPromoterGene
chr19	3052907	3062493	ENST00000327141|protein_coding	TLE5	-	ReferenceTranscript	MultiPromoterGene
chr19	3366580	3469215	ENST00000443272|protein_coding	NFIC	+	ReferenceTranscript	MultiPromoterGene
chr19	4229519	4237525	ENST00000221847|protein_coding	EBI3	+	ReferenceTranscript	MultiPromoterGene
chr19	4324039	4338818	ENST00000600324|protein_coding	STAP2	-	ReferenceTranscript	MultiPromoterGene
chr19	4639527	4655580	ENST00000327473|protein_coding	TNFAIP8L1	+	ReferenceTranscript	MultiPromoterGene
chr19	4675237	4723875	ENST00000262960|protein_coding	DPP9	-	ReferenceTranscript	MultiPromoterGene
chr19	5830784	5839728	ENST00000286955|protein_coding	FUT6	-	ReferenceTranscript	MultiPromoterGene
chr19	5993174	6110511	ENST00000303657|protein_coding	RFX2	-	ReferenceTranscript	MultiPromoterGene
chr19	6467217	6481798	ENST00000381480|protein_coding	DENND1C	-	ReferenceTranscript	MultiPromoterGene
chr19	6677714	6720661	ENST00000245907|protein_coding	C3	-	ReferenceTranscript	MultiPromoterGene
chr19	6739690	6751541	ENST00000313244|protein_coding	TRIP10	+	ReferenceTranscript	MultiPromoterGene
chr19	7459998	7537363	ENST00000319670|protein_coding	ARHGEF18	+	ReferenceTranscript	MultiPromoterGene
chr19	7600602	7626650	ENST00000600737|protein_coding	PNPLA6	+	ReferenceTranscript	MultiPromoterGene
chr19	7985222	7988135	ENST00000221573|protein_coding	SNAPC2	+	ReferenceTranscript	MultiPromoterGene
chr19	8439256	8455008	ENST00000597785|antisense	RAB11B-AS1	-	ReferenceTranscript	MultiPromoterGene
chr19	9868150	9879293	ENST00000397902|protein_coding	ZNF846	-	ReferenceTranscript	MultiPromoterGene
chr19	10070236	10121180	ENST00000264828|protein_coding	COL5A3	-	ReferenceTranscript	MultiPromoterGene
chr19	10148478	10184811	ENST00000497718|transcribed_unprocessed_pseudogene	C3P1	+	ReferenceTranscript	MultiPromoterGene
chr19	10196992	10203919	ENST00000253110|protein_coding	SHFL	+	ReferenceTranscript	MultiPromoterGene
chr19	10203016	10213472	ENST00000253109|protein_coding	ANGPTL6	-	ReferenceTranscript	MultiPromoterGene
chr19	10444453	10445399	ENST00000592945|protein_coding	ICAM3	-	ReferenceTranscript	MultiPromoterGene
chr19	10596801	10613572	ENST00000393623|protein_coding	KEAP1	-	ReferenceTranscript	MultiPromoterGene
chr19	10683346	10687990	ENST00000587069|protein_coding	AP1M2	-	ReferenceTranscript	MultiPromoterGene
chr19	10713185	10755226	ENST00000407327|protein_coding	SLC44A2	+	ReferenceTranscript	MultiPromoterGene
chr19	10942742	10946888	ENST00000214869|protein_coding	TMED1	-	ReferenceTranscript	MultiPromoterGene
chr19	11309970	11373200	ENST00000294618|protein_coding	DOCK6	-	ReferenceTranscript	MultiPromoterGene
chr19	11436014	11456946	ENST00000589655|protein_coding	RAB3D	-	ReferenceTranscript	MultiPromoterGene
chr19	11457194	11465620	ENST00000458408|protein_coding	CCDC159	+	ReferenceTranscript	MultiPromoterGene
chr19	11487882	11494990	ENST00000222139|protein_coding	EPOR	-	ReferenceTranscript	MultiPromoterGene
chr19	11546455	11561783	ENST00000592741|protein_coding	PRKCSH	+	ReferenceTranscript	MultiPromoterGene
chr19	11685474	11688460	ENST00000648477|protein_coding	ACP5	-	ReferenceTranscript	MultiPromoterGene
chr19	11708297	11729976	ENST00000361113|protein_coding	ZNF627	+	ReferenceTranscript	MultiPromoterGene
chr19	12780516	12786645	ENST00000242796|protein_coding	WDR83	+	ReferenceTranscript	MultiPromoterGene
chr19	12810014	12833169	ENST00000356861|protein_coding	TNPO2	-	ReferenceTranscript	MultiPromoterGene
chr19	12873816	12886366	ENST00000397668|protein_coding	HOOK2	-	ReferenceTranscript	MultiPromoterGene
chr19	12907636	12912614	ENST00000301522|protein_coding	PRDX2	-	ReferenceTranscript	MultiPromoterGene
chr19	13049422	13055303	ENST00000316448|protein_coding	CALR	+	ReferenceTranscript	MultiPromoterGene
chr19	13106288	13209610	ENST00000592199|protein_coding	NFIX	+	ReferenceTranscript	MultiPromoterGene
chr19	13229077	13251961	ENST00000292431|protein_coding	NACC1	+	ReferenceTranscript	MultiPromoterGene
chr19	13261224	13265725	ENST00000292433|protein_coding	IER2	+	ReferenceTranscript	MultiPromoterGene
chr19	13858708	13874103	ENST00000221554|protein_coding	CCDC130	+	ReferenceTranscript	MultiPromoterGene
chr19	14202499	14228574	ENST00000308677|protein_coding	PRKACA	-	ReferenceTranscript	MultiPromoterGene
chr19	14551071	14582678	ENST00000342216|protein_coding	PKN1	+	ReferenceTranscript	MultiPromoterGene
chr19	15230821	15236173	ENST00000527093|protein_coding	ILVBL	-	ReferenceTranscript	MultiPromoterGene
chr19	15363802	15443356	ENST00000360016|protein_coding	BRD4	-	ReferenceTranscript	MultiPromoterGene
chr19	15579455	15590312	ENST00000292609|protein_coding	PGLYRP2	-	ReferenceTranscript	MultiPromoterGene
chr19	15752118	15770581	ENST00000585846|protein_coding	CYP4F3	+	ReferenceTranscript	MultiPromoterGene
chr19	16023176	16045220	ENST00000326742|protein_coding	CYP4F11	-	ReferenceTranscript	MultiPromoterGene
chr19	16187304	16213812	ENST00000643579|protein_coding	TPM4	+	ReferenceTranscript	MultiPromoterGene
chr19	16222698	16245044	ENST00000300935|protein_coding	RAB8A	+	ReferenceTranscript	MultiPromoterGene
chr19	17326165	17330638	ENST00000263897|protein_coding	USE1	+	ReferenceTranscript	MultiPromoterGene
chr19	17342691	17356749	ENST00000291442|protein_coding	NR2F6	-	ReferenceTranscript	MultiPromoterGene
chr19	17448363	17452831	ENST00000358792|protein_coding	GTPBP3	+	ReferenceTranscript	MultiPromoterGene
chr19	17858526	17899366	ENST00000594202|protein_coding	FCHO1	+	ReferenceTranscript	MultiPromoterGene
chr19	18118978	18124911	ENST00000222250|protein_coding	ARRDC2	+	ReferenceTranscript	MultiPromoterGene
chr19	18208602	18262502	ENST00000262811|protein_coding	MAST3	+	ReferenceTranscript	MultiPromoterGene
chr19	18390503	18392432	ENST00000252818|protein_coding	JUND	-	ReferenceTranscript	MultiPromoterGene
chr19	18451407	18480760	ENST00000269919|protein_coding	PGPEP1	+	ReferenceTranscript	MultiPromoterGene
chr19	18642560	18654387	ENST00000597960|protein_coding	FKBP8	-	ReferenceTranscript	MultiPromoterGene
chr19	19144411	19168985	ENST00000535612|protein_coding	ARMC6	+	ReferenceTranscript	MultiPromoterGene
chr19	19206751	19217743	ENST00000594070|retained_intron	SLC25A42	+	ReferenceTranscript	MultiPromoterGene
chr19	19496641	19619740	ENST00000360315|protein_coding	GATAD2A	+	ReferenceTranscript	MultiPromoterGene
chr19	21990127	22019010	ENST00000354959|protein_coding	ZNF43	-	ReferenceTranscript	MultiPromoterGene
chr19	24216206	24312763	ENST00000613065|protein_coding	ZNF254	+	ReferenceTranscript	MultiPromoterGene
chr19	28281400	28284799	ENST00000590523|non_coding	LINC00662	-	ReferenceTranscript	MultiPromoterGene
chr19	30193725	30199547	ENST00000591243|protein_coding	C19orf12	-	ReferenceTranscript	MultiPromoterGene
chr19	33864614	33873592	ENST00000284000|protein_coding	CEBPG	+	ReferenceTranscript	MultiPromoterGene
chr19	33877855	34012697	ENST00000244137|protein_coding	PEPD	-	ReferenceTranscript	MultiPromoterGene
chr19	34856100	34893318	ENST00000356487|protein_coding	GPI	+	ReferenceTranscript	MultiPromoterGene
chr19	35629896	35633958	ENST00000612146|protein_coding	FXYD1	+	ReferenceTranscript	MultiPromoterGene
chr19	36230428	36231450	ENST00000591748|protein_coding	IGFLR1	-	ReferenceTranscript	MultiPromoterGene
chr19	36706007	36729670	ENST00000443387|protein_coding	ZNF146	+	ReferenceTranscript	MultiPromoterGene
chr19	37034514	37064194	ENST00000591340|protein_coding	ZNF529	-	ReferenceTranscript	MultiPromoterGene
chr19	37308329	37329289	ENST00000356725|protein_coding	ZNF790	-	ReferenceTranscript	MultiPromoterGene
chr19	37341777	37370477	ENST00000420450|protein_coding	ZNF345	+	ReferenceTranscript	MultiPromoterGene
chr19	37407350	37488834	ENST00000455427|protein_coding	ZNF568	+	ReferenceTranscript	MultiPromoterGene
chr19	37808812	37855348	ENST00000544914|protein_coding	ZNF875	+	ReferenceTranscript	MultiPromoterGene
chr19	38741876	38747014	ENST00000301242|protein_coding	PPP1R14A	-	ReferenceTranscript	MultiPromoterGene
chr19	39221173	39227631	ENST00000597716|retained_intron	CAPN12	-	ReferenceTranscript	MultiPromoterGene
chr19	39321543	39322028	ENST00000597089|retained_intron	ECH1	-	ReferenceTranscript	MultiPromoterGene
chr19	39334664	39340580	ENST00000601813|protein_coding	HNRNPL	-	ReferenceTranscript	MultiPromoterGene
chr19	39516158	39522042	ENST00000595166|retained_intron	FBXO27	-	ReferenceTranscript	MultiPromoterGene
chr19	39903308	39919055	ENST00000425673|protein_coding	PLEKHG2	+	ReferenceTranscript	MultiPromoterGene
chr19	39923846	39926576	ENST00000339471|protein_coding	RPS16	-	ReferenceTranscript	MultiPromoterGene
chr19	40854606	40884390	ENST00000356508|protein_coding	PLD3	+	ReferenceTranscript	MultiPromoterGene
chr19	41107274	41135723	ENST00000396819|protein_coding	LTBP4	+	ReferenceTranscript	MultiPromoterGene
chr19	41197434	41222791	ENST00000324464|protein_coding	COQ8B	-	ReferenceTranscript	MultiPromoterGene
chr19	41246765	41256382	ENST00000378313|protein_coding	C19orf54	-	ReferenceTranscript	MultiPromoterGene
chr19	41430177	41455139	ENST00000541697|transcribed_unprocessed_pseudogene	CYP2B7P	+	ReferenceTranscript	MultiPromoterGene
chr19	41497186	41524303	ENST00000324071|protein_coding	CYP2B6	+	ReferenceTranscript	MultiPromoterGene
chr19	41770355	41812934	ENST00000602130|protein_coding	HNRNPUL1	+	ReferenceTranscript	MultiPromoterGene
chr19	41816076	41830778	ENST00000269967|protein_coding	CCDC97	+	ReferenceTranscript	MultiPromoterGene
chr19	41836227	41859827	ENST00000221930|protein_coding	TGFB1	-	ReferenceTranscript	MultiPromoterGene
chr19	41882437	41889988	ENST00000392002|protein_coding	TMEM91	+	ReferenceTranscript	MultiPromoterGene
chr19	42387250	42411600	ENST00000599846|protein_coding	ARHGEF1	+	ReferenceTranscript	MultiPromoterGene
chr19	42773375	42776368	ENST00000571942|protein_coding	CIC	+	ReferenceTranscript	MultiPromoterGene
chr19	42901325	43156507	ENST00000594624|non_coding	LIPE-AS1	+	ReferenceTranscript	MultiPromoterGene
chr19	45251964	45263301	ENST00000164227|protein_coding	BCL3	+	ReferenceTranscript	MultiPromoterGene
chr19	45394476	45406946	ENST00000252487|protein_coding	TOMM40	+	ReferenceTranscript	MultiPromoterGene
chr19	45409052	45412650	ENST00000252486|protein_coding	APOE	+	ReferenceTranscript	MultiPromoterGene
chr19	45449307	45452822	ENST00000252490|protein_coding	APOC2	+	ReferenceTranscript	MultiPromoterGene
chr19	45582517	45594776	ENST00000270257|protein_coding	GEMIN7	+	ReferenceTranscript	MultiPromoterGene
chr19	45754528	45808542	ENST00000262891|protein_coding	MARK4	+	ReferenceTranscript	MultiPromoterGene
chr19	45988551	45996525	ENST00000430715|protein_coding	RTN2	-	ReferenceTranscript	MultiPromoterGene
chr19	46010736	46030241	ENST00000245932|protein_coding	VASP	+	ReferenceTranscript	MultiPromoterGene
chr19	46190720	46195199	ENST00000391932|protein_coding	SNRPD2	-	ReferenceTranscript	MultiPromoterGene
chr19	46386865	46389399	ENST00000302165|protein_coding	IRF2BP1	-	ReferenceTranscript	MultiPromoterGene
chr19	47177764	47220372	ENST00000595515|protein_coding	PRKD2	-	ReferenceTranscript	MultiPromoterGene
chr19	47341392	47354034	ENST00000352203|protein_coding	AP2S1	-	ReferenceTranscript	MultiPromoterGene
chr19	47568115	47615486	ENST00000594019|processed_transcript	ZC3H4	-	ReferenceTranscript	MultiPromoterGene
chr19	47634091	47713893	ENST00000270225|protein_coding	SAE1	+	ReferenceTranscript	MultiPromoterGene
chr19	47759779	47776958	ENST00000643617|protein_coding	CCDC9	+	ReferenceTranscript	MultiPromoterGene
chr19	47813117	47825323	ENST00000355085|protein_coding	C5AR1	+	ReferenceTranscript	MultiPromoterGene
chr19	47835431	47850586	ENST00000595464|protein_coding	C5AR2	+	ReferenceTranscript	MultiPromoterGene
chr19	47990893	48018320	ENST00000263354|protein_coding	NAPA	-	ReferenceTranscript	MultiPromoterGene
chr19	48711360	48753104	ENST00000447740|protein_coding	CARD8	-	ReferenceTranscript	MultiPromoterGene
chr19	48828808	48833810	ENST00000270221|protein_coding	EMP3	+	ReferenceTranscript	MultiPromoterGene
chr19	48885831	48894808	ENST00000330720|protein_coding	KDELR1	-	ReferenceTranscript	MultiPromoterGene
chr19	49127599	49129615	ENST00000601704|protein_coding	SPHK2	+	ReferenceTranscript	MultiPromoterGene
chr19	49133286	49140636	ENST00000222122|protein_coding	DBP	-	ReferenceTranscript	MultiPromoterGene
chr19	49141272	49141642	ENST00000594088|retained_intron	CA11	-	ReferenceTranscript	MultiPromoterGene
chr19	49713990	49715091	ENST00000597316|protein_coding	TRPM4	+	ReferenceTranscript	MultiPromoterGene
chr19	49843851	49865673	ENST00000593945|protein_coding	TEAD2	-	ReferenceTranscript	MultiPromoterGene
chr19	49949554	49955071	ENST00000262265|protein_coding	PIH1D1	-	ReferenceTranscript	MultiPromoterGene
chr19	50016635	50029586	ENST00000596975|protein_coding	FCGRT	+	ReferenceTranscript	MultiPromoterGene
chr19	50162828	50169059	ENST00000601291|protein_coding	IRF3	-	ReferenceTranscript	MultiPromoterGene
chr19	50381332	50384721	ENST00000598789|processed_transcript	TBC1D17	+	ReferenceTranscript	MultiPromoterGene
chr19	50392910	50432796	ENST00000341114|protein_coding	IL4I1	-	ReferenceTranscript	MultiPromoterGene
chr19	50410081	50432761	ENST00000352066|protein_coding	NUP62	-	ReferenceTranscript	MultiPromoterGene
chr19	50432461	50437192	ENST00000423777|protein_coding	ATF5	+	ReferenceTranscript	MultiPromoterGene
chr19	50706878	50813797	ENST00000642316|protein_coding	MYH14	+	ReferenceTranscript	MultiPromoterGene
chr19	51835071	51845378	ENST00000335624|protein_coding	VSIG10L	-	ReferenceTranscript	MultiPromoterGene
chr19	53115619	53141644	ENST00000301096|protein_coding	ZNF83	-	ReferenceTranscript	MultiPromoterGene
chr19	53304633	53360853	ENST00000594602|protein_coding	ZNF28	-	ReferenceTranscript	MultiPromoterGene
chr19	53452631	53466114	ENST00000357666|protein_coding	ZNF816	-	ReferenceTranscript	MultiPromoterGene
chr19	53611131	53636145	ENST00000243643|protein_coding	ZNF415	-	ReferenceTranscript	MultiPromoterGene
chr19	54041683	54083523	ENST00000648122|protein_coding	ZNF331	+	ReferenceTranscript	MultiPromoterGene
chr19	54371136	54379689	ENST00000391770|protein_coding	MYADM	+	ReferenceTranscript	MultiPromoterGene
chr19	54694118	54698394	ENST00000429671|protein_coding	TSEN34	+	ReferenceTranscript	MultiPromoterGene
chr19	55128611	55148979	ENST00000396331|protein_coding	LILRB1	+	ReferenceTranscript	MultiPromoterGene
chr19	55716759	55718607	ENST00000586310|processed_transcript	PTPRH	-	ReferenceTranscript	MultiPromoterGene
chr19	55741146	55770385	ENST00000412770|protein_coding	PPP6R1	-	ReferenceTranscript	MultiPromoterGene
chr19	55824168	55836709	ENST00000326652|protein_coding	TMEM150B	-	ReferenceTranscript	MultiPromoterGene
chr19	56166400	56186082	ENST00000308924|protein_coding	U2AF2	+	ReferenceTranscript	MultiPromoterGene
chr19	56652655	56672262	ENST00000337080|protein_coding	ZNF444	+	ReferenceTranscript	MultiPromoterGene
chr19	56736161	56825882	ENST00000588955|protein_coding	ZSCAN5A	-	ReferenceTranscript	MultiPromoterGene
chr19	57019223	57041581	ENST00000308031|protein_coding	ZNF471	+	ReferenceTranscript	MultiPromoterGene
chr19	57321449	57352094	ENST00000326441|protein_coding	PEG3	-	ReferenceTranscript	MultiPromoterGene
chr19	57791418	57803902	ENST00000537645|protein_coding	ZNF460	+	ReferenceTranscript	MultiPromoterGene
chr19	58637618	58662154	ENST00000597186|protein_coding	ZNF329	-	ReferenceTranscript	MultiPromoterGene
chr19	58694820	58724918	ENST00000610905|protein_coding	ZNF274	+	ReferenceTranscript	MultiPromoterGene
chr19	58861959	58864495	ENST00000600966|protein_coding	A1BG	-	ReferenceTranscript	MultiPromoterGene
chr19	59009699	59023359	ENST00000263093|protein_coding	SLC27A5	-	ReferenceTranscript	MultiPromoterGene
chr2	218152	264179	ENST00000405430|protein_coding	SH3YL1	-	ReferenceTranscript	MultiPromoterGene
chr2	3383464	3483336	ENST00000324266|protein_coding	TRAPPC12	+	ReferenceTranscript	MultiPromoterGene
chr2	3501136	3523302	ENST00000327435|protein_coding	ADI1	-	ReferenceTranscript	MultiPromoterGene
chr2	3642701	3692234	ENST00000349077|protein_coding	COLEC11	+	ReferenceTranscript	MultiPromoterGene
chr2	6988446	7005827	ENST00000256722|protein_coding	CMPK2	-	ReferenceTranscript	MultiPromoterGene
chr2	7017907	7038370	ENST00000382040|protein_coding	RSAD2	+	ReferenceTranscript	MultiPromoterGene
chr2	8822185	8823137	ENST00000331129|protein_coding	ID2	+	ReferenceTranscript	MultiPromoterGene
chr2	9614679	9629871	ENST00000497473|protein_coding	IAH1	+	ReferenceTranscript	MultiPromoterGene
chr2	10091821	10142405	ENST00000324907|protein_coding	GRHL1	+	ReferenceTranscript	MultiPromoterGene
chr2	10183676	10194963	ENST00000305883|protein_coding	KLF11	+	ReferenceTranscript	MultiPromoterGene
chr2	10262865	10271541	ENST00000304567|protein_coding	RRM2	+	ReferenceTranscript	MultiPromoterGene
chr2	11321777	11484711	ENST00000616279|protein_coding	ROCK2	-	ReferenceTranscript	MultiPromoterGene
chr2	11679968	11728369	ENST00000263834|protein_coding	GREB1	+	ReferenceTranscript	MultiPromoterGene
chr2	20400557	20424891	ENST00000254351|protein_coding	SDC1	-	ReferenceTranscript	MultiPromoterGene
chr2	20448497	20550605	ENST00000361078|protein_coding	PUM2	-	ReferenceTranscript	MultiPromoterGene
chr2	21224300	21266945	ENST00000233242|protein_coding	APOB	-	ReferenceTranscript	MultiPromoterGene
chr2	24163332	24227779	ENST00000309033|protein_coding	UBXN2A	+	ReferenceTranscript	MultiPromoterGene
chr2	24300302	24307704	ENST00000238721|protein_coding	TP53I3	-	ReferenceTranscript	MultiPromoterGene
chr2	24425732	24583405	ENST00000355123|protein_coding	ITSN2	-	ReferenceTranscript	MultiPromoterGene
chr2	24714122	24993571	NM_003743.5|protein_coding	NCOA1	+	ReferenceTranscript	MultiPromoterGene
chr2	25012602	25016251	ENST00000328379|protein_coding	PTRHD1	-	ReferenceTranscript	MultiPromoterGene
chr2	25450742	25564794	ENST00000321117|protein_coding	DNMT3A	-	ReferenceTranscript	MultiPromoterGene
chr2	27301482	27309271	ENST00000380320|protein_coding	EMILIN1	+	ReferenceTranscript	MultiPromoterGene
chr2	27309639	27323630	ENST00000260598|protein_coding	KHK	+	ReferenceTranscript	MultiPromoterGene
chr2	27423303	27434620	ENST00000408041|protein_coding	SLC5A6	-	ReferenceTranscript	MultiPromoterGene
chr2	27548715	27579359	ENST00000359541|protein_coding	GTF3C2	-	ReferenceTranscript	MultiPromoterGene
chr2	27667243	27712610	ENST00000260570|protein_coding	IFT172	-	ReferenceTranscript	MultiPromoterGene
chr2	27715579	27717679	ENST00000476197|retained_intron	FNDC4	-	ReferenceTranscript	MultiPromoterGene
chr2	27994585	28002600	ENST00000296102|protein_coding	MRPL33	+	ReferenceTranscript	MultiPromoterGene
chr2	28615724	28640184	ENST00000264716|protein_coding	FOSL2	+	ReferenceTranscript	MultiPromoterGene
chr2	28974695	29025806	ENST00000395366|protein_coding	PPP1CB	+	ReferenceTranscript	MultiPromoterGene
chr2	29338280	29406674	ENST00000320081|protein_coding	CLIP4	+	ReferenceTranscript	MultiPromoterGene
chr2	30454399	30482894	ENST00000395323|protein_coding	LBH	+	ReferenceTranscript	MultiPromoterGene
chr2	31557186	31637608	ENST00000379416|protein_coding	XDH	-	ReferenceTranscript	MultiPromoterGene
chr2	31747549	31806007	ENST00000622030|protein_coding	SRD5A2	-	ReferenceTranscript	MultiPromoterGene
chr2	33359723	33624430	ENST00000407925|protein_coding	LTBP1	+	ReferenceTranscript	MultiPromoterGene
chr2	33661390	33789817	ENST00000402538|protein_coding	RASGRP3	+	ReferenceTranscript	MultiPromoterGene
chr2	36582920	36778278	ENST00000280527|protein_coding	CRIM1	+	ReferenceTranscript	MultiPromoterGene
chr2	39208689	39348192	ENST00000402219|protein_coding	SOS1	-	ReferenceTranscript	MultiPromoterGene
chr2	39664581	39828550	ENST00000425775|non_coding	MAP4K3-DT	+	ReferenceTranscript	MultiPromoterGene
chr2	40324409	40679209	ENST00000406785|protein_coding	SLC8A1	-	ReferenceTranscript	MultiPromoterGene
chr2	44039610	44065978	ENST00000405322|protein_coding	ABCG5	-	ReferenceTranscript	MultiPromoterGene
chr2	45615818	45838406	ENST00000263736|protein_coding	SRBD1	-	ReferenceTranscript	MultiPromoterGene
chr2	45878483	46070173	ENST00000421201|protein_coding	PRKCE	+	ReferenceTranscript	MultiPromoterGene
chr2	47129012	47142945	ENST00000319466|protein_coding	MCFD2	-	ReferenceTranscript	MultiPromoterGene
chr2	47168681	47301062	ENST00000263737|protein_coding	TTC7A	+	ReferenceTranscript	MultiPromoterGene
chr2	48541820	48606434	ENST00000340553|protein_coding	FOXN2	+	ReferenceTranscript	MultiPromoterGene
chr2	54342640	54532437	ENST00000394666|protein_coding	ACYP2	+	ReferenceTranscript	MultiPromoterGene
chr2	54785530	54889445	ENST00000333896|protein_coding	SPTBN1	+	ReferenceTranscript	MultiPromoterGene
chr2	55199324	55237408	NM_007008.3|protein_coding	RTN4	-	ReferenceTranscript	MultiPromoterGene
chr2	56093101	56150917	ENST00000355426|protein_coding	EFEMP1	-	ReferenceTranscript	MultiPromoterGene
chr2	61167357	61245390	ENST00000316752|protein_coding	PUS10	-	ReferenceTranscript	MultiPromoterGene
chr2	61704823	61765332	ENST00000677150|protein_coding	XPO1	-	ReferenceTranscript	MultiPromoterGene
chr2	62933000	63273622	ENST00000263991|protein_coding	EHBP1	+	ReferenceTranscript	MultiPromoterGene
chr2	63346693	63815611	ENST00000272321|protein_coding	WDPCP	-	ReferenceTranscript	MultiPromoterGene
chr2	64069235	64084728	ENST00000626380|protein_coding	UGP2	+	ReferenceTranscript	MultiPromoterGene
chr2	64751438	64820131	ENST00000238855|protein_coding	AFTPH	+	ReferenceTranscript	MultiPromoterGene
chr2	64858754	64881047	ENST00000313349|protein_coding	SERTAD2	-	ReferenceTranscript	MultiPromoterGene
chr2	65216532	65250999	ENST00000234256|protein_coding	SLC1A4	+	ReferenceTranscript	MultiPromoterGene
chr2	68405988	68479664	ENST00000234310|protein_coding	PPP3R1	-	ReferenceTranscript	MultiPromoterGene
chr2	68543052	68547019	ENST00000409862|protein_coding	CNRIP1	-	ReferenceTranscript	MultiPromoterGene
chr2	68962013	69053434	ENST00000467265|protein_coding	ARHGAP25	+	ReferenceTranscript	MultiPromoterGene
chr2	69969265	70054244	ENST00000394295|protein_coding	ANXA4	+	ReferenceTranscript	MultiPromoterGene
chr2	70276410	70313788	ENST00000629943|non_coding	PCBP1-AS1	-	ReferenceTranscript	MultiPromoterGene
chr2	71409867	71454233	ENST00000244221|protein_coding	PAIP2B	-	ReferenceTranscript	MultiPromoterGene
chr2	71558911	71662191	ENST00000264447|protein_coding	ZNF638	+	ReferenceTranscript	MultiPromoterGene
chr2	71693828	71913893	ENST00000410020|protein_coding	DYSF	+	ReferenceTranscript	MultiPromoterGene
chr2	73228655	73298459	ENST00000497144|processed_transcript	SFXN5	-	ReferenceTranscript	MultiPromoterGene
chr2	73300509	73340076	ENST00000486777|protein_coding	RAB11FIP5	-	ReferenceTranscript	MultiPromoterGene
chr2	74652961	74669064	ENST00000272430|protein_coding	RTKN	-	ReferenceTranscript	MultiPromoterGene
chr2	74685526	74688018	ENST00000393972|protein_coding	WBP1	+	ReferenceTranscript	MultiPromoterGene
chr2	75720517	75745829	ENST00000452003|protein_coding	EVA1A	-	ReferenceTranscript	MultiPromoterGene
chr2	85621875	85637489	ENST00000263867|protein_coding	CAPG	-	ReferenceTranscript	MultiPromoterGene
chr2	85771842	85788616	ENST00000233838|protein_coding	GGCX	-	ReferenceTranscript	MultiPromoterGene
chr2	85804708	85809154	ENST00000263864|protein_coding	VAMP8	+	ReferenceTranscript	MultiPromoterGene
chr2	85811553	85820529	ENST00000306384|protein_coding	VAMP5	+	ReferenceTranscript	MultiPromoterGene
chr2	85843308	85876406	ENST00000323701|protein_coding	USP39	+	ReferenceTranscript	MultiPromoterGene
chr2	86668493	86719839	ENST00000312912|protein_coding	KDM3A	+	ReferenceTranscript	MultiPromoterGene
chr2	86830520	86850988	ENST00000237455|protein_coding	RNF103	-	ReferenceTranscript	MultiPromoterGene
chr2	95818470	95831158	ENST00000447814|protein_coding	ZNF514	-	ReferenceTranscript	MultiPromoterGene
chr2	96850596	96874556	ENST00000337288|protein_coding	STARD7	-	ReferenceTranscript	MultiPromoterGene
chr2	97297074	97303797	ENST00000475820|processed_transcript	KANSL3	-	ReferenceTranscript	MultiPromoterGene
chr2	97525454	97535817	ENST00000305476|protein_coding	SEMA4C	-	ReferenceTranscript	MultiPromoterGene
chr2	98121260	98206428	ENST00000258459|protein_coding	ANKRD36B	-	ReferenceTranscript	MultiPromoterGene
chr2	98430811	98612007	ENST00000418629|nonsense_mediated_decay	TMEM131	-	ReferenceTranscript	MultiPromoterGene
chr2	99613723	99771405	ENST00000393483|protein_coding	TSGA10	-	ReferenceTranscript	MultiPromoterGene
chr2	100163717	100759037	ENST00000317233|protein_coding	AFF3	-	ReferenceTranscript	MultiPromoterGene
chr2	101623689	101767844	ENST00000409318|protein_coding	TBC1D8	-	ReferenceTranscript	MultiPromoterGene
chr2	102608421	102645006	ENST00000332549|protein_coding	IL1R2	+	ReferenceTranscript	MultiPromoterGene
chr2	102721028	102792277	ENST00000409329|protein_coding	IL1R1	+	ReferenceTranscript	MultiPromoterGene
chr2	102953607	102962560	ENST00000311734|protein_coding	IL1RL1	+	ReferenceTranscript	MultiPromoterGene
chr2	102972255	103015235	ENST00000233957|protein_coding	IL18R1	+	ReferenceTranscript	MultiPromoterGene
chr2	107460329	107502469	ENST00000419159|protein_coding	ST6GAL2	-	ReferenceTranscript	MultiPromoterGene
chr2	109150810	109303694	ENST00000544547|protein_coding	LIMS1	+	ReferenceTranscript	MultiPromoterGene
chr2	111878490	111926021	ENST00000393256|protein_coding	BCL2L11	+	ReferenceTranscript	MultiPromoterGene
chr2	113033177	113097640	ENST00000343936|protein_coding	ZC3H6	+	ReferenceTranscript	MultiPromoterGene
chr2	113914901	113940621	ENST00000465917|processed_transcript	PSD4	+	ReferenceTranscript	MultiPromoterGene
chr2	120124828	120129983	ENST00000627305|protein_coding	DBI	+	ReferenceTranscript	MultiPromoterGene
chr2	120517497	120742475	ENST00000263708|protein_coding	PTPN4	+	ReferenceTranscript	MultiPromoterGene
chr2	122097565	122407014	ENST00000455322|protein_coding	CLASP1	-	ReferenceTranscript	MultiPromoterGene
chr2	127805607	127864730	ENST00000316724|protein_coding	BIN1	-	ReferenceTranscript	MultiPromoterGene
chr2	128176002	128186818	ENST00000234071|protein_coding	PROC	+	ReferenceTranscript	MultiPromoterGene
chr2	128238387	128284065	ENST00000295321|protein_coding	IWS1	-	ReferenceTranscript	MultiPromoterGene
chr2	128396002	128432860	ENST00000409808|protein_coding	LIMS2	-	ReferenceTranscript	MultiPromoterGene
chr2	128698795	128785633	ENST00000643581|protein_coding	SAP130	-	ReferenceTranscript	MultiPromoterGene
chr2	128848773	128953251	ENST00000259253|protein_coding	UGGT1	+	ReferenceTranscript	MultiPromoterGene
chr2	130939829	130948285	ENST00000409255|protein_coding	MZT2B	+	ReferenceTranscript	MultiPromoterGene
chr2	131113628	131132978	ENST00000175756|protein_coding	PTPN18	+	ReferenceTranscript	MultiPromoterGene
chr2	132241532	132249970	ENST00000309451|protein_coding	MZT2A	-	ReferenceTranscript	MultiPromoterGene
chr2	133429372	134326031	ENST00000317721|protein_coding	NCKAP5	-	ReferenceTranscript	MultiPromoterGene
chr2	135954538	136288788	ENST00000264159|protein_coding	ZRANB3	-	ReferenceTranscript	MultiPromoterGene
chr2	136499424	136542626	ENST00000272638|protein_coding	UBXN4	+	ReferenceTranscript	MultiPromoterGene
chr2	139259339	139331117	ENST00000280098|protein_coding	SPOPL	+	ReferenceTranscript	MultiPromoterGene
chr2	143886987	144525921	ENST00000295095|protein_coding	ARHGAP15	+	ReferenceTranscript	MultiPromoterGene
chr2	145141647	145277686	ENST00000627532|protein_coding	ZEB2	-	ReferenceTranscript	MultiPromoterGene
chr2	148687964	148778306	ENST00000392857|protein_coding	ORC4	-	ReferenceTranscript	MultiPromoterGene
chr2	148778659	149274540	ENST00000642680|protein_coding	MBD5	+	ReferenceTranscript	MultiPromoterGene
chr2	150444186	150903961	ENST00000655697|non_coding	MMADHC-DT	+	ReferenceTranscript	MultiPromoterGene
chr2	153535569	153573971	ENST00000448428|protein_coding	PRPF40A	-	ReferenceTranscript	MultiPromoterGene
chr2	157180948	157189233	ENST00000339562|protein_coding	NR4A2	-	ReferenceTranscript	MultiPromoterGene
chr2	158593032	158732374	ENST00000424669|protein_coding	ACVR1	-	ReferenceTranscript	MultiPromoterGene
chr2	158958387	158992666	ENST00000005756|protein_coding	UPP2	+	ReferenceTranscript	MultiPromoterGene
chr2	159313608	159537348	ENST00000628904|protein_coding	PKP4	+	ReferenceTranscript	MultiPromoterGene
chr2	160294813	160373170	ENST00000482503|processed_transcript	BAZ2B	-	ReferenceTranscript	MultiPromoterGene
chr2	162016938	162092741	ENST00000392749|protein_coding	TANK	+	ReferenceTranscript	MultiPromoterGene
chr2	163200847	163217632	ENST00000233612|protein_coding	GCA	+	ReferenceTranscript	MultiPromoterGene
chr2	165349332	165425005	ENST00000543549|protein_coding	GRB14	-	ReferenceTranscript	MultiPromoterGene
chr2	165541274	165697922	ENST00000342193|protein_coding	COBLL1	-	ReferenceTranscript	MultiPromoterGene
chr2	165697255	165938046	ENST00000414885|non_coding	AC019197.1	+	ReferenceTranscript	MultiPromoterGene
chr2	165768167	165794207	ENST00000493887|processed_transcript	SLC38A11	-	ReferenceTranscript	MultiPromoterGene
chr2	166326156	166545917	ENST00000314499|protein_coding	CSRNP3	+	ReferenceTranscript	MultiPromoterGene
chr2	170655380	170668574	ENST00000260956|protein_coding	SSB	+	ReferenceTranscript	MultiPromoterGene
chr2	172173918	172290596	ENST00000375258|protein_coding	METTL8	-	ReferenceTranscript	MultiPromoterGene
chr2	173292516	173368980	ENST00000442250|protein_coding	ITGA6	+	ReferenceTranscript	MultiPromoterGene
chr2	173792932	173917615	ENST00000535187|protein_coding	RAPGEF4	+	ReferenceTranscript	MultiPromoterGene
chr2	173940573	174132743	ENST00000375213|protein_coding	MAP3K20	+	ReferenceTranscript	MultiPromoterGene
chr2	174773285	174828797	ENST00000652005|protein_coding	SP3	-	ReferenceTranscript	MultiPromoterGene
chr2	175424299	175499307	ENST00000392547|protein_coding	WIPF1	-	ReferenceTranscript	MultiPromoterGene
chr2	178095035	178129455	ENST00000397062|protein_coding	NFE2L2	-	ReferenceTranscript	MultiPromoterGene
chr2	178487971	178937504	ENST00000286063|protein_coding	PDE11A	-	ReferenceTranscript	MultiPromoterGene
chr2	179296702	179315484	ENST00000432031|protein_coding	PRKRA	-	ReferenceTranscript	MultiPromoterGene
chr2	180306708	180726232	ENST00000410066|protein_coding	ZNF385B	-	ReferenceTranscript	MultiPromoterGene
chr2	181845331	181928152	ENST00000410062|protein_coding	UBE2E3	+	ReferenceTranscript	MultiPromoterGene
chr2	182322112	182403667	ENST00000397033|protein_coding	ITGA4	+	ReferenceTranscript	MultiPromoterGene
chr2	182756711	182795465	ENST00000409001|protein_coding	ITPRID2	+	ReferenceTranscript	MultiPromoterGene
chr2	183011762	183291758	ENST00000409365|protein_coding	PDE1A	-	ReferenceTranscript	MultiPromoterGene
chr2	188328956	188419162	ENST00000233156|protein_coding	TFPI	-	ReferenceTranscript	MultiPromoterGene
chr2	189156600	189460653	ENST00000409830|protein_coding	GULP1	+	ReferenceTranscript	MultiPromoterGene
chr2	190425315	190445512	ENST00000261024|protein_coding	SLC40A1	-	ReferenceTranscript	MultiPromoterGene
chr2	190628584	190648719	NM_001371388.1|protein_coding	ORMDL1	-	ReferenceTranscript	MultiPromoterGene
chr2	191208295	191236391	ENST00000322522|protein_coding	INPP1	+	ReferenceTranscript	MultiPromoterGene
chr2	191838774	191878954	ENST00000673952|protein_coding	STAT1	-	ReferenceTranscript	MultiPromoterGene
chr2	192128298	192160952	ENST00000420448|protein_coding	MYO1B	+	ReferenceTranscript	MultiPromoterGene
chr2	196521949	196602424	ENST00000359634|protein_coding	SLC39A10	+	ReferenceTranscript	MultiPromoterGene
chr2	197584002	197592735	ENST00000463826|retained_intron	CCDC150	+	ReferenceTranscript	MultiPromoterGene
chr2	198351309	198364617	ENST00000676933|protein_coding	HSPD1	-	ReferenceTranscript	MultiPromoterGene
chr2	198365266	198368105	ENST00000465573|processed_transcript	HSPE1	+	ReferenceTranscript	MultiPromoterGene
chr2	198432947	198540311	ENST00000295049|protein_coding	RFTN2	-	ReferenceTranscript	MultiPromoterGene
chr2	200134230	200323468	ENST00000443023|protein_coding	SATB2	-	ReferenceTranscript	MultiPromoterGene
chr2	201171415	201346987	ENST00000409140|protein_coding	SPATS2L	+	ReferenceTranscript	MultiPromoterGene
chr2	201450736	201536218	ENST00000374700|protein_coding	AOX1	+	ReferenceTranscript	MultiPromoterGene
chr2	201676632	201692061	ENST00000409600|protein_coding	BZW1	+	ReferenceTranscript	MultiPromoterGene
chr2	201980886	202041410	ENST00000309955|protein_coding	CFLAR	+	ReferenceTranscript	MultiPromoterGene
chr2	202098188	202151452	ENST00000264275|protein_coding	CASP8	+	ReferenceTranscript	MultiPromoterGene
chr2	202484908	202508226	ENST00000409883|protein_coding	TMEM237	-	ReferenceTranscript	MultiPromoterGene
chr2	202564989	202645656	ENST00000264276|protein_coding	ALS2	-	ReferenceTranscript	MultiPromoterGene
chr2	203241049	203432472	ENST00000374580|protein_coding	BMPR2	+	ReferenceTranscript	MultiPromoterGene
chr2	204304159	204400058	ENST00000630330|protein_coding	RAPH1	-	ReferenceTranscript	MultiPromoterGene
chr2	206950245	206950880	ENST00000435627|non_coding	AC007383.1	+	ReferenceTranscript	MultiPromoterGene
chr2	208477466	208490102	ENST00000406927|protein_coding	METTL21A	-	ReferenceTranscript	MultiPromoterGene
chr2	209100952	209119795	ENST00000345146|protein_coding	IDH1	-	ReferenceTranscript	MultiPromoterGene
chr2	211421457	211464279	ENST00000619804|protein_coding	CPS1	+	ReferenceTranscript	MultiPromoterGene
chr2	216176781	216214487	ENST00000236959|protein_coding	ATIC	+	ReferenceTranscript	MultiPromoterGene
chr2	216225587	216300791	ENST00000354785|protein_coding	FN1	-	ReferenceTranscript	MultiPromoterGene
chr2	216903110	216946532	ENST00000265322|protein_coding	PECR	-	ReferenceTranscript	MultiPromoterGene
chr2	216974070	217071016	ENST00000392132|protein_coding	XRCC5	+	ReferenceTranscript	MultiPromoterGene
chr2	217498142	217529159	ENST00000233809|protein_coding	IGFBP2	+	ReferenceTranscript	MultiPromoterGene
chr2	218664511	218808851	ENST00000171887|protein_coding	TNS1	-	ReferenceTranscript	MultiPromoterGene
chr2	219081932	219119079	ENST00000295685|protein_coding	ARPC2	+	ReferenceTranscript	MultiPromoterGene
chr2	219138919	219157226	ENST00000258412|protein_coding	TMBIM1	-	ReferenceTranscript	MultiPromoterGene
chr2	219187895	219211514	ENST00000258362|protein_coding	PNKD	+	ReferenceTranscript	MultiPromoterGene
chr2	219264590	219270664	ENST00000273062|protein_coding	CTDSP1	+	ReferenceTranscript	MultiPromoterGene
chr2	219934078	220025537	ENST00000356853|protein_coding	NHEJ1	-	ReferenceTranscript	MultiPromoterGene
chr2	220036618	220041647	ENST00000360507|protein_coding	CNPPD1	-	ReferenceTranscript	MultiPromoterGene
chr2	220074493	220083680	ENST00000265316|protein_coding	ABCB6	-	ReferenceTranscript	MultiPromoterGene
chr2	220101487	220108336	ENST00000409640|protein_coding	GLB1L	-	ReferenceTranscript	MultiPromoterGene
chr2	223289261	223427340	ENST00000321276|protein_coding	SGPP2	+	ReferenceTranscript	MultiPromoterGene
chr2	225629806	225811782	ENST00000409592|protein_coding	DOCK10	-	ReferenceTranscript	MultiPromoterGene
chr2	227596032	227664475	ENST00000305123|protein_coding	IRS1	-	ReferenceTranscript	MultiPromoterGene
chr2	228189954	228222549	ENST00000353339|protein_coding	MFF	+	ReferenceTranscript	MultiPromoterGene
chr2	229888689	230135981	ENST00000392054|protein_coding	PID1	-	ReferenceTranscript	MultiPromoterGene
chr2	230632156	230786619	ENST00000389045|protein_coding	TRIP12	-	ReferenceTranscript	MultiPromoterGene
chr2	232575136	232577978	ENST00000412128|protein_coding	PTMA	+	ReferenceTranscript	MultiPromoterGene
chr2	232646380	232672434	ENST00000410024|protein_coding	COPS7B	+	ReferenceTranscript	MultiPromoterGene
chr2	234263139	234380744	ENST00000264057|protein_coding	DGKD	+	ReferenceTranscript	MultiPromoterGene
chr2	234601535	234681946	ENST00000305139|protein_coding	UGT1A6	+	ReferenceTranscript	MultiPromoterGene
chr2	234888765	234894439	ENST00000477103|retained_intron	TRPM8	+	ReferenceTranscript	MultiPromoterGene
chr2	234959345	234985778	ENST00000168148|protein_coding	SPP2	+	ReferenceTranscript	MultiPromoterGene
chr2	235401684	235405697	ENST00000390645|protein_coding	ARL4C	-	ReferenceTranscript	MultiPromoterGene
chr2	235860660	235964358	ENST00000392011|protein_coding	SH3BP4	+	ReferenceTranscript	MultiPromoterGene
chr2	236402686	237040437	ENST00000304032|protein_coding	AGAP1	+	ReferenceTranscript	MultiPromoterGene
chr2	237478467	237490997	ENST00000272928|protein_coding	ACKR3	+	ReferenceTranscript	MultiPromoterGene
chr2	238482968	238499377	ENST00000264601|protein_coding	RAB17	-	ReferenceTranscript	MultiPromoterGene
chr2	238536229	238690286	ENST00000308482|protein_coding	LRRFIP1	+	ReferenceTranscript	MultiPromoterGene
chr2	238875655	238951423	ENST00000272930|protein_coding	UBE2F	+	ReferenceTranscript	MultiPromoterGene
chr2	239969863	240322714	ENST00000543185|protein_coding	HDAC4	-	ReferenceTranscript	MultiPromoterGene
chr2	241500208	241503431	ENST00000438823|nonsense_mediated_decay	DUSP28	+	ReferenceTranscript	MultiPromoterGene
chr2	241808240	241819917	ENST00000307503|protein_coding	AGXT	+	ReferenceTranscript	MultiPromoterGene
chr2	241938034	242034983	ENST00000310397|protein_coding	SNED1	+	ReferenceTranscript	MultiPromoterGene
chr2	242046879	242051840	ENST00000475666|processed_transcript	PASK	-	ReferenceTranscript	MultiPromoterGene
chr2	242089881	242123067	ENST00000234038|protein_coding	PPP1R7	+	ReferenceTranscript	MultiPromoterGene
chr2	242168626	242254707	ENST00000391976|protein_coding	HDLBP	-	ReferenceTranscript	MultiPromoterGene
chr2	242255275	242293439	ENST00000616972|protein_coding	SEPTIN2	+	ReferenceTranscript	MultiPromoterGene
chr2	242255584	242274566	ENST00000420786|protein_coding	2002-09-01	+	ReferenceTranscript	MultiPromoterGene
chr2	242498159	242513546	ENST00000318407|protein_coding	BOK	+	ReferenceTranscript	MultiPromoterGene
chr2	242523819	242576573	ENST00000407315|protein_coding	THAP4	-	ReferenceTranscript	MultiPromoterGene
chr2	242641453	242668893	ENST00000313552|protein_coding	ING5	+	ReferenceTranscript	MultiPromoterGene
chr20	361664	378203	ENST00000217233|protein_coding	TRIB3	+	ReferenceTranscript	MultiPromoterGene
chr20	814419	826922	ENST00000304189|protein_coding	FAM110A	+	ReferenceTranscript	MultiPromoterGene
chr20	1099244	1152890	ENST00000335877|protein_coding	PSMF1	+	ReferenceTranscript	MultiPromoterGene
chr20	1290552	1309783	ENST00000360779|protein_coding	SDCBP2	-	ReferenceTranscript	MultiPromoterGene
chr20	1577985	1600655	ENST00000279477|protein_coding	SIRPB1	-	ReferenceTranscript	MultiPromoterGene
chr20	1875428	1920543	ENST00000356025|protein_coding	SIRPA	+	ReferenceTranscript	MultiPromoterGene
chr20	2083536	2157684	ENST00000493263|nonsense_mediated_decay	STK35	+	ReferenceTranscript	MultiPromoterGene
chr20	2815959	2821301	ENST00000360652|protein_coding	PCED1A	-	ReferenceTranscript	MultiPromoterGene
chr20	3088218	3140511	ENST00000217173|protein_coding	UBOX5	-	ReferenceTranscript	MultiPromoterGene
chr20	3776481	3786765	ENST00000245960|protein_coding	CDC25B	+	ReferenceTranscript	MultiPromoterGene
chr20	3870462	3904502	ENST00000621507|protein_coding	PANK2	+	ReferenceTranscript	MultiPromoterGene
chr20	4833003	4982156	ENST00000338244|protein_coding	SLC23A2	-	ReferenceTranscript	MultiPromoterGene
chr20	5095598	5100604	ENST00000379143|protein_coding	PCNA	-	ReferenceTranscript	MultiPromoterGene
chr20	11871475	11907257	ENST00000405977|protein_coding	BTBD3	+	ReferenceTranscript	MultiPromoterGene
chr20	17594323	17662887	ENST00000377813|protein_coding	RRBP1	-	ReferenceTranscript	MultiPromoterGene
chr20	17922240	17949363	ENST00000377759|protein_coding	SNX5	-	ReferenceTranscript	MultiPromoterGene
chr20	17949660	17971765	ENST00000377710|protein_coding	MGME1	+	ReferenceTranscript	MultiPromoterGene
chr20	18488583	18542059	ENST00000377465|protein_coding	SEC23B	+	ReferenceTranscript	MultiPromoterGene
chr20	19915768	19983101	ENST00000484638|processed_transcript	RIN2	+	ReferenceTranscript	MultiPromoterGene
chr20	20370173	20693287	ENST00000202677|protein_coding	RALGAPA2	-	ReferenceTranscript	MultiPromoterGene
chr20	21283968	21370463	ENST00000377191|protein_coding	XRN2	+	ReferenceTranscript	MultiPromoterGene
chr20	22561642	22566093	ENST00000377115|protein_coding	FOXA2	-	ReferenceTranscript	MultiPromoterGene
chr20	25275378	25371471	ENST00000376542|protein_coding	ABHD12	-	ReferenceTranscript	MultiPromoterGene
chr20	25593570	25604650	ENST00000304788|protein_coding	NANP	-	ReferenceTranscript	MultiPromoterGene
chr20	30252254	30310400	ENST00000376062|protein_coding	BCL2L1	-	ReferenceTranscript	MultiPromoterGene
chr20	30327073	30389608	ENST00000340513|protein_coding	TPX2	+	ReferenceTranscript	MultiPromoterGene
chr20	30946215	31025694	ENST00000620121|protein_coding	ASXL1	+	ReferenceTranscript	MultiPromoterGene
chr20	32868073	32891161	ENST00000217426|protein_coding	AHCY	-	ReferenceTranscript	MultiPromoterGene
chr20	32951117	33095840	ENST00000262650|protein_coding	ITCH	+	ReferenceTranscript	MultiPromoterGene
chr20	33464416	33515765	ENST00000253382|protein_coding	ACSS2	+	ReferenceTranscript	MultiPromoterGene
chr20	34289268	34330182	ENST00000253363|protein_coding	RBM39	-	ReferenceTranscript	MultiPromoterGene
chr20	34742661	34820721	ENST00000636016|protein_coding	EPB41L1	+	ReferenceTranscript	MultiPromoterGene
chr20	35169921	35179850	ENST00000279022|protein_coding	MYL9	+	ReferenceTranscript	MultiPromoterGene
chr20	35807732	35870022	ENST00000237530|protein_coding	RPN2	+	ReferenceTranscript	MultiPromoterGene
chr20	35974542	36034453	ENST00000373578|protein_coding	SRC	+	ReferenceTranscript	MultiPromoterGene
chr20	36322356	36500530	ENST00000621317|protein_coding	CTNNBL1	+	ReferenceTranscript	MultiPromoterGene
chr20	36694483	36756182	ENST00000614670|protein_coding	RPRD1B	+	ReferenceTranscript	MultiPromoterGene
chr20	39657461	39753127	ENST00000361337|protein_coding	TOP1	+	ReferenceTranscript	MultiPromoterGene
chr20	39766371	39791177	ENST00000483646|processed_transcript	PLCG1	+	ReferenceTranscript	MultiPromoterGene
chr20	39810754	39946242	ENST00000559234|protein_coding	ZHX3	-	ReferenceTranscript	MultiPromoterGene
chr20	42543491	42698256	ENST00000341197|protein_coding	TOX2	+	ReferenceTranscript	MultiPromoterGene
chr20	43029878	43063236	ENST00000316099|protein_coding	HNF4A	+	ReferenceTranscript	MultiPromoterGene
chr20	43104513	43123244	ENST00000262605|protein_coding	TTPAL	+	ReferenceTranscript	MultiPromoterGene
chr20	43160549	43247678	ENST00000372889|protein_coding	PKIG	+	ReferenceTranscript	MultiPromoterGene
chr20	43953927	43977064	ENST00000372733|protein_coding	SDC4	-	ReferenceTranscript	MultiPromoterGene
chr20	44035258	44039250	ENST00000360981|protein_coding	DBNDD2	+	ReferenceTranscript	MultiPromoterGene
chr20	45186466	45280098	ENST00000279027|protein_coding	SLC13A3	-	ReferenceTranscript	MultiPromoterGene
chr20	45837858	45985158	ENST00000536340|protein_coding	ZMYND8	-	ReferenceTranscript	MultiPromoterGene
chr20	46331262	46414233	ENST00000437955|protein_coding	SULF2	-	ReferenceTranscript	MultiPromoterGene
chr20	48697660	48729687	ENST00000371674|protein_coding	UBE2V1	-	ReferenceTranscript	MultiPromoterGene
chr20	50005162	50179370	ENST00000609943|protein_coding	NFATC2	-	ReferenceTranscript	MultiPromoterGene
chr20	54934029	54943719	ENST00000371384|protein_coding	FAM210B	+	ReferenceTranscript	MultiPromoterGene
chr20	56136165	56143177	ENST00000319441|protein_coding	PCK1	+	ReferenceTranscript	MultiPromoterGene
chr20	56223451	56285071	ENST00000341744|protein_coding	PMEPA1	-	ReferenceTranscript	MultiPromoterGene
chr20	57466770	57475465	ENST00000371081|protein_coding	GNAS	+	ReferenceTranscript	MultiPromoterGene
chr20	57570239	57582309	ENST00000217131|protein_coding	CTSZ	-	ReferenceTranscript	MultiPromoterGene
chr20	60711788	60718450	ENST00000370873|protein_coding	PSMA7	-	ReferenceTranscript	MultiPromoterGene
chr20	61509094	61557857	ENST00000395343|protein_coding	DIDO1	-	ReferenceTranscript	MultiPromoterGene
chr20	62368015	62370456	ENST00000309546|protein_coding	LIME1	+	ReferenceTranscript	MultiPromoterGene
chr20	62372756	62373887	ENST00000491109|processed_transcript	SLC2A4RG	+	ReferenceTranscript	MultiPromoterGene
chr20	62694550	62703700	ENST00000343484|protein_coding	TCEA2	+	ReferenceTranscript	MultiPromoterGene
chr20	62704533	62710871	ENST00000395042|protein_coding	RGS19	-	ReferenceTranscript	MultiPromoterGene
chr21	16333555	16437321	ENST00000318948|protein_coding	NRIP1	-	ReferenceTranscript	MultiPromoterGene
chr21	23402281	23434967	ENST00000656955|non_coding	LINC01687	-	ReferenceTranscript	MultiPromoterGene
chr21	27088814	27107338	ENST00000400099|protein_coding	ATP5PF	-	ReferenceTranscript	MultiPromoterGene
chr21	27107699	27124659	ENST00000487266|processed_transcript	GABPA	+	ReferenceTranscript	MultiPromoterGene
chr21	27252860	27543088	ENST00000346798|protein_coding	APP	-	ReferenceTranscript	MultiPromoterGene
chr21	30517879	30547540	ENST00000470800|processed_transcript	MAP3K7CL	+	ReferenceTranscript	MultiPromoterGene
chr21	30671242	30718469	ENST00000286800|protein_coding	BACH1	+	ReferenceTranscript	MultiPromoterGene
chr21	33032005	33041244	ENST00000270142|protein_coding	SOD1	+	ReferenceTranscript	MultiPromoterGene
chr21	34876239	34914423	ENST00000381815|protein_coding	GART	-	ReferenceTranscript	MultiPromoterGene
chr21	35014806	35272165	ENST00000381318|protein_coding	ITSN1	+	ReferenceTranscript	MultiPromoterGene
chr21	35747798	35775075	ENST00000399299|protein_coding	SMIM11A	+	ReferenceTranscript	MultiPromoterGene
chr21	35888781	35899148	ENST00000481448|protein_coding	RCAN1	-	ReferenceTranscript	MultiPromoterGene
chr21	36160097	36260987	ENST00000344691|protein_coding	RUNX1	-	ReferenceTranscript	MultiPromoterGene
chr21	38123492	38338773	ENST00000399120|protein_coding	HLCS	-	ReferenceTranscript	MultiPromoterGene
chr21	38441566	38445023	ENST00000479152|retained_intron	PIGP	-	ReferenceTranscript	MultiPromoterGene
chr21	38739402	38885075	ENST00000644942|protein_coding	DYRK1A	+	ReferenceTranscript	MultiPromoterGene
chr21	39751957	39870401	ENST00000288319|protein_coding	ERG	-	ReferenceTranscript	MultiPromoterGene
chr21	40177818	40196860	ENST00000667466|protein_coding	ETS2	+	ReferenceTranscript	MultiPromoterGene
chr21	40719417	40720546	ENST00000471260|processed_transcript	HMGN1	-	ReferenceTranscript	MultiPromoterGene
chr21	40752251	40769815	ENST00000649170|protein_coding	GET1	+	ReferenceTranscript	MultiPromoterGene
chr21	42688740	42729358	ENST00000398652|protein_coding	FAM3B	+	ReferenceTranscript	MultiPromoterGene
chr21	42798165	42831139	ENST00000398598|protein_coding	MX1	+	ReferenceTranscript	MultiPromoterGene
chr21	43305220	43374127	ENST00000380486|protein_coding	C2CD2	-	ReferenceTranscript	MultiPromoterGene
chr21	43732183	43735463	ENST00000291525|protein_coding	TFF3	-	ReferenceTranscript	MultiPromoterGene
chr21	43933961	44001536	ENST00000352133|protein_coding	SLC37A1	+	ReferenceTranscript	MultiPromoterGene
chr21	44313418	44333409	ENST00000354250|protein_coding	NDUFV3	+	ReferenceTranscript	MultiPromoterGene
chr21	44473300	44495941	ENST00000398158|protein_coding	CBS	-	ReferenceTranscript	MultiPromoterGene
chr21	44473864	44495964	ENST00000624934|protein_coding	CBSL	-	ReferenceTranscript	MultiPromoterGene
chr21	44834362	44847011	ENST00000270162|protein_coding	SIK1	-	ReferenceTranscript	MultiPromoterGene
chr21	45139009	45182180	ENST00000291565|protein_coding	PDXK	+	ReferenceTranscript	MultiPromoterGene
chr21	45287122	45387886	ENST00000448287|protein_coding	AGPAT3	+	ReferenceTranscript	MultiPromoterGene
chr21	45553564	45565593	ENST00000620528|protein_coding	GATD3B	+	ReferenceTranscript	MultiPromoterGene
chr21	45666221	45671121	ENST00000436357|protein_coding	DNMT3L	-	ReferenceTranscript	MultiPromoterGene
chr21	46305879	46340814	ENST00000302347|protein_coding	ITGB2	-	ReferenceTranscript	MultiPromoterGene
chr21	46875444	46933633	ENST00000359759|protein_coding	COL18A1	+	ReferenceTranscript	MultiPromoterGene
chr21	46932478	46962354	ENST00000311124|protein_coding	SLC19A1	-	ReferenceTranscript	MultiPromoterGene
chr21	47744069	47865682	ENST00000359568|protein_coding	PCNT	+	ReferenceTranscript	MultiPromoterGene
chr22	18121522	18213621	ENST00000317582|protein_coding	BCL2L13	+	ReferenceTranscript	MultiPromoterGene
chr22	18218317	18257431	ENST00000551952|protein_coding	BID	-	ReferenceTranscript	MultiPromoterGene
chr22	18322357	18484267	ENST00000495076|nonsense_mediated_decay	MICAL3	-	ReferenceTranscript	MultiPromoterGene
chr22	19702025	19710842	ENST00000455784|protein_coding	SEPTIN5	+	ReferenceTranscript	MultiPromoterGene
chr22	19950092	19956521	ENST00000449653|protein_coding	COMT	+	ReferenceTranscript	MultiPromoterGene
chr22	20105070	20114704	ENST00000331821|protein_coding	RANBP1	+	ReferenceTranscript	MultiPromoterGene
chr22	20861896	20941906	ENST00000263205|protein_coding	MED15	+	ReferenceTranscript	MultiPromoterGene
chr22	21128400	21142008	ENST00000215727|protein_coding	SERPIND1	+	ReferenceTranscript	MultiPromoterGene
chr22	24200149	24227054	ENST00000316185|protein_coding	SLC2A11	+	ReferenceTranscript	MultiPromoterGene
chr22	24407753	24574596	ENST00000263119|protein_coding	CABIN1	+	ReferenceTranscript	MultiPromoterGene
chr22	24666804	24813174	ENST00000651059|protein_coding	SPECC1L	+	ReferenceTranscript	MultiPromoterGene
chr22	24936405	24951150	ENST00000407471|protein_coding	GUCD1	-	ReferenceTranscript	MultiPromoterGene
chr22	24951974	24978020	ENST00000402849|protein_coding	SNRPD3	+	ReferenceTranscript	MultiPromoterGene
chr22	24999182	25024968	ENST00000400380|protein_coding	GGT1	+	ReferenceTranscript	MultiPromoterGene
chr22	25507808	25593366	ENST00000637069|protein_coding	KIAA1671	+	ReferenceTranscript	MultiPromoterGene
chr22	28249566	28315187	ENST00000634017|protein_coding	PITPNB	-	ReferenceTranscript	MultiPromoterGene
chr22	28374001	29075853	ENST00000397906|protein_coding	TTC28	-	ReferenceTranscript	MultiPromoterGene
chr22	29083730	29108134	ENST00000464581|protein_coding	CHEK2	-	ReferenceTranscript	MultiPromoterGene
chr22	29138026	29153498	ENST00000216027|protein_coding	HSCB	+	ReferenceTranscript	MultiPromoterGene
chr22	29190576	29196121	ENST00000405219|protein_coding	XBP1	-	ReferenceTranscript	MultiPromoterGene
chr22	29904156	29949644	ENST00000397871|protein_coding	THOC5	-	ReferenceTranscript	MultiPromoterGene
chr22	30184599	30234263	ENST00000307790|protein_coding	ASCC2	-	ReferenceTranscript	MultiPromoterGene
chr22	30793006	30821291	ENST00000615189|protein_coding	SEC14L2	+	ReferenceTranscript	MultiPromoterGene
chr22	30950621	30970565	ENST00000402369|protein_coding	GAL3ST1	-	ReferenceTranscript	MultiPromoterGene
chr22	31477304	31500609	ENST00000358743|protein_coding	SMTN	+	ReferenceTranscript	MultiPromoterGene
chr22	31892521	32014574	ENST00000400288|protein_coding	SFI1	+	ReferenceTranscript	MultiPromoterGene
chr22	32015088	32058418	ENST00000439502|protein_coding	PISD	-	ReferenceTranscript	MultiPromoterGene
chr22	32149956	32302975	ENST00000382112|protein_coding	DEPDC5	+	ReferenceTranscript	MultiPromoterGene
chr22	32871223	32894595	ENST00000452138|protein_coding	FBXO7	+	ReferenceTranscript	MultiPromoterGene
chr22	33669062	34318829	ENST00000413114|protein_coding	LARGE1	-	ReferenceTranscript	MultiPromoterGene
chr22	36156056	36220420	ENST00000473487|protein_coding	RBFOX2	-	ReferenceTranscript	MultiPromoterGene
chr22	36536377	36556977	ENST00000349314|protein_coding	APOL3	-	ReferenceTranscript	MultiPromoterGene
chr22	36677325	36784012	ENST00000216181|protein_coding	MYH9	-	ReferenceTranscript	MultiPromoterGene
chr22	36884288	36903069	ENST00000216187|protein_coding	FOXRED2	-	ReferenceTranscript	MultiPromoterGene
chr22	37406905	37415488	ENST00000249042|protein_coding	TST	-	ReferenceTranscript	MultiPromoterGene
chr22	37420233	37421122	ENST00000628507|protein_coding	MPST	+	ReferenceTranscript	MultiPromoterGene
chr22	38507889	38577714	ENST00000668949|protein_coding	PLA2G6	-	ReferenceTranscript	MultiPromoterGene
chr22	38686696	38713438	ENST00000396832|protein_coding	CSNK1E	-	ReferenceTranscript	MultiPromoterGene
chr22	38879444	38902342	ENST00000396821|protein_coding	DDX17	-	ReferenceTranscript	MultiPromoterGene
chr22	39130740	39152004	ENST00000405018|protein_coding	SUN2	-	ReferenceTranscript	MultiPromoterGene
chr22	39353613	39359189	ENST00000249116|protein_coding	APOBEC3A	+	ReferenceTranscript	MultiPromoterGene
chr22	40440820	40731811	ENST00000301923|protein_coding	TNRC6B	+	ReferenceTranscript	MultiPromoterGene
chr22	40806292	41032723	ENST00000355630|protein_coding	MRTFA	-	ReferenceTranscript	MultiPromoterGene
chr22	41347381	41369313	ENST00000216225|protein_coding	RBX1	+	ReferenceTranscript	MultiPromoterGene
chr22	41777945	41795330	ENST00000266304|protein_coding	TEF	+	ReferenceTranscript	MultiPromoterGene
chr22	42017353	42060043	ENST00000359308|protein_coding	XRCC6	+	ReferenceTranscript	MultiPromoterGene
chr22	42069936	42084871	ENST00000401959|protein_coding	SNU13	-	ReferenceTranscript	MultiPromoterGene
chr22	42229108	42303309	ENST00000361204|protein_coding	SREBF2	+	ReferenceTranscript	MultiPromoterGene
chr22	42334740	42343156	ENST00000215980|protein_coding	CENPM	-	ReferenceTranscript	MultiPromoterGene
chr22	42475703	42480288	ENST00000331479|protein_coding	SMDT1	+	ReferenceTranscript	MultiPromoterGene
chr22	43013845	43045398	ENST00000352397|protein_coding	CYB5R3	-	ReferenceTranscript	MultiPromoterGene
chr22	43265778	43411155	ENST00000263246|protein_coding	PACSIN2	-	ReferenceTranscript	MultiPromoterGene
chr22	44208335	44213274	ENST00000563715|non_coding	Z97055.2	+	ReferenceTranscript	MultiPromoterGene
chr22	45898762	45959232	ENST00000402984|protein_coding	FBLN1	+	ReferenceTranscript	MultiPromoterGene
chr22	46449748	46501903	ENST00000381051|protein_coding	FLJ27365	+	ReferenceTranscript	MultiPromoterGene
chr22	46546498	46639653	ENST00000262735|protein_coding	PPARA	+	ReferenceTranscript	MultiPromoterGene
chr22	46731610	46753237	ENST00000645190|protein_coding	TRMU	+	ReferenceTranscript	MultiPromoterGene
chr22	47158546	47571336	ENST00000337137|protein_coding	TBC1D22A	+	ReferenceTranscript	MultiPromoterGene
chr22	48972117	49147744	ENST00000358295|protein_coding	TAFA5	+	ReferenceTranscript	MultiPromoterGene
chr22	50354419	50357720	ENST00000360612|protein_coding	PIM3	+	ReferenceTranscript	MultiPromoterGene
chr22	50624345	50638027	ENST00000303434|protein_coding	TRABD	+	ReferenceTranscript	MultiPromoterGene
chr22	50962024	50964033	ENST00000252785|protein_coding	SCO2	-	ReferenceTranscript	MultiPromoterGene
chr22	50964180	50968441	ENST00000395681|protein_coding	TYMP	-	ReferenceTranscript	MultiPromoterGene
chr22	50968138	50970251	ENST00000468249|retained_intron	ODF3B	-	ReferenceTranscript	MultiPromoterGene
chr3	4535031	4889190	ENST00000649015|protein_coding	ITPR1	+	ReferenceTranscript	MultiPromoterGene
chr3	9430557	9439158	ENST00000481221|non_coding	THUMPD3-AS1	-	ReferenceTranscript	MultiPromoterGene
chr3	9791770	9807796	ENST00000383826|protein_coding	OGG1	+	ReferenceTranscript	MultiPromoterGene
chr3	9834800	9848256	ENST00000433034|protein_coding	ARPC4	+	ReferenceTranscript	MultiPromoterGene
chr3	9851671	9878038	ENST00000426895|protein_coding	TTLL3	+	ReferenceTranscript	MultiPromoterGene
chr3	11597542	11685389	ENST00000430365|protein_coding	VGLL4	-	ReferenceTranscript	MultiPromoterGene
chr3	12329358	12475843	ENST00000309576|protein_coding	PPARG	+	ReferenceTranscript	MultiPromoterGene
chr3	12525978	12575157	ENST00000284995|protein_coding	TSEN2	+	ReferenceTranscript	MultiPromoterGene
chr3	12625099	12705616	ENST00000442415|protein_coding	RAF1	-	ReferenceTranscript	MultiPromoterGene
chr3	12938718	13009168	ENST00000273221|protein_coding	IQSEC1	-	ReferenceTranscript	MultiPromoterGene
chr3	14984290	14989014	ENST00000424349|antisense	FGD5-AS1	-	ReferenceTranscript	MultiPromoterGene
chr3	14989235	15084856	ENST00000323373|protein_coding	NR2C2	+	ReferenceTranscript	MultiPromoterGene
chr3	15295859	15374093	ENST00000383791|protein_coding	SH3BP5	-	ReferenceTranscript	MultiPromoterGene
chr3	15708742	15901278	ENST00000399451|protein_coding	ANKRD28	-	ReferenceTranscript	MultiPromoterGene
chr3	16357351	16555206	ENST00000334133|protein_coding	RFTN1	-	ReferenceTranscript	MultiPromoterGene
chr3	23847445	23933131	ENST00000306627|protein_coding	UBE2E1	+	ReferenceTranscript	MultiPromoterGene
chr3	25469753	25639423	ENST00000330688|protein_coding	RARB	+	ReferenceTranscript	MultiPromoterGene
chr3	28283109	28366633	ENST00000466830|protein_coding	CMC1	+	ReferenceTranscript	MultiPromoterGene
chr3	29322561	30051877	ENST00000383767|protein_coding	RBMS3	+	ReferenceTranscript	MultiPromoterGene
chr3	31574416	31679108	ENST00000295770|protein_coding	STT3B	+	ReferenceTranscript	MultiPromoterGene
chr3	32726636	32815367	ENST00000328834|protein_coding	CNOT10	+	ReferenceTranscript	MultiPromoterGene
chr3	33537740	33759705	ENST00000359576|protein_coding	CLASP2	-	ReferenceTranscript	MultiPromoterGene
chr3	36940597	36950009	ENST00000463764|processed_transcript	TRANK1	-	ReferenceTranscript	MultiPromoterGene
chr3	37190417	37217548	ENST00000482466|processed_transcript	LRRFIP2	-	ReferenceTranscript	MultiPromoterGene
chr3	37284742	37408236	ENST00000356847|protein_coding	GOLGA4	+	ReferenceTranscript	MultiPromoterGene
chr3	37493631	37864998	ENST00000264741|protein_coding	ITGA9	+	ReferenceTranscript	MultiPromoterGene
chr3	38164205	38178618	ENST00000333167|protein_coding	ACAA1	-	ReferenceTranscript	MultiPromoterGene
chr3	38495380	38534633	ENST00000352511|protein_coding	ACVR2B	+	ReferenceTranscript	MultiPromoterGene
chr3	39183345	39195082	ENST00000273153|protein_coding	CSRNP1	-	ReferenceTranscript	MultiPromoterGene
chr3	39425151	39436067	ENST00000642683|protein_coding	SLC25A38	+	ReferenceTranscript	MultiPromoterGene
chr3	41240995	41281394	ENST00000645276|protein_coding	CTNNB1	+	ReferenceTranscript	MultiPromoterGene
chr3	41288089	42003595	ENST00000301831|protein_coding	ULK4	-	ReferenceTranscript	MultiPromoterGene
chr3	42055293	42265229	ENST00000673621|protein_coding	TRAK1	+	ReferenceTranscript	MultiPromoterGene
chr3	42897528	42906693	ENST00000493193|protein_coding	ACKR2	+	ReferenceTranscript	MultiPromoterGene
chr3	43328031	43392635	ENST00000296088|protein_coding	SNRK	+	ReferenceTranscript	MultiPromoterGene
chr3	44380257	44450940	ENST00000342649|protein_coding	TCAIM	+	ReferenceTranscript	MultiPromoterGene
chr3	44473196	44519162	ENST00000396077|protein_coding	ZNF445	-	ReferenceTranscript	MultiPromoterGene
chr3	45635815	45715390	ENST00000440097|protein_coding	LIMD1	+	ReferenceTranscript	MultiPromoterGene
chr3	45984955	45989843	ENST00000304552|protein_coding	CXCR6	+	ReferenceTranscript	MultiPromoterGene
chr3	46924846	46945284	ENST00000313049|protein_coding	PTH1R	+	ReferenceTranscript	MultiPromoterGene
chr3	46964632	47017971	ENST00000603885|retained_intron	CCDC12	-	ReferenceTranscript	MultiPromoterGene
chr3	47021155	47051191	ENST00000450053|protein_coding	NBEAL2	+	ReferenceTranscript	MultiPromoterGene
chr3	47455170	47517431	ENST00000265565|protein_coding	SCAP	-	ReferenceTranscript	MultiPromoterGene
chr3	47866517	47891677	ENST00000457607|protein_coding	DHX30	+	ReferenceTranscript	MultiPromoterGene
chr3	47892583	48130331	ENST00000426837|protein_coding	MAP4	-	ReferenceTranscript	MultiPromoterGene
chr3	48445260	48471495	ENST00000296440|protein_coding	PLXNB1	-	ReferenceTranscript	MultiPromoterGene
chr3	48507628	48509044	ENST00000625293|protein_coding	TREX1	+	ReferenceTranscript	MultiPromoterGene
chr3	48509274	48514617	ENST00000426002|protein_coding	SHISA5	-	ReferenceTranscript	MultiPromoterGene
chr3	48725435	48754654	ENST00000328631|protein_coding	IP6K2	-	ReferenceTranscript	MultiPromoterGene
chr3	48956274	49023815	ENST00000356401|protein_coding	ARIH2	+	ReferenceTranscript	MultiPromoterGene
chr3	49059553	49060928	ENST00000326925|protein_coding	NDUFAF3	+	ReferenceTranscript	MultiPromoterGene
chr3	49067364	49131495	ENST00000357496|protein_coding	QRICH1	-	ReferenceTranscript	MultiPromoterGene
chr3	49396577	49449409	ENST00000418115|protein_coding	RHOA	-	ReferenceTranscript	MultiPromoterGene
chr3	50355238	50360176	ENST00000357750|protein_coding	HYAL2	-	ReferenceTranscript	MultiPromoterGene
chr3	50654600	50686719	ENST00000357955|protein_coding	MAPKAPK3	+	ReferenceTranscript	MultiPromoterGene
chr3	51976952	51978916	ENST00000470601|retained_intron	PARP3	+	ReferenceTranscript	MultiPromoterGene
chr3	51991473	52002426	ENST00000484633|protein_coding	PCBP4	-	ReferenceTranscript	MultiPromoterGene
chr3	52009118	52015211	ENST00000491470|protein_coding	ABHD14A	+	ReferenceTranscript	MultiPromoterGene
chr3	52293865	52312337	ENST00000469000|protein_coding	WDR82	-	ReferenceTranscript	MultiPromoterGene
chr3	52324329	52327021	ENST00000477382|protein_coding	GLYCTK	+	ReferenceTranscript	MultiPromoterGene
chr3	52702542	52719598	ENST00000449505|protein_coding	PBRM1	-	ReferenceTranscript	MultiPromoterGene
chr3	52740121	52745164	ENST00000619898|protein_coding	SPCS1	+	ReferenceTranscript	MultiPromoterGene
chr3	52811614	52826078	ENST00000273283|protein_coding	ITIH1	+	ReferenceTranscript	MultiPromoterGene
chr3	52828813	52843025	ENST00000449956|protein_coding	ITIH3	+	ReferenceTranscript	MultiPromoterGene
chr3	52847285	52864689	ENST00000485816|protein_coding	ITIH4	-	ReferenceTranscript	MultiPromoterGene
chr3	52937587	53080089	ENST00000394752|protein_coding	SFMBT1	-	ReferenceTranscript	MultiPromoterGene
chr3	53528637	53847760	ENST00000288139|protein_coding	CACNA1D	+	ReferenceTranscript	MultiPromoterGene
chr3	53846361	53880446	ENST00000315251|protein_coding	CHDH	-	ReferenceTranscript	MultiPromoterGene
chr3	56761447	56835977	ENST00000296315|protein_coding	ARHGEF3	-	ReferenceTranscript	MultiPromoterGene
chr3	58223518	58280461	ENST00000478253|protein_coding	ABHD6	+	ReferenceTranscript	MultiPromoterGene
chr3	58291971	58305920	ENST00000461393|protein_coding	HTD2	+	ReferenceTranscript	MultiPromoterGene
chr3	58490862	58522917	ENST00000302819|protein_coding	ACOX2	-	ReferenceTranscript	MultiPromoterGene
chr3	63953419	63985472	ENST00000484332|protein_coding	ATXN7	+	ReferenceTranscript	MultiPromoterGene
chr3	64501329	64673676	ENST00000498707|protein_coding	ADAMTS9	-	ReferenceTranscript	MultiPromoterGene
chr3	69245869	69249672	ENST00000497475|retained_intron	FRMD4B	-	ReferenceTranscript	MultiPromoterGene
chr3	69788614	70017483	ENST00000352241|protein_coding	MITF	+	ReferenceTranscript	MultiPromoterGene
chr3	71008341	71179743	ENST00000497355|protein_coding	FOXP1	-	ReferenceTranscript	MultiPromoterGene
chr3	78646389	79068609	ENST00000618833|protein_coding	ROBO1	-	ReferenceTranscript	MultiPromoterGene
chr3	88101093	88108198	ENST00000309534|protein_coding	CGGBP1	-	ReferenceTranscript	MultiPromoterGene
chr3	98234326	98241358	ENST00000503004|protein_coding	CLDND1	-	ReferenceTranscript	MultiPromoterGene
chr3	98451547	98514689	ENST00000613264|protein_coding	ST3GAL6	+	ReferenceTranscript	MultiPromoterGene
chr3	100211494	100296276	ENST00000403410|protein_coding	TMEM45A	+	ReferenceTranscript	MultiPromoterGene
chr3	101504243	101547073	ENST00000422132|protein_coding	NXPE3	+	ReferenceTranscript	MultiPromoterGene
chr3	101568357	101579866	ENST00000326172|protein_coding	NFKBIZ	+	ReferenceTranscript	MultiPromoterGene
chr3	105085752	105295744	ENST00000306107|protein_coding	ALCAM	+	ReferenceTranscript	MultiPromoterGene
chr3	107241889	107524445	ENST00000416476|protein_coding	BBX	+	ReferenceTranscript	MultiPromoterGene
chr3	111451343	111695114	ENST00000393923|protein_coding	PHLDB2	+	ReferenceTranscript	MultiPromoterGene
chr3	112315643	112359990	ENST00000206423|protein_coding	CCDC80	-	ReferenceTranscript	MultiPromoterGene
chr3	113616316	113666007	ENST00000440446|protein_coding	GRAMD1C	+	ReferenceTranscript	MultiPromoterGene
chr3	113666911	113681825	ENST00000478793|nonsense_mediated_decay	ZDHHC23	+	ReferenceTranscript	MultiPromoterGene
chr3	114012874	114029135	ENST00000383671|protein_coding	TIGIT	+	ReferenceTranscript	MultiPromoterGene
chr3	114033346	114866135	ENST00000675478|protein_coding	ZBTB20	-	ReferenceTranscript	MultiPromoterGene
chr3	119388378	119396193	ENST00000484810|protein_coding	COX17	-	ReferenceTranscript	MultiPromoterGene
chr3	121414324	121468513	ENST00000494517|protein_coding	GOLGB1	-	ReferenceTranscript	MultiPromoterGene
chr3	122078437	122102078	ENST00000291458|protein_coding	CCDC58	-	ReferenceTranscript	MultiPromoterGene
chr3	123456087	123519035	ENST00000506361|retained_intron	MYLK	-	ReferenceTranscript	MultiPromoterGene
chr3	124303505	124445172	ENST00000291478|protein_coding	KALRN	+	ReferenceTranscript	MultiPromoterGene
chr3	125822412	125899429	ENST00000393434|protein_coding	ALDH1L1	-	ReferenceTranscript	MultiPromoterGene
chr3	126071517	126073128	ENST00000509675|processed_transcript	KLF15	-	ReferenceTranscript	MultiPromoterGene
chr3	127407904	127542093	ENST00000398104|protein_coding	MGLL	-	ReferenceTranscript	MultiPromoterGene
chr3	127872323	128127489	ENST00000254730|protein_coding	EEFSEC	+	ReferenceTranscript	MultiPromoterGene
chr3	128444978	128544785	ENST00000675864|protein_coding	RAB7A	+	ReferenceTranscript	MultiPromoterGene
chr3	129120164	129137366	ENST00000514900|retained_intron	EFCAB12	-	ReferenceTranscript	MultiPromoterGene
chr3	129373809	129375569	ENST00000510323|protein_coding	TMCC1	-	ReferenceTranscript	MultiPromoterGene
chr3	130397777	130465673	ENST00000356763|protein_coding	PIK3R4	-	ReferenceTranscript	MultiPromoterGene
chr3	130613021	130735556	ENST00000513801|protein_coding	ATP2C1	+	ReferenceTranscript	MultiPromoterGene
chr3	133292819	133306262	ENST00000431519|protein_coding	CDV3	+	ReferenceTranscript	MultiPromoterGene
chr3	133465236	133515485	ENST00000402696|protein_coding	TF	+	ReferenceTranscript	MultiPromoterGene
chr3	134204898	134283873	ENST00000675561|protein_coding	CEP63	+	ReferenceTranscript	MultiPromoterGene
chr3	135867758	135915177	ENST00000309993|protein_coding	MSL2	-	ReferenceTranscript	MultiPromoterGene
chr3	135969196	136049011	ENST00000468777|protein_coding	PCCB	+	ReferenceTranscript	MultiPromoterGene
chr3	136581049	136667968	ENST00000288986|protein_coding	NCK1	+	ReferenceTranscript	MultiPromoterGene
chr3	139062861	139075971	ENST00000310776|protein_coding	MRPS22	+	ReferenceTranscript	MultiPromoterGene
chr3	141121190	141161668	ENST00000510338|protein_coding	ZBTB38	+	ReferenceTranscript	MultiPromoterGene
chr3	141663269	141868386	ENST00000489671|protein_coding	TFDP2	-	ReferenceTranscript	MultiPromoterGene
chr3	142025448	142166904	ENST00000264951|protein_coding	XRN1	-	ReferenceTranscript	MultiPromoterGene
chr3	142673426	142682516	ENST00000340634|protein_coding	PAQR9	-	ReferenceTranscript	MultiPromoterGene
chr3	142683001	142683745	ENST00000478823|non_coding	PAQR9-AS1	+	ReferenceTranscript	MultiPromoterGene
chr3	142984063	143567310	ENST00000316549|protein_coding	SLC9A9	-	ReferenceTranscript	MultiPromoterGene
chr3	143690664	143711210	ENST00000315691|protein_coding	DIPK2A	+	ReferenceTranscript	MultiPromoterGene
chr3	145912077	145968654	ENST00000446574|protein_coding	PLSCR4	-	ReferenceTranscript	MultiPromoterGene
chr3	148890283	148939616	ENST00000264613|protein_coding	CP	-	ReferenceTranscript	MultiPromoterGene
chr3	149192483	149221181	ENST00000305354|protein_coding	TM4SF4	+	ReferenceTranscript	MultiPromoterGene
[truncated: 17,503 more rows]

## Sheet: Figure2b_2e
EnsemblID	GeneName	NormalLiver_TPM	AdjacentTumorTissue_TPM	TumotTisse_TPM	Reference_Alternative	Single_MultiPromoter_Gene
ENST00000000233|protein_coding	ARF5	72.2116	50.8121	56.2416	ReferenceTranscript	SinglePromoterGene
ENST00000001008|protein_coding	FKBP4	50.6914	16.5148	18.6683	ReferenceTranscript	SinglePromoterGene
ENST00000002125|protein_coding	NDUFAF7	28.5976	31.7623	32.6648	ReferenceTranscript	SinglePromoterGene
ENST00000002165|protein_coding	FUCA2	92.4372	79.5424	105.118	ReferenceTranscript	SinglePromoterGene
ENST00000002501|protein_coding	DBNDD1	0.5165	0.2641	0.79864	KnownAlternativeTranscript	MultiPromoterGene
ENST00000002596|protein_coding	HS3ST1	0.593	1.80322	1.75376	ReferenceTranscript	SinglePromoterGene
ENST00000002829|protein_coding	SEMA3F	10.5177	7.02904	14.7422	ReferenceTranscript	SinglePromoterGene
ENST00000003084|protein_coding	CFTR	7.40563	31.1154	27.2019	ReferenceTranscript	SinglePromoterGene
ENST00000003100|protein_coding	CYP51A1	289.563	278.71	398.796	ReferenceTranscript	MultiPromoterGene
ENST00000003302|protein_coding	USP28	18.0689	20.7735	21.4939	ReferenceTranscript	SinglePromoterGene
ENST00000004103|protein_coding	TMEM176A	627.493	474.042	497.12	ReferenceTranscript	MultiPromoterGene
ENST00000004982|protein_coding	HSPB6	31.9042	59.8916	38.4188	ReferenceTranscript	SinglePromoterGene
ENST00000005178|protein_coding	PDK4	135.619	174.72	175.21	ReferenceTranscript	MultiPromoterGene
ENST00000005226|protein_coding	USH1C	0.400625	2.09946	6.00656	ReferenceTranscript	SinglePromoterGene
ENST00000005257|protein_coding	RALA	27.0876	23.1784	27.2083	ReferenceTranscript	SinglePromoterGene
ENST00000005260|protein_coding	BAIAP2L1	45.981	27.9684	34.374	ReferenceTranscript	SinglePromoterGene
ENST00000005386|protein_coding	RPAP3	38.5697	51.5832	55.4232	ReferenceTranscript	SinglePromoterGene
ENST00000005756|protein_coding	UPP2	2.72987	6.94948	7.79438	ReferenceTranscript	MultiPromoterGene
ENST00000006275|protein_coding	TRAPPC6A	24.7275	20.4799	24.5863	ReferenceTranscript	SinglePromoterGene
ENST00000006658|protein_coding	SPATA20	47.2553	35.4075	35.5161	ReferenceTranscript	SinglePromoterGene
ENST00000006777|protein_coding	RHBDD2	74.5938	68.3034	76.1094	ReferenceTranscript	SinglePromoterGene
ENST00000007264|protein_coding	RPUSD1	9.21225	2.57494	3.74552	ReferenceTranscript	SinglePromoterGene
ENST00000007390|protein_coding	TSR3	38.9736	36.3716	42.2161	ReferenceTranscript	SinglePromoterGene
ENST00000007414|protein_coding	OSBPL7	1.14163	0.74756	0.99384	ReferenceTranscript	SinglePromoterGene
ENST00000007516|protein_coding	NDUFAB1	110.714	87.7406	94.2383	ReferenceTranscript	SinglePromoterGene
ENST00000007699|protein_coding	YBX2	0.280375	2.0978	3.41852	ReferenceTranscript	SinglePromoterGene
ENST00000007969|protein_coding	LRRC23	1.86675	1.61774	1.56562	KnownAlternativeTranscript	MultiPromoterGene
ENST00000008527|protein_coding	CRY1	9.64037	4.26876	3.31826	ReferenceTranscript	SinglePromoterGene
ENST00000009041|protein_coding	STARD3NL	22.2016	17.6162	20.3111	ReferenceTranscript	SinglePromoterGene
ENST00000009530|protein_coding	CD74	881.115	1555.67	1256.89	ReferenceTranscript	SinglePromoterGene
ENST00000010299|protein_coding	FAM76A	8.397	5.8662	5.45528	ReferenceTranscript	SinglePromoterGene
ENST00000010404|protein_coding	MGST1	10.2824	11.1545	13.0444	KnownAlternativeTranscript	MultiPromoterGene
ENST00000011619|protein_coding	RANBP9	14.9006	8.7308	9.43344	ReferenceTranscript	MultiPromoterGene
ENST00000011653|protein_coding	CD4	31.7817	23.9117	11.7926	ReferenceTranscript	SinglePromoterGene
ENST00000011691|protein_coding	SS18L2	28.8405	26.4375	27.1553	ReferenceTranscript	SinglePromoterGene
ENST00000011898|protein_coding	TSPAN9	40.484	44.051	32.0327	ReferenceTranscript	SinglePromoterGene
ENST00000011989|protein_coding	CYP4F2	241.673	269.7	178.204	ReferenceTranscript	SinglePromoterGene
ENST00000012049|protein_coding	QPCTL	11.4985	8.0065	12.499	ReferenceTranscript	SinglePromoterGene
ENST00000012134|protein_coding	HIVEP2	5.45075	11.1938	8.5449	ReferenceTranscript	MultiPromoterGene
ENST00000012443|protein_coding	PPP5C	33.6737	23.3613	24.1856	ReferenceTranscript	SinglePromoterGene
ENST00000013034|protein_coding	NME1	60.5151	43.1337	70.6998	ReferenceTranscript	SinglePromoterGene
ENST00000013070|protein_coding	UBR7	19.6855	18.4655	19.8056	ReferenceTranscript	SinglePromoterGene
ENST00000013125|protein_coding	MAP4K5	13.3966	9.66668	9.99192	ReferenceTranscript	SinglePromoterGene
ENST00000013222|protein_coding	INMT	20.6627	30.531	11.4305	ReferenceTranscript	SinglePromoterGene
ENST00000013807|protein_coding	ERCC1	37.7188	16.8589	19.2506	ReferenceTranscript	SinglePromoterGene
ENST00000014914|protein_coding	GPRC5A	1.52337	0.78142	1.01686	ReferenceTranscript	MultiPromoterGene
ENST00000014930|protein_coding	HEBP1	40.0099	25.0274	19.7924	ReferenceTranscript	SinglePromoterGene
ENST00000016171|protein_coding	COX15	28.7484	32.873	36.7261	ReferenceTranscript	SinglePromoterGene
ENST00000017003|protein_coding	XYLT2	10.7778	13.4217	19.0097	ReferenceTranscript	SinglePromoterGene
ENST00000019317|protein_coding	RALBP1	0.676375	1.21	2.47336	KnownAlternativeTranscript	MultiPromoterGene
ENST00000020926|protein_coding	SYT13	0.216	1.17536	2.26936	ReferenceTranscript	SinglePromoterGene
ENST00000020945|protein_coding	SNAI2	15.8321	17.9619	22.9373	ReferenceTranscript	SinglePromoterGene
ENST00000023064|protein_coding	SLC7A9	12.8229	12.2855	13.2414	ReferenceTranscript	SinglePromoterGene
ENST00000023939|protein_coding	RTF2	61.818	60.8286	72.8913	ReferenceTranscript	SinglePromoterGene
ENST00000025008|protein_coding	RB1CC1	49.505	69.3626	98.5494	ReferenceTranscript	SinglePromoterGene
ENST00000025301|protein_coding	AKAP11	17.5124	23.7799	15.5008	ReferenceTranscript	SinglePromoterGene
ENST00000025399|protein_coding	STRAP	110.339	76.5566	77.9912	ReferenceTranscript	SinglePromoterGene
ENST00000026218|protein_coding	PIGQ	12.8999	8.96524	9.15396	ReferenceTranscript	SinglePromoterGene
ENST00000029410|protein_coding	B4GALT7	16.735	9.31436	13.523	ReferenceTranscript	MultiPromoterGene
ENST00000033079|protein_coding	FAM13B	20.0515	22.556	20.7352	ReferenceTranscript	SinglePromoterGene
ENST00000035307|protein_coding	CHPF2	22.8524	7.64288	8.92542	ReferenceTranscript	SinglePromoterGene
ENST00000037243|protein_coding	GABARAPL2	65.851	47.1158	47.7063	ReferenceTranscript	SinglePromoterGene
ENST00000039007|protein_coding	OTC	175.712	265.176	232.889	ReferenceTranscript	SinglePromoterGene
ENST00000039989|protein_coding	TTC17	67.0896	137.725	142.989	ReferenceTranscript	SinglePromoterGene
ENST00000040663|protein_coding	MRI1	28.32	21.1323	21.2384	ReferenceTranscript	SinglePromoterGene
ENST00000040738|protein_coding	BOD1L1	17.8136	14.203	14.0929	ReferenceTranscript	SinglePromoterGene
ENST00000040877|protein_coding	TARBP1	6.78163	8.6513	17.6519	ReferenceTranscript	SinglePromoterGene
ENST00000046640|protein_coding	CTNS	12.3492	6.32284	7.53952	ReferenceTranscript	SinglePromoterGene
ENST00000046794|protein_coding	LCP2	13.4302	24.3967	14.2754	ReferenceTranscript	SinglePromoterGene
ENST00000052754|protein_coding	DCN	122.324	133.578	51.7522	ReferenceTranscript	MultiPromoterGene
ENST00000053468|protein_coding	MRPS10	40.2284	52.217	60.6295	ReferenceTranscript	SinglePromoterGene
ENST00000053867|protein_coding	GRN	69.5704	38.1909	54.9949	ReferenceTranscript	SinglePromoterGene
ENST00000054666|protein_coding	VAMP3	54.9361	38.889	38.4631	ReferenceTranscript	SinglePromoterGene
ENST00000054950|protein_coding	RCN1	53.7901	52.895	56.0308	ReferenceTranscript	SinglePromoterGene
ENST00000055077|protein_coding	RFC2	30.7638	32.0972	34.991	ReferenceTranscript	SinglePromoterGene
ENST00000055335|protein_coding	PPP1R3F	1.975	3.64148	4.44494	ReferenceTranscript	SinglePromoterGene
ENST00000056233|protein_coding	NFE2L3	2.69338	5.50728	6.5502	ReferenceTranscript	SinglePromoterGene
ENST00000064724|protein_coding	CLDN11	2.28687	1.30664	0.84414	ReferenceTranscript	SinglePromoterGene
ENST00000064778|protein_coding	FAM168A	38.2092	19.6134	22.1466	ReferenceTranscript	SinglePromoterGene
ENST00000064780|protein_coding	RELT	4.70075	2.49424	2.4739	ReferenceTranscript	SinglePromoterGene
ENST00000070846|protein_coding	PKP2	28.2843	19.649	19.3122	ReferenceTranscript	SinglePromoterGene
ENST00000072644|protein_coding	YIPF1	47.6681	44.0284	48.1826	ReferenceTranscript	SinglePromoterGene
ENST00000072869|protein_coding	ADCK2	8.88038	3.3746	5.77554	ReferenceTranscript	SinglePromoterGene
ENST00000074304|protein_coding	INPP4A	11.4623	18.3373	16.8543	ReferenceTranscript	SinglePromoterGene
ENST00000075120|protein_coding	SLC2A3	13.4261	3.08742	1.96732	ReferenceTranscript	SinglePromoterGene
ENST00000078429|protein_coding	GNA11	33.149	19.3188	19.6387	ReferenceTranscript	SinglePromoterGene
ENST00000078445|protein_coding	CREB3L3	216.981	122.355	101.547	ReferenceTranscript	SinglePromoterGene
ENST00000080059|protein_coding	HDAC7	9.4465	2.06204	2.12144	ReferenceTranscript	SinglePromoterGene
ENST00000081029|protein_coding	MRPS35	67.3563	48.935	52.6731	ReferenceTranscript	SinglePromoterGene
ENST00000084798|protein_coding	CA11	0	1.01964	1.5186	KnownAlternativeTranscript	MultiPromoterGene
ENST00000085068|protein_coding	ISOC2	136.169	81.5086	71.682	ReferenceTranscript	SinglePromoterGene
ENST00000085219|protein_coding	CD22	0.230125	5.27124	0.59384	ReferenceTranscript	SinglePromoterGene
ENST00000155093|protein_coding	ZFY	3.69888	9.2711	6.86096	ReferenceTranscript	SinglePromoterGene
ENST00000155840|protein_coding	KCNQ1	0.0715	0.47758	0.75702	ReferenceTranscript	SinglePromoterGene
ENST00000156084|protein_coding	OTUD5	20.1837	11.2991	10.4315	ReferenceTranscript	MultiPromoterGene
ENST00000156109|protein_coding	GPKOW	9.0785	6.6571	6.9581	ReferenceTranscript	SinglePromoterGene
ENST00000156471|protein_coding	AQR	31.7205	43.7376	44.5326	ReferenceTranscript	SinglePromoterGene
ENST00000157600|protein_coding	LMCD1	6.40762	10.3244	13.3598	ReferenceTranscript	SinglePromoterGene
ENST00000157812|protein_coding	PSMC4	68.8323	52.4209	69.1966	ReferenceTranscript	SinglePromoterGene
ENST00000158762|protein_coding	ACAP1	0.05	2.27002	0.94364	KnownAlternativeTranscript	MultiPromoterGene
ENST00000158771|protein_coding	DERL2	34.8505	32.3804	33.4172	ReferenceTranscript	SinglePromoterGene
ENST00000159087|protein_coding	ANO8	6.67613	9.83148	14.2795	ReferenceTranscript	SinglePromoterGene
ENST00000160262|protein_coding	ICAM3	3.24037	6.1197	2.04838	KnownAlternativeTranscript	MultiPromoterGene
ENST00000160373|protein_coding	CTTNBP2	3.48575	7.53102	11.2317	ReferenceTranscript	MultiPromoterGene
ENST00000160827|protein_coding	KIF22	7.86462	9.79746	15.9809	ReferenceTranscript	SinglePromoterGene
ENST00000161006|protein_coding	PRSS22	0.27725	1.40246	0.71748	ReferenceTranscript	SinglePromoterGene
ENST00000161559|protein_coding	CEACAM1	132.856	252.167	287.417	ReferenceTranscript	SinglePromoterGene
ENST00000161863|protein_coding	YTHDC2	31.5553	37.502	35.2842	ReferenceTranscript	SinglePromoterGene
ENST00000162044|protein_coding	TMEM161A	30.3239	23.5642	28.5854	ReferenceTranscript	SinglePromoterGene
ENST00000162391|protein_coding	FOXJ2	10.1286	9.03254	8.98646	ReferenceTranscript	SinglePromoterGene
ENST00000162749|protein_coding	TNFRSF1A	199.929	185.709	146.574	ReferenceTranscript	SinglePromoterGene
ENST00000163416|protein_coding	GOLGA5	108.6	136.761	137.122	ReferenceTranscript	SinglePromoterGene
ENST00000164133|protein_coding	PPP2R5B	6.91325	2.91536	4.5347	ReferenceTranscript	SinglePromoterGene
ENST00000164227|protein_coding	BCL3	62.6348	36.6267	26.4262	ReferenceTranscript	MultiPromoterGene
ENST00000166139|protein_coding	FSTL3	10.3011	18.3373	14.7467	ReferenceTranscript	SinglePromoterGene
ENST00000166345|protein_coding	TRIP13	0.861	0.33442	2.89418	ReferenceTranscript	SinglePromoterGene
ENST00000166534|protein_coding	P4HA2	17.5606	17.5915	31.1277	ReferenceTranscript	SinglePromoterGene
ENST00000167106|protein_coding	VASH1	2.64625	1.32442	1.3542	ReferenceTranscript	SinglePromoterGene
ENST00000167588|protein_coding	KRT20	0.07975	1.54328	73.7461	ReferenceTranscript	SinglePromoterGene
ENST00000168148|protein_coding	SPP2	135.582	202.269	97.7946	ReferenceTranscript	MultiPromoterGene
ENST00000168216|protein_coding	HSD17B10	164.931	135.836	122.324	ReferenceTranscript	SinglePromoterGene
ENST00000169551|protein_coding	TIMM21	17.7987	17.1151	18.9918	ReferenceTranscript	SinglePromoterGene
ENST00000170150|protein_coding	BPIFB2	0.264625	0.2778	2.40098	ReferenceTranscript	SinglePromoterGene
ENST00000170564|protein_coding	GPATCH1	8.9465	11.9492	15.2247	ReferenceTranscript	SinglePromoterGene
ENST00000171111|protein_coding	KEAP1	9.707	4.57784	6.22656	KnownAlternativeTranscript	MultiPromoterGene
ENST00000171757|protein_coding	P2RY10	1.13825	5.37802	2.36794	ReferenceTranscript	SinglePromoterGene
ENST00000171887|protein_coding	TNS1	27.7255	24.7089	17.3994	ReferenceTranscript	MultiPromoterGene
ENST00000172229|protein_coding	NGFR	21.7049	16.6471	6.38094	ReferenceTranscript	SinglePromoterGene
ENST00000173229|protein_coding	NTN1	2.06525	1.706	1.74654	ReferenceTranscript	SinglePromoterGene
ENST00000173527|protein_coding	ISOC1	84.7214	92.088	75.1376	ReferenceTranscript	SinglePromoterGene
ENST00000173898|protein_coding	TRO	1.72663	2.18956	2.98034	ReferenceTranscript	SinglePromoterGene
ENST00000174618|protein_coding	MNT	9.42575	3.41564	2.93472	ReferenceTranscript	SinglePromoterGene
ENST00000174653|protein_coding	AP3M2	3.61038	3.47004	4.33866	ReferenceTranscript	SinglePromoterGene
ENST00000175091|protein_coding	LAPTM4A	200.08	216.603	223.111	ReferenceTranscript	SinglePromoterGene
ENST00000175506|protein_coding	ASNS	13.159	4.45476	10.5107	ReferenceTranscript	SinglePromoterGene
ENST00000175756|protein_coding	PTPN18	20.6739	15.0193	15.2153	ReferenceTranscript	MultiPromoterGene
ENST00000176763|protein_coding	STK10	11.3264	11.3378	9.14962	ReferenceTranscript	SinglePromoterGene
ENST00000177648|protein_coding	ALPK1	11.7436	14.2238	11.7882	ReferenceTranscript	SinglePromoterGene
ENST00000177694|protein_coding	TBX21	0.735625	1.31762	0.74636	ReferenceTranscript	MultiPromoterGene
ENST00000177742|protein_coding	MRPS34	79.4872	49.4789	59.2545	ReferenceTranscript	MultiPromoterGene
ENST00000178638|protein_coding	CA12	3.30125	3.51064	8.7054	ReferenceTranscript	SinglePromoterGene
ENST00000178640|protein_coding	MAP2K5	15.82	10.4273	10.582	ReferenceTranscript	SinglePromoterGene
ENST00000179259|protein_coding	TIGAR	14.3636	27.1722	28.5659	ReferenceTranscript	SinglePromoterGene
ENST00000181383|protein_coding	CPB2	465.42	458.698	354.343	ReferenceTranscript	SinglePromoterGene
ENST00000182527|protein_coding	TRAM2	20.4346	13.6628	8.893	ReferenceTranscript	SinglePromoterGene
ENST00000184266|protein_coding	NDUFB4	158.088	108.521	117.192	ReferenceTranscript	SinglePromoterGene
ENST00000184956|protein_coding	HEATR6	6.931	3.65066	4.5063	ReferenceTranscript	SinglePromoterGene
ENST00000185150|protein_coding	ERLEC1	66.6146	51.1378	61.5507	ReferenceTranscript	SinglePromoterGene
ENST00000186436|protein_coding	TMEM131	16.7699	17.0781	15.3026	KnownAlternativeTranscript	MultiPromoterGene
ENST00000187762|protein_coding	TMEM38A	4.4545	4.13188	6.02252	ReferenceTranscript	SinglePromoterGene
ENST00000188790|protein_coding	FAP	0.065875	2.7965	5.33068	ReferenceTranscript	SinglePromoterGene
ENST00000190983|protein_coding	CCN5	0.72525	1.89726	0.84604	ReferenceTranscript	SinglePromoterGene
ENST00000192788|protein_coding	UHRF1BP1	8.29262	4.4376	4.18238	ReferenceTranscript	SinglePromoterGene
ENST00000193322|protein_coding	OSTM1	48.3376	65.3624	81.5191	ReferenceTranscript	SinglePromoterGene
ENST00000194118|protein_coding	DELE1	49.4485	35.513	35.5059	ReferenceTranscript	SinglePromoterGene
ENST00000194152|protein_coding	PCDHB4	0.35425	0.95974	1.06358	ReferenceTranscript	SinglePromoterGene
ENST00000194155|protein_coding	PCDHB2	0.1285	0.24916	1.8747	ReferenceTranscript	SinglePromoterGene
ENST00000194530|protein_coding	STRADB	20.958	16.8668	13.873	ReferenceTranscript	SinglePromoterGene
ENST00000196061|protein_coding	PLOD1	106.123	92.6131	117.952	ReferenceTranscript	SinglePromoterGene
ENST00000196371|protein_coding	OXCT1	1.893	1.83252	2.02912	ReferenceTranscript	SinglePromoterGene
ENST00000196482|protein_coding	ZNF324	3.39388	1.76876	2.32314	ReferenceTranscript	SinglePromoterGene
ENST00000196489|protein_coding	ZNF416	0.781375	0.89862	1.18312	ReferenceTranscript	SinglePromoterGene
ENST00000197268|protein_coding	FAM234B	4.534	4.20736	4.09564	ReferenceTranscript	SinglePromoterGene
ENST00000198536|protein_coding	PILRA	7.02425	7.2405	5.20978	ReferenceTranscript	MultiPromoterGene
ENST00000199320|protein_coding	DIMT1	26.5587	28.5208	31.9383	ReferenceTranscript	SinglePromoterGene
ENST00000199389|protein_coding	EIF2AK1	100.028	27.905	38.2483	ReferenceTranscript	SinglePromoterGene
ENST00000199448|protein_coding	EPDR1	21.6755	30.0257	41.693	ReferenceTranscript	MultiPromoterGene
ENST00000199706|protein_coding	MRPL28	36.3807	21.5306	25.7765	ReferenceTranscript	SinglePromoterGene
ENST00000199764|protein_coding	CEACAM6	0.62425	3.69936	5.66322	ReferenceTranscript	SinglePromoterGene
ENST00000199814|protein_coding	RBM22	25.5763	23.4382	27.6237	ReferenceTranscript	SinglePromoterGene
ENST00000199936|protein_coding	HSD17B2	86.2316	103.839	59.7278	ReferenceTranscript	MultiPromoterGene
ENST00000199940|protein_coding	MAP2	4.67075	9.52136	12.0673	ReferenceTranscript	SinglePromoterGene
ENST00000200135|protein_coding	ZW10	31.3592	44.9846	46.2249	ReferenceTranscript	SinglePromoterGene
ENST00000200181|protein_coding	ITGB4	0.570625	3.7009	5.71788	ReferenceTranscript	SinglePromoterGene
ENST00000200453|protein_coding	PPP1R15A	34.7214	14.4019	12.6905	ReferenceTranscript	SinglePromoterGene
ENST00000200457|protein_coding	TRIP6	26.5234	27.5933	29.3102	ReferenceTranscript	MultiPromoterGene
ENST00000200652|protein_coding	SLC22A4	1.65637	0.2577	1.36072	ReferenceTranscript	SinglePromoterGene
ENST00000200676|protein_coding	CETP	25.9666	10.4925	3.3807	ReferenceTranscript	SinglePromoterGene
ENST00000201647|protein_coding	EPS8L1	0.04125	1.9273	1.9074	ReferenceTranscript	SinglePromoterGene
ENST00000201979|protein_coding	REM1	0.07325	0.63616	0.52372	ReferenceTranscript	SinglePromoterGene
ENST00000202017|protein_coding	PDRG1	31.6314	26.8573	34.9511	ReferenceTranscript	SinglePromoterGene
ENST00000202556|protein_coding	PPP1R13B	7.06088	6.88162	7.08364	ReferenceTranscript	SinglePromoterGene
ENST00000202677|protein_coding	RALGAPA2	44.146	56.1783	48.9962	ReferenceTranscript	MultiPromoterGene
ENST00000202773|protein_coding	RPL6	39.6562	29.4827	34.8305	ReferenceTranscript	SinglePromoterGene
ENST00000202816|protein_coding	ESF1	9.70675	12.1692	16.3565	ReferenceTranscript	SinglePromoterGene
ENST00000202831|protein_coding	SLC8B1	17.8319	17.9501	16.9247	ReferenceTranscript	SinglePromoterGene
ENST00000202967|protein_coding	SIRT4	1.258	1.88668	2.92358	ReferenceTranscript	SinglePromoterGene
ENST00000203001|protein_coding	TRMT6	12.9211	16.5136	24.3499	ReferenceTranscript	SinglePromoterGene
ENST00000203166|protein_coding	HAUS5	6.81025	7.26634	10.1155	ReferenceTranscript	SinglePromoterGene
ENST00000203407|protein_coding	UQCRC1	224.994	203.713	226.733	ReferenceTranscript	SinglePromoterGene
ENST00000203556|protein_coding	GMIP	9.3025	12.1276	10.3044	ReferenceTranscript	SinglePromoterGene
ENST00000203629|protein_coding	LAG3	1.25075	2.6246	0.68678	ReferenceTranscript	SinglePromoterGene
ENST00000203630|protein_coding	MLF2	100.406	80.3396	64.4844	ReferenceTranscript	SinglePromoterGene
ENST00000203664|protein_coding	OTUB2	0.608625	1.37662	3.53096	ReferenceTranscript	SinglePromoterGene
ENST00000204517|protein_coding	TFAP4	3.121	1.7757	2.07658	ReferenceTranscript	SinglePromoterGene
ENST00000204549|protein_coding	PDCD7	10.961	5.09556	6.11352	ReferenceTranscript	SinglePromoterGene
ENST00000204566|protein_coding	SPG21	85.2106	77.5977	94.3996	ReferenceTranscript	MultiPromoterGene
ENST00000204679|protein_coding	GNPTG	52.9693	27.5824	28.884	ReferenceTranscript	SinglePromoterGene
ENST00000204726|protein_coding	GOLGA3	18.0156	14.3404	17.7474	ReferenceTranscript	SinglePromoterGene
ENST00000204961|protein_coding	EFNB1	11.1651	3.82748	4.0389	ReferenceTranscript	SinglePromoterGene
ENST00000205061|protein_coding	GLG1	86.354	99.8747	116.337	ReferenceTranscript	SinglePromoterGene
ENST00000205194|protein_coding	NAT14	1.9785	0.58414	1.50116	ReferenceTranscript	SinglePromoterGene
ENST00000205214|protein_coding	AASDH	12.6509	12.716	13.174	ReferenceTranscript	SinglePromoterGene
ENST00000205402|protein_coding	DLD	101.822	156.397	156.393	ReferenceTranscript	SinglePromoterGene
ENST00000205636|protein_coding	CMTM6	153.121	190.831	138.131	ReferenceTranscript	SinglePromoterGene
ENST00000205948|protein_coding	APOH	3059.54	2966.55	2167.33	ReferenceTranscript	MultiPromoterGene
ENST00000206020|protein_coding	SPAG7	54.2516	46.8889	40.6185	ReferenceTranscript	SinglePromoterGene
ENST00000206380|protein_coding	TMEM101	17.041	13.1799	21.6817	ReferenceTranscript	SinglePromoterGene
ENST00000206423|protein_coding	CCDC80	6.193	15.4745	26.1268	ReferenceTranscript	MultiPromoterGene
ENST00000206542|protein_coding	OSGEP	26.817	28.4926	28.4054	ReferenceTranscript	SinglePromoterGene
ENST00000209668|protein_coding	ADH1A	441.771	983.246	588.534	ReferenceTranscript	SinglePromoterGene
ENST00000209728|protein_coding	CDC6	2.80475	3.23686	11.402	ReferenceTranscript	SinglePromoterGene
ENST00000209875|protein_coding	CBX5	32.7099	32.0944	36.1904	ReferenceTranscript	MultiPromoterGene
ENST00000209884|protein_coding	KLHL20	26.1881	42.9631	42.8656	ReferenceTranscript	SinglePromoterGene
ENST00000209929|protein_coding	FMO2	2.97375	12.3352	5.90424	ReferenceTranscript	SinglePromoterGene
ENST00000210187|protein_coding	RAB26	7.02925	8.72888	3.05884	ReferenceTranscript	MultiPromoterGene
ENST00000210313|protein_coding	PSMD5	34.5835	36.9279	36.2328	ReferenceTranscript	SinglePromoterGene
ENST00000210444|protein_coding	NANS	35.8215	23.1154	24.7284	ReferenceTranscript	SinglePromoterGene
ENST00000211287|protein_coding	MAPK13	2.34438	4.00076	5.4234	ReferenceTranscript	SinglePromoterGene
ENST00000211314|protein_coding	TMEM14A	91.6262	86.5178	152.638	ReferenceTranscript	SinglePromoterGene
ENST00000211936|protein_coding	ZNF184	2.12175	3.29458	3.57644	ReferenceTranscript	SinglePromoterGene
ENST00000211998|protein_coding	VCL	35.9891	57.0704	54.5363	ReferenceTranscript	SinglePromoterGene
ENST00000212015|protein_coding	SIRT1	16.6641	17.688	14.9457	ReferenceTranscript	SinglePromoterGene
ENST00000212355|protein_coding	TGFBR3	27.0586	22.9166	15.6498	ReferenceTranscript	SinglePromoterGene
ENST00000214869|protein_coding	TMED1	25.9155	23.6948	20.6613	ReferenceTranscript	MultiPromoterGene
ENST00000215057|protein_coding	MZF1	5.65312	8.2448	8.61666	ReferenceTranscript	SinglePromoterGene
ENST00000215115|protein_coding	BCL7C	27.2874	20.3323	23.2607	ReferenceTranscript	SinglePromoterGene
ENST00000215368|protein_coding	EFNA2	1.61613	0.97934	1.03106	ReferenceTranscript	SinglePromoterGene
ENST00000215375|protein_coding	ATP5F1D	231.85	92.8287	78.2852	ReferenceTranscript	MultiPromoterGene
ENST00000215531|protein_coding	SMIM24	16.6792	36.063	9.45292	ReferenceTranscript	SinglePromoterGene
ENST00000215555|protein_coding	MARCHF2	27.7871	18.1327	21.2674	ReferenceTranscript	SinglePromoterGene
ENST00000215565|protein_coding	NDUFB7	141.494	92.4404	106.845	ReferenceTranscript	SinglePromoterGene
ENST00000215570|protein_coding	TIMM13	141.039	151.208	165.646	ReferenceTranscript	SinglePromoterGene
ENST00000215574|protein_coding	CDC34	53.4894	43.9215	45.6747	ReferenceTranscript	SinglePromoterGene
ENST00000215659|protein_coding	MAPK12	1.0605	1.14774	3.06914	ReferenceTranscript	SinglePromoterGene
ENST00000215727|protein_coding	SERPIND1	261.156	193.662	162.991	ReferenceTranscript	MultiPromoterGene
ENST00000215730|protein_coding	SNAP29	46.639	64.5399	70.8563	ReferenceTranscript	SinglePromoterGene
ENST00000215743|protein_coding	MMP11	2.75862	2.1178	9.51368	ReferenceTranscript	SinglePromoterGene
ENST00000215781|protein_coding	OSM	2.23788	2.14488	1.38454	ReferenceTranscript	SinglePromoterGene
ENST00000215793|protein_coding	SF3A1	61.9555	21.831	23.4996	ReferenceTranscript	SinglePromoterGene
ENST00000215794|protein_coding	USP18	14.2126	25.1159	15.7791	ReferenceTranscript	SinglePromoterGene
ENST00000215812|protein_coding	SEC14L3	0.747375	0.73966	0.2406	ReferenceTranscript	SinglePromoterGene
ENST00000215829|protein_coding	SNRPD3	0.16225	0.66474	0.99848	KnownAlternativeTranscript	MultiPromoterGene
ENST00000215838|protein_coding	TCN2	32.0792	26.9462	22.593	ReferenceTranscript	SinglePromoterGene
ENST00000215886|protein_coding	LGALS2	3.78225	3.83516	3.32322	ReferenceTranscript	SinglePromoterGene
ENST00000215904|protein_coding	PDXP	34.1457	29.073	30.5316	ReferenceTranscript	SinglePromoterGene
ENST00000215909|protein_coding	LGALS1	50.6232	37.9366	45.0589	ReferenceTranscript	SinglePromoterGene
ENST00000215912|protein_coding	PIK3IP1	7.826	10.6273	10.9292	ReferenceTranscript	SinglePromoterGene
ENST00000215917|protein_coding	SRRD	27.1227	14.9682	16.1061	ReferenceTranscript	SinglePromoterGene
ENST00000215956|protein_coding	SNU13	35.6275	27.5677	30.3873	KnownAlternativeTranscript	MultiPromoterGene
ENST00000215957|protein_coding	MICALL1	12.8641	9.81722	11.8242	ReferenceTranscript	SinglePromoterGene
ENST00000215980|protein_coding	CENPM	4.40437	1.61144	8.84416	ReferenceTranscript	MultiPromoterGene
ENST00000216027|protein_coding	HSCB	25.6393	16.0716	13.3323	ReferenceTranscript	MultiPromoterGene
ENST00000216029|protein_coding	CBY1	20.8516	24.468	22.6858	ReferenceTranscript	SinglePromoterGene
ENST00000216034|protein_coding	TOMM22	93.5639	68.6351	80.6016	ReferenceTranscript	SinglePromoterGene
ENST00000216038|protein_coding	RTCB	74.084	96.1466	94.7242	ReferenceTranscript	SinglePromoterGene
ENST00000216039|protein_coding	JOSD1	18.4251	16.3899	16.9821	ReferenceTranscript	SinglePromoterGene
ENST00000216044|protein_coding	GTPBP1	23.6928	26.9335	23.6084	ReferenceTranscript	SinglePromoterGene
ENST00000216068|protein_coding	DNAL4	8.77463	7.85392	9.65866	ReferenceTranscript	SinglePromoterGene
ENST00000216085|protein_coding	RHBDD3	7.91662	4.68698	6.19802	ReferenceTranscript	SinglePromoterGene
ENST00000216106|protein_coding	HMGXB4	11.6044	11.076	11.0244	ReferenceTranscript	SinglePromoterGene
ENST00000216115|protein_coding	BIK	0.468625	0.5996	2.3261	ReferenceTranscript	SinglePromoterGene
ENST00000216117|protein_coding	HMOX1	137.355	80.6117	42.6219	ReferenceTranscript	SinglePromoterGene
ENST00000216121|protein_coding	NIPSNAP1	158.376	155.35	145.522	ReferenceTranscript	SinglePromoterGene
ENST00000216122|protein_coding	MCM5	17.0455	13.5032	19.9273	ReferenceTranscript	SinglePromoterGene
ENST00000216124|protein_coding	ARSA	30.974	27.1071	32.9908	ReferenceTranscript	SinglePromoterGene
ENST00000216129|protein_coding	TTLL12	17.9057	7.0269	7.16274	ReferenceTranscript	SinglePromoterGene
ENST00000216146|protein_coding	RPL3	44.6334	5.6261	5.0841	ReferenceTranscript	SinglePromoterGene
ENST00000216160|protein_coding	TAB1	18.0515	15.7368	17.6636	ReferenceTranscript	SinglePromoterGene
ENST00000216180|protein_coding	PNPLA3	43.9355	35.6517	25.8605	ReferenceTranscript	SinglePromoterGene
ENST00000216181|protein_coding	MYH9	192.565	253.983	304.112	ReferenceTranscript	MultiPromoterGene
ENST00000216187|protein_coding	FOXRED2	6.48637	4.18826	6.65338	ReferenceTranscript	MultiPromoterGene
ENST00000216190|protein_coding	EIF3D	72.1112	45.3545	57.1127	ReferenceTranscript	SinglePromoterGene
ENST00000216194|protein_coding	ADSL	33.3599	30.5452	39.9894	ReferenceTranscript	SinglePromoterGene
ENST00000216211|protein_coding	UPK3A	0.127375	0.24828	5.20766	ReferenceTranscript	SinglePromoterGene
ENST00000216218|protein_coding	ST13	133.979	145.166	144.734	ReferenceTranscript	SinglePromoterGene
ENST00000216223|protein_coding	IL2RB	3.6725	9.51762	3.79856	ReferenceTranscript	SinglePromoterGene
ENST00000216225|protein_coding	RBX1	81.476	101.413	119.363	ReferenceTranscript	MultiPromoterGene
ENST00000216237|protein_coding	L3MBTL2	12.4684	15.9352	16.9332	ReferenceTranscript	SinglePromoterGene
ENST00000216252|protein_coding	PHF5A	32.8057	26.8141	29.7713	ReferenceTranscript	SinglePromoterGene
ENST00000216259|protein_coding	PMM1	55.95	34.4744	32.1324	ReferenceTranscript	SinglePromoterGene
ENST00000216264|protein_coding	CERK	17.7696	14.2689	13.9791	ReferenceTranscript	SinglePromoterGene
ENST00000216268|protein_coding	ZBED4	8.33875	12.8909	15.6938	ReferenceTranscript	SinglePromoterGene
ENST00000216271|protein_coding	HDAC10	15.9657	11.4004	12.0056	ReferenceTranscript	SinglePromoterGene
ENST00000216274|protein_coding	RIPK3	0.823875	3.31898	1.50016	ReferenceTranscript	SinglePromoterGene
ENST00000216277|protein_coding	PAPOLA	152.886	194.973	217.203	ReferenceTranscript	SinglePromoterGene
ENST00000216281|protein_coding	HSP90AA1	288.632	445.726	693.51	ReferenceTranscript	MultiPromoterGene
ENST00000216286|protein_coding	NID2	15.9333	14.1046	14.2859	ReferenceTranscript	SinglePromoterGene
ENST00000216294|protein_coding	SNAPC1	13.8428	12.9712	12.531	ReferenceTranscript	SinglePromoterGene
ENST00000216297|protein_coding	SUPT16H	35.6059	47.9962	61.2533	ReferenceTranscript	SinglePromoterGene
ENST00000216336|protein_coding	CTSG	0.832125	2.43504	1.46666	ReferenceTranscript	SinglePromoterGene
ENST00000216338|protein_coding	GZMH	0.96775	1.75776	0.83938	ReferenceTranscript	SinglePromoterGene
ENST00000216341|protein_coding	GZMB	2.35313	4.80682	2.67704	ReferenceTranscript	SinglePromoterGene
ENST00000216361|protein_coding	COCH	0.27125	0.8116	12.0419	ReferenceTranscript	SinglePromoterGene
ENST00000216367|protein_coding	POLE2	4.42063	5.1147	9.46096	ReferenceTranscript	SinglePromoterGene
ENST00000216373|protein_coding	SOS2	5.16538	2.4702	1.83972	ReferenceTranscript	SinglePromoterGene
ENST00000216392|protein_coding	PYGL	94.7929	64.5177	55.3286	ReferenceTranscript	MultiPromoterGene
ENST00000216410|protein_coding	GNPNAT1	173.005	225.108	157.64	ReferenceTranscript	MultiPromoterGene
ENST00000216420|protein_coding	CGRRF1	14.5824	9.7598	10.9179	ReferenceTranscript	SinglePromoterGene
ENST00000216442|protein_coding	ATP6V1D	39.827	39.2892	46.8362	ReferenceTranscript	SinglePromoterGene
ENST00000216446|protein_coding	PLEK2	11.1514	4.13536	2.13328	ReferenceTranscript	MultiPromoterGene
ENST00000216452|protein_coding	PIGH	21.505	11.5245	13.2292	ReferenceTranscript	SinglePromoterGene
ENST00000216455|protein_coding	PSMA3	83.8345	87.0358	88.316	ReferenceTranscript	SinglePromoterGene
ENST00000216465|protein_coding	GSTZ1	29.209	22.4802	14.6059	KnownAlternativeTranscript	MultiPromoterGene
ENST00000216468|protein_coding	TMED8	11.8244	6.50326	6.65092	ReferenceTranscript	SinglePromoterGene
ENST00000216479|protein_coding	AHSA1	81.938	79.4	90.9051	ReferenceTranscript	SinglePromoterGene
ENST00000216484|protein_coding	SPTLC2	38.2166	46.9674	42.1864	ReferenceTranscript	SinglePromoterGene
ENST00000216487|protein_coding	RIN3	11.4938	5.29058	4.87948	ReferenceTranscript	MultiPromoterGene
ENST00000216489|protein_coding	ALKBH1	6.93888	6.97932	6.7882	ReferenceTranscript	SinglePromoterGene
ENST00000216540|protein_coding	SLC10A1	180.826	142.334	81.4464	ReferenceTranscript	SinglePromoterGene
ENST00000216554|protein_coding	EIF5	93.9909	69.5597	58.8946	ReferenceTranscript	MultiPromoterGene
ENST00000216602|protein_coding	ZFYVE21	28.777	37.1107	32.6054	ReferenceTranscript	SinglePromoterGene
ENST00000216639|protein_coding	VRK1	6.09775	8.43878	10.4514	ReferenceTranscript	SinglePromoterGene
ENST00000216714|protein_coding	APEX1	76.8911	56.1066	62.2416	ReferenceTranscript	SinglePromoterGene
ENST00000216774|protein_coding	SRP54	97.392	107.188	101.31	ReferenceTranscript	SinglePromoterGene
ENST00000216780|protein_coding	PCK2	214.899	183.695	141.317	ReferenceTranscript	SinglePromoterGene
ENST00000216797|protein_coding	NFKBIA	60.9418	22.7673	18.5539	ReferenceTranscript	SinglePromoterGene
ENST00000216799|protein_coding	EMC9	11.9905	4.25028	5.01556	ReferenceTranscript	SinglePromoterGene
ENST00000216807|protein_coding	BRMS1L	12.4984	18.1358	16.4304	ReferenceTranscript	SinglePromoterGene
ENST00000216832|protein_coding	PNN	54.9831	84.6633	76.3442	ReferenceTranscript	MultiPromoterGene
ENST00000216923|protein_coding	ZFP64	14.7108	19.8621	25.751	ReferenceTranscript	SinglePromoterGene
ENST00000216962|protein_coding	PYGB	10.9041	7.50508	14.2072	ReferenceTranscript	SinglePromoterGene
ENST00000216968|protein_coding	PROCR	11.0489	14.4422	9.60828	ReferenceTranscript	SinglePromoterGene
ENST00000217026|protein_coding	MYBL2	14.2161	3.4361	19.2655	ReferenceTranscript	SinglePromoterGene
ENST00000217073|protein_coding	PABPC1L	13.4073	27.8342	36.5179	ReferenceTranscript	SinglePromoterGene
ENST00000217109|protein_coding	CSTF1	38.3415	35.0227	42.1971	ReferenceTranscript	SinglePromoterGene
ENST00000217121|protein_coding	TPD52L2	43.931	40.9883	57.1377	ReferenceTranscript	SinglePromoterGene
ENST00000217131|protein_coding	CTSZ	170.266	187.045	176.262	ReferenceTranscript	MultiPromoterGene
ENST00000217159|protein_coding	SLCO4A1	6.997	5.263	2.85896	ReferenceTranscript	SinglePromoterGene
ENST00000217173|protein_coding	UBOX5	23.6967	16.6982	18.6382	ReferenceTranscript	MultiPromoterGene
ENST00000217182|protein_coding	EEF1A2	1.63925	5.02244	17.5582	ReferenceTranscript	SinglePromoterGene
ENST00000217195|protein_coding	C20orf27	22.863	12.2953	19.5793	ReferenceTranscript	SinglePromoterGene
ENST00000217233|protein_coding	TRIB3	65.0776	31.4719	42.4044	ReferenceTranscript	MultiPromoterGene
ENST00000217244|protein_coding	CSNK2A1	35.8199	25.9789	31.8188	ReferenceTranscript	SinglePromoterGene
ENST00000217289|protein_coding	FERMT1	0.47625	0.25038	1.44718	ReferenceTranscript	SinglePromoterGene
ENST00000217320|protein_coding	TLDC2	0	0.40866	3.60754	ReferenceTranscript	SinglePromoterGene
ENST00000217381|protein_coding	SNTA1	11.0789	7.82528	11.8351	ReferenceTranscript	SinglePromoterGene
ENST00000217386|protein_coding	OXT	4.9035	6.25246	0.94354	ReferenceTranscript	SinglePromoterGene
ENST00000217402|protein_coding	CHMP4B	56.5474	58.9435	69.3454	ReferenceTranscript	SinglePromoterGene
ENST00000217407|protein_coding	LBP	503.948	298.672	264.513	ReferenceTranscript	SinglePromoterGene
ENST00000217426|protein_coding	AHCY	80.1103	39.2595	49.0126	ReferenceTranscript	MultiPromoterGene
ENST00000217455|protein_coding	ACOT8	37.8817	25.325	30.2622	ReferenceTranscript	SinglePromoterGene
ENST00000217456|protein_coding	APMAP	266.346	255.076	267.918	ReferenceTranscript	SinglePromoterGene
ENST00000217515|protein_coding	TXNL1	88.4303	70.1678	72.6802	ReferenceTranscript	SinglePromoterGene
ENST00000217652|protein_coding	MYL12A	346.345	540.104	593.811	ReferenceTranscript	SinglePromoterGene
ENST00000217740|protein_coding	RNF125	7.67687	5.60948	4.97704	ReferenceTranscript	SinglePromoterGene
ENST00000217893|protein_coding	TAF9	65.115	66.4416	89.486	ReferenceTranscript	MultiPromoterGene
ENST00000217901|protein_coding	IDH3G	41.7896	19.2703	20.2871	ReferenceTranscript	SinglePromoterGene
ENST00000217909|protein_coding	SLC25A43	10.1741	11.374	17.4339	ReferenceTranscript	SinglePromoterGene
ENST00000217939|protein_coding	MXRA5	3.71312	4.28744	2.59854	ReferenceTranscript	SinglePromoterGene
ENST00000217958|protein_coding	PSMD10	44.9244	62.6163	98.1662	ReferenceTranscript	SinglePromoterGene
ENST00000217971|protein_coding	PGRMC1	488.289	508.066	516.27	ReferenceTranscript	SinglePromoterGene
ENST00000218068|protein_coding	PAGE4	0	1.10422	50.992	ReferenceTranscript	SinglePromoterGene
ENST00000218099|protein_coding	F9	313.91	418.946	211.773	ReferenceTranscript	MultiPromoterGene
ENST00000218104|protein_coding	ABCD1	7.88125	4.18204	6.06392	ReferenceTranscript	SinglePromoterGene
ENST00000218147|protein_coding	BCORL1	1.765	1.02816	1.21218	ReferenceTranscript	SinglePromoterGene
ENST00000218230|protein_coding	PCSK1N	5.80612	2.94428	17.29	ReferenceTranscript	SinglePromoterGene
ENST00000218340|protein_coding	RP2	22.2323	29.3299	27.1753	ReferenceTranscript	SinglePromoterGene
ENST00000218348|protein_coding	USP11	17.1479	20.5845	23.258	KnownAlternativeTranscript	MultiPromoterGene
ENST00000218364|protein_coding	HTATSF1	9.58687	14.7018	19.3835	ReferenceTranscript	MultiPromoterGene
ENST00000218388|protein_coding	TIMP1	187.043	103.744	88.777	ReferenceTranscript	SinglePromoterGene
ENST00000218439|protein_coding	MAGED2	38.6965	34.6899	36.9265	ReferenceTranscript	MultiPromoterGene
ENST00000218652|protein_coding	NDFIP2	80.6621	64.0657	46.7547	ReferenceTranscript	SinglePromoterGene
ENST00000218758|protein_coding	ACP5	2.5895	5.1806	11.0782	KnownAlternativeTranscript	MultiPromoterGene
ENST00000218789|protein_coding	ARHGEF7	14.2825	14.1449	11.6459	ReferenceTranscript	MultiPromoterGene
ENST00000219054|protein_coding	ACSM2A	53.2899	76.3254	61.7536	ReferenceTranscript	SinglePromoterGene
ENST00000219066|protein_coding	NTHL1	27.6823	26.5573	36.8428	ReferenceTranscript	MultiPromoterGene
ENST00000219069|protein_coding	ZNF263	21.1412	24.9389	29.4566	ReferenceTranscript	SinglePromoterGene
ENST00000219070|protein_coding	MMP2	14.9918	26.4802	23.6547	ReferenceTranscript	SinglePromoterGene
ENST00000219091|protein_coding	ZNF205	3.9355	2.78244	3.26642	ReferenceTranscript	SinglePromoterGene
ENST00000219097|protein_coding	ORC6	3.48838	3.4043	7.3982	ReferenceTranscript	SinglePromoterGene
ENST00000219139|protein_coding	C16orf70	25.402	25.6007	25.4092	ReferenceTranscript	MultiPromoterGene
ENST00000219150|protein_coding	CORO1A	16.0454	11.7668	6.36164	ReferenceTranscript	SinglePromoterGene
ENST00000219168|protein_coding	LYRM1	11.741	10.9303	13.1375	KnownAlternativeTranscript	MultiPromoterGene
ENST00000219204|protein_coding	ARL2BP	51.4719	50.0132	56.9758	ReferenceTranscript	SinglePromoterGene
ENST00000219207|protein_coding	PLLP	10.5643	10.8035	10.4219	ReferenceTranscript	SinglePromoterGene
ENST00000219235|protein_coding	CCL22	0.1265	1.3957	1.30394	ReferenceTranscript	SinglePromoterGene
ENST00000219240|protein_coding	DHODH	12.989	17.6855	24.8067	KnownAlternativeTranscript	MultiPromoterGene
ENST00000219252|protein_coding	POLR2C	49.8499	30.4848	32.8081	ReferenceTranscript	SinglePromoterGene
ENST00000219255|protein_coding	PARD6A	1.52	1.22984	1.86762	ReferenceTranscript	SinglePromoterGene
ENST00000219271|protein_coding	MMP15	27.7921	24.9672	23.8436	ReferenceTranscript	MultiPromoterGene
ENST00000219281|protein_coding	USB1	29.9621	26.356	27.879	ReferenceTranscript	SinglePromoterGene
ENST00000219299|protein_coding	CCDC113	2.94413	2.7905	4.44788	ReferenceTranscript	SinglePromoterGene
ENST00000219302|protein_coding	NME3	37.6826	25.067	27.9703	ReferenceTranscript	SinglePromoterGene
ENST00000219313|protein_coding	PSMD7	145.617	173.459	211.972	ReferenceTranscript	SinglePromoterGene
ENST00000219315|protein_coding	SETD6	20.1794	20.2158	20.7222	ReferenceTranscript	SinglePromoterGene
ENST00000219320|protein_coding	SLC38A7	6.78438	6.91692	9.09848	ReferenceTranscript	SinglePromoterGene
ENST00000219343|protein_coding	SLC7A6	2.10025	2.0889	5.27098	ReferenceTranscript	SinglePromoterGene
ENST00000219345|protein_coding	PLA2G15	20.4006	23.1222	21.2446	ReferenceTranscript	SinglePromoterGene
ENST00000219368|protein_coding	FA2H	0.50325	0.71938	1.05472	ReferenceTranscript	SinglePromoterGene
ENST00000219431|protein_coding	MPG	42.603	22.4215	24.7712	ReferenceTranscript	SinglePromoterGene
ENST00000219439|protein_coding	HSDL1	6.98087	11.3812	16.9112	ReferenceTranscript	SinglePromoterGene
ENST00000219454|protein_coding	WFDC1	6.15825	5.07178	1.76656	ReferenceTranscript	SinglePromoterGene
ENST00000219476|protein_coding	TSC2	1.18375	5.444	4.36262	KnownAlternativeTranscript	MultiPromoterGene
ENST00000219478|protein_coding	ZNF500	4.44875	3.62202	3.98374	ReferenceTranscript	SinglePromoterGene
ENST00000219481|protein_coding	DECR2	91.9534	62.2343	68.4271	ReferenceTranscript	SinglePromoterGene
ENST00000219548|protein_coding	STUB1	69.0842	35.052	37.8513	ReferenceTranscript	SinglePromoterGene
ENST00000219596|protein_coding	MEFV	1.84462	1.83404	0.76506	ReferenceTranscript	SinglePromoterGene
ENST00000219689|protein_coding	USP31	10.6844	4.78368	6.8742	ReferenceTranscript	SinglePromoterGene
ENST00000219700|protein_coding	HMOX2	89.6131	109.106	89.8797	ReferenceTranscript	SinglePromoterGene
ENST00000219746|protein_coding	TOX3	4.97375	3.10542	5.02158	ReferenceTranscript	SinglePromoterGene
ENST00000219794|protein_coding	BCKDK	96.3568	49.7954	45.3688	ReferenceTranscript	SinglePromoterGene
ENST00000219837|protein_coding	KNOP1	6.55487	9.87508	13.7912	ReferenceTranscript	SinglePromoterGene
ENST00000219905|protein_coding	MGA	3.9225	12.3806	10.0881	KnownAlternativeTranscript	MultiPromoterGene
ENST00000219919|protein_coding	AQP9	268.978	338.416	403.375	ReferenceTranscript	SinglePromoterGene
ENST00000220003|protein_coding	CSK	33.3576	12.9724	6.90542	KnownAlternativeTranscript	MultiPromoterGene
ENST00000220058|protein_coding	MTFMT	18.3133	17.8205	17.1847	ReferenceTranscript	SinglePromoterGene
ENST00000220244|protein_coding	CEMIP	1.05113	1.26694	5.09608	ReferenceTranscript	SinglePromoterGene
ENST00000220325|protein_coding	EHD4	27.2636	37.9835	47.6102	ReferenceTranscript	SinglePromoterGene
ENST00000220429|protein_coding	GABPB1	26.1746	31.9782	33.8046	ReferenceTranscript	SinglePromoterGene
ENST00000220496|protein_coding	DNAJC17	28.1399	29.8938	28.8349	ReferenceTranscript	MultiPromoterGene
ENST00000220509|protein_coding	VPS18	9.95175	9.36098	10.3566	ReferenceTranscript	SinglePromoterGene
ENST00000220514|protein_coding	OIP5	0.750875	0.53182	2.32052	ReferenceTranscript	SinglePromoterGene
ENST00000220562|protein_coding	EXTL3	12.8169	11.4019	12.8475	ReferenceTranscript	MultiPromoterGene
ENST00000220584|protein_coding	FDFT1	99.6516	53.927	70.449	ReferenceTranscript	MultiPromoterGene
ENST00000220592|protein_coding	AGO2	17.7078	7.6612	9.41252	ReferenceTranscript	SinglePromoterGene
ENST00000220597|protein_coding	PAG1	13.9929	16.8104	15.1637	ReferenceTranscript	SinglePromoterGene
ENST00000220659|protein_coding	BRF2	7.22537	4.87546	5.72412	ReferenceTranscript	SinglePromoterGene
ENST00000220669|protein_coding	ZFAND1	40.3169	43.9279	47.745	ReferenceTranscript	MultiPromoterGene
ENST00000220751|protein_coding	RIPK2	15.4906	14.0113	18.1426	ReferenceTranscript	SinglePromoterGene
ENST00000220763|protein_coding	CPQ	27.7595	26.5389	38.4889	ReferenceTranscript	SinglePromoterGene
ENST00000220764|protein_coding	DECR1	169.517	222.149	173.261	ReferenceTranscript	SinglePromoterGene
ENST00000220772|protein_coding	SFRP1	1.86037	0.77706	0.2025	ReferenceTranscript	SinglePromoterGene
ENST00000220812|protein_coding	DKK4	0	0.91652	20.3681	ReferenceTranscript	SinglePromoterGene
ENST00000220853|protein_coding	EMC2	66.4939	94.1826	123.161	ReferenceTranscript	SinglePromoterGene
ENST00000220913|protein_coding	CHRAC1	28.0871	17.2465	21.8012	ReferenceTranscript	MultiPromoterGene
ENST00000220966|protein_coding	PYCR3	13.6376	3.37456	6.011	ReferenceTranscript	SinglePromoterGene
ENST00000221086|protein_coding	MTMR9	3.78913	1.60664	1.422	ReferenceTranscript	SinglePromoterGene
ENST00000221114|protein_coding	DCTN6	42.4779	31.5403	28.4966	ReferenceTranscript	SinglePromoterGene
ENST00000221130|protein_coding	GSR	70.9232	50.3926	56.2062	ReferenceTranscript	SinglePromoterGene
ENST00000221132|protein_coding	TNFRSF10A	10.4582	13.3958	12.3232	ReferenceTranscript	SinglePromoterGene
ENST00000221200|protein_coding	KCTD9	4.07075	6.14426	5.82568	ReferenceTranscript	SinglePromoterGene
ENST00000221232|protein_coding	CNOT3	15.7385	11.2223	13.2341	ReferenceTranscript	SinglePromoterGene
ENST00000221233|protein_coding	EXOSC5	27.761	16.1764	23.8203	ReferenceTranscript	SinglePromoterGene
ENST00000221249|protein_coding	PNPLA6	4.63387	1.41424	1.57252	KnownAlternativeTranscript	MultiPromoterGene
ENST00000221265|protein_coding	PAF1	42.7359	20.9976	21.3359	ReferenceTranscript	SinglePromoterGene
ENST00000221307|protein_coding	CYP4F3	15.3219	27.0278	41.1561	KnownAlternativeTranscript	MultiPromoterGene
ENST00000221315|protein_coding	ZNF432	1.47275	4.16374	3.55176	ReferenceTranscript	SinglePromoterGene
ENST00000221327|protein_coding	ZNF180	11.71	12.3633	12.334	ReferenceTranscript	SinglePromoterGene
ENST00000221418|protein_coding	ECH1	248.747	109.643	108.305	KnownAlternativeTranscript	MultiPromoterGene
ENST00000221452|protein_coding	RELB	3.45588	1.90034	2.33042	ReferenceTranscript	SinglePromoterGene
ENST00000221455|protein_coding	CLASRP	19.5814	14.9075	14.7494	ReferenceTranscript	SinglePromoterGene
ENST00000221459|protein_coding	LIN7B	2.89387	3.25288	3.691	ReferenceTranscript	SinglePromoterGene
ENST00000221462|protein_coding	PPP1R37	15.045	7.32036	10.2732	ReferenceTranscript	SinglePromoterGene
ENST00000221466|protein_coding	FCGRT	64.0263	54.0107	30.1253	KnownAlternativeTranscript	MultiPromoterGene
ENST00000221480|protein_coding	PEX11G	19.4585	16.9955	11.0316	ReferenceTranscript	SinglePromoterGene
ENST00000221486|protein_coding	RNASEH2A	6.61838	2.81566	8.68914	ReferenceTranscript	SinglePromoterGene
ENST00000221494|protein_coding	SF3A2	33.1939	16.7042	22.1799	ReferenceTranscript	SinglePromoterGene
ENST00000221538|protein_coding	RSPH6A	0.518625	2.87662	1.90324	ReferenceTranscript	SinglePromoterGene
ENST00000221554|protein_coding	CCDC130	14.2322	14.1388	14.5553	ReferenceTranscript	MultiPromoterGene
ENST00000221561|protein_coding	TLE5	1.64938	1.44942	1.5696	KnownAlternativeTranscript	MultiPromoterGene
ENST00000221573|protein_coding	SNAPC2	10.5198	2.78948	4.21402	ReferenceTranscript	MultiPromoterGene
ENST00000221665|protein_coding	FIZ1	3.6985	3.75974	4.3309	ReferenceTranscript	SinglePromoterGene
ENST00000221671|protein_coding	C19orf44	3.17575	3.36274	4.31074	ReferenceTranscript	SinglePromoterGene
ENST00000221801|protein_coding	FBL	54.8167	28.5831	37.7783	ReferenceTranscript	SinglePromoterGene
ENST00000221847|protein_coding	EBI3	5.62812	6.02616	3.04684	ReferenceTranscript	MultiPromoterGene
ENST00000221859|protein_coding	POLR2I	104.948	62.729	70.6329	ReferenceTranscript	SinglePromoterGene
ENST00000221899|protein_coding	CACTIN	7.693	4.75674	4.95638	ReferenceTranscript	SinglePromoterGene
ENST00000221930|protein_coding	TGFB1	26.1621	12.9592	10.7575	ReferenceTranscript	MultiPromoterGene
ENST00000221957|protein_coding	PLIN3	20.3769	11.3815	12.9978	ReferenceTranscript	SinglePromoterGene
ENST00000221972|protein_coding	CD79A	0.8725	12.2212	2.34636	ReferenceTranscript	SinglePromoterGene
ENST00000221978|protein_coding	NKG7	29.6335	28.5511	12.9469	ReferenceTranscript	SinglePromoterGene
ENST00000222002|protein_coding	SULT2A1	406.959	414.355	313.816	ReferenceTranscript	SinglePromoterGene
ENST00000222008|protein_coding	RABAC1	115.069	80.5403	86.5245	ReferenceTranscript	SinglePromoterGene
ENST00000222115|protein_coding	HAS1	0.3575	0.95682	1.48626	ReferenceTranscript	SinglePromoterGene
ENST00000222120|protein_coding	RAB3D	2.77775	3.75224	4.43864	KnownAlternativeTranscript	MultiPromoterGene
ENST00000222122|protein_coding	DBP	15.6414	17.9179	23.85	ReferenceTranscript	MultiPromoterGene
ENST00000222139|protein_coding	EPOR	7.04012	1.3371	0.4928	ReferenceTranscript	MultiPromoterGene
ENST00000222145|protein_coding	RASIP1	5.29662	3.33554	2.56874	ReferenceTranscript	SinglePromoterGene
ENST00000222157|protein_coding	FGF21	4.87637	8.45622	16.4161	ReferenceTranscript	SinglePromoterGene
ENST00000222214|protein_coding	GCDH	52.9224	44.6544	33.287	ReferenceTranscript	SinglePromoterGene
ENST00000222219|protein_coding	DNASE2	39.4842	33.4631	37.5751	ReferenceTranscript	SinglePromoterGene
ENST00000222224|protein_coding	LENG1	20.5829	18.5432	18.9948	ReferenceTranscript	SinglePromoterGene
ENST00000222247|protein_coding	RPL18A	8.8945	3.40722	4.36382	ReferenceTranscript	SinglePromoterGene
ENST00000222250|protein_coding	ARRDC2	6.4925	9.92128	11.772	ReferenceTranscript	MultiPromoterGene
ENST00000222254|protein_coding	PIK3R2	30.1618	16.9867	26.7826	ReferenceTranscript	SinglePromoterGene
ENST00000222256|protein_coding	RAB3A	5.32062	3.0035	5.08802	ReferenceTranscript	SinglePromoterGene
ENST00000222266|protein_coding	PSENEN	63.0894	32.3255	44.0527	ReferenceTranscript	SinglePromoterGene
ENST00000222271|protein_coding	COMP	0.09425	0.64272	3.49314	ReferenceTranscript	SinglePromoterGene
ENST00000222284|protein_coding	TMEM147	44.8454	25.4646	38.7378	ReferenceTranscript	SinglePromoterGene
ENST00000222304|protein_coding	HAMP	1374.8	931.099	237.242	ReferenceTranscript	SinglePromoterGene
ENST00000222305|protein_coding	USF2	49.0066	19.6282	15.1525	ReferenceTranscript	SinglePromoterGene
ENST00000222329|protein_coding	ERF	47.7505	50.3988	60.5802	ReferenceTranscript	SinglePromoterGene
ENST00000222330|protein_coding	GSK3A	26.6831	19.2808	23.4355	ReferenceTranscript	SinglePromoterGene
ENST00000222345|protein_coding	SIPA1L3	12.7573	7.9328	9.18026	ReferenceTranscript	SinglePromoterGene
ENST00000222374|protein_coding	CADM4	3.35725	1.5223	2.44996	ReferenceTranscript	SinglePromoterGene
ENST00000222381|protein_coding	PON1	336.563	349.314	246.616	ReferenceTranscript	MultiPromoterGene
ENST00000222382|protein_coding	CYP3A43	18.553	23.1161	13.7751	ReferenceTranscript	SinglePromoterGene
ENST00000222390|protein_coding	HGF	94.6167	128.45	45.1849	ReferenceTranscript	SinglePromoterGene
ENST00000222399|protein_coding	LAMB1	24.342	24.1003	22.7686	ReferenceTranscript	SinglePromoterGene
ENST00000222402|protein_coding	UBE2D4	41.0251	23.5584	23.399	ReferenceTranscript	SinglePromoterGene
ENST00000222511|protein_coding	GTPBP10	39.226	44.6232	46.5066	ReferenceTranscript	SinglePromoterGene
ENST00000222547|protein_coding	BET1	57.9794	57.5203	63.7863	ReferenceTranscript	SinglePromoterGene
ENST00000222553|protein_coding	NAMPT	332.94	244.71	206.474	ReferenceTranscript	MultiPromoterGene
ENST00000222567|protein_coding	POLR1F	28.3018	37.9223	46.9091	ReferenceTranscript	SinglePromoterGene
ENST00000222572|protein_coding	PON2	235.807	247.25	356.034	ReferenceTranscript	MultiPromoterGene
ENST00000222573|protein_coding	ITGB8	0.8815	0.77748	0.60562	ReferenceTranscript	SinglePromoterGene
ENST00000222574|protein_coding	HBP1	37.093	50.1361	51.0068	ReferenceTranscript	SinglePromoterGene
ENST00000222584|protein_coding	SP4	3.67987	7.55698	7.99862	ReferenceTranscript	SinglePromoterGene
ENST00000222644|protein_coding	MPP6	10.5198	10.3946	13.4961	ReferenceTranscript	MultiPromoterGene
ENST00000222693|protein_coding	CAV2	43.5336	46.9903	49.7266	ReferenceTranscript	SinglePromoterGene
ENST00000222725|protein_coding	LFNG	7.87838	8.09746	7.10662	ReferenceTranscript	SinglePromoterGene
ENST00000222747|protein_coding	TSPAN12	33.5755	40.8229	28.785	ReferenceTranscript	MultiPromoterGene
ENST00000222800|protein_coding	ABHD11	11.7694	10.451	11.8886	ReferenceTranscript	SinglePromoterGene
ENST00000222803|protein_coding	FKBP14	7.488	7.29346	9.49662	ReferenceTranscript	SinglePromoterGene
ENST00000222812|protein_coding	STX1A	0.995	0.41152	0.85874	ReferenceTranscript	SinglePromoterGene
ENST00000222823|protein_coding	NOD1	1.58387	5.5598	4.68272	ReferenceTranscript	SinglePromoterGene
ENST00000222902|protein_coding	CCL24	0.733	2.28364	1.0817	ReferenceTranscript	SinglePromoterGene
ENST00000222969|protein_coding	BUD31	82.2619	74.5443	104.693	ReferenceTranscript	SinglePromoterGene
ENST00000222982|protein_coding	CYP3A5	29.0187	21.2367	14.2648	ReferenceTranscript	MultiPromoterGene
ENST00000222990|protein_coding	SNX8	24.2786	23.3661	27.1271	ReferenceTranscript	SinglePromoterGene
ENST00000223023|protein_coding	WASL	82.6921	109.391	115.08	ReferenceTranscript	MultiPromoterGene
ENST00000223029|protein_coding	AIMP2	33.9601	30.3463	41.4556	ReferenceTranscript	SinglePromoterGene
ENST00000223051|protein_coding	TFR2	86.8586	99.6541	87.9032	ReferenceTranscript	MultiPromoterGene
ENST00000223061|protein_coding	PCOLCE	68.6587	10.4322	6.1463	ReferenceTranscript	MultiPromoterGene
ENST00000223073|protein_coding	RBM28	23.1438	21.2313	25.7104	ReferenceTranscript	SinglePromoterGene
ENST00000223095|protein_coding	SERPINE1	171.442	156.61	100.076	ReferenceTranscript	SinglePromoterGene
ENST00000223127|protein_coding	PLOD3	48.0808	43.699	75.2926	ReferenceTranscript	MultiPromoterGene
ENST00000223136|protein_coding	FIS1	155.005	164.622	192.458	ReferenceTranscript	MultiPromoterGene
ENST00000223145|protein_coding	GLCCI1	3.775	2.05144	1.90958	ReferenceTranscript	MultiPromoterGene
ENST00000223210|protein_coding	ZNF862	4.81575	6.3874	8.56156	ReferenceTranscript	SinglePromoterGene
ENST00000223215|protein_coding	MEST	7.1715	9.28424	5.12926	KnownAlternativeTranscript	MultiPromoterGene
ENST00000223271|protein_coding	RARRES2	993.827	1072.84	1261.36	ReferenceTranscript	SinglePromoterGene
ENST00000223273|protein_coding	YAE1	8.49788	9.57916	12.5027	ReferenceTranscript	SinglePromoterGene
ENST00000223293|protein_coding	GIMAP2	6.68075	9.01838	6.66088	ReferenceTranscript	SinglePromoterGene
ENST00000223321|protein_coding	PSMA2	48.6576	25.2818	18.6203	ReferenceTranscript	SinglePromoterGene
ENST00000223324|protein_coding	MRPL32	119.457	130.066	110.93	ReferenceTranscript	SinglePromoterGene
ENST00000223336|protein_coding	COA1	24.6304	18.7787	22.4015	ReferenceTranscript	SinglePromoterGene
ENST00000223341|protein_coding	URGCP	2.62087	2.05184	3.29206	KnownAlternativeTranscript	MultiPromoterGene
ENST00000223357|protein_coding	AEBP1	23.7505	42.2418	29.1189	ReferenceTranscript	MultiPromoterGene
ENST00000223369|protein_coding	YKT6	27.659	26.6801	38.1349	ReferenceTranscript	SinglePromoterGene
ENST00000223398|protein_coding	CLIP2	4.57688	2.40972	4.91926	ReferenceTranscript	SinglePromoterGene
ENST00000223428|protein_coding	ZNF510	2.3735	1.74264	1.70284	ReferenceTranscript	SinglePromoterGene
ENST00000223500|protein_coding	CHMP5	86.6065	112.284	121.851	ReferenceTranscript	SinglePromoterGene
ENST00000223528|protein_coding	FKTN	7.92725	9.97596	10.9999	ReferenceTranscript	SinglePromoterGene
ENST00000223609|protein_coding	PRUNE2	0.21975	0.94146	0.66706	KnownAlternativeTranscript	MultiPromoterGene
ENST00000223641|protein_coding	SEC61B	233.911	158.712	171.998	ReferenceTranscript	SinglePromoterGene
ENST00000223642|protein_coding	C5	255.272	164.737	128.553	ReferenceTranscript	SinglePromoterGene
ENST00000223795|protein_coding	TNFSF8	1.38488	4.48102	2.32344	ReferenceTranscript	SinglePromoterGene
ENST00000223864|protein_coding	PLGRKT	19.2534	17.3975	18.712	ReferenceTranscript	SinglePromoterGene
ENST00000224073|protein_coding	EDF1	427.964	378.394	381.499	ReferenceTranscript	SinglePromoterGene
ENST00000224140|protein_coding	SETX	39.9774	52.093	41.9558	ReferenceTranscript	SinglePromoterGene
ENST00000224237|protein_coding	VIM	99.4594	107.716	100.066	ReferenceTranscript	SinglePromoterGene
ENST00000224337|protein_coding	BLNK	52.0285	109.972	70.8679	ReferenceTranscript	SinglePromoterGene
ENST00000224356|protein_coding	CYP26A1	8.37925	14.0754	2.75488	ReferenceTranscript	SinglePromoterGene
ENST00000224652|protein_coding	ATE1	17.7995	13.3933	11.5882	ReferenceTranscript	MultiPromoterGene
ENST00000224721|protein_coding	CDH23	3.91613	3.98798	1.27042	ReferenceTranscript	SinglePromoterGene
ENST00000224784|protein_coding	ACTA2	39.9303	45.9983	61.7856	ReferenceTranscript	MultiPromoterGene
ENST00000224807|protein_coding	SFXN3	2.05625	3.778	3.80824	KnownAlternativeTranscript	MultiPromoterGene
ENST00000224950|protein_coding	STN1	12.6486	18.5315	19.6559	ReferenceTranscript	MultiPromoterGene
ENST00000225174|protein_coding	PPIF	92.9802	44.58	34.2219	ReferenceTranscript	SinglePromoterGene
ENST00000225235|protein_coding	TBC1D12	5.47125	8.31478	8.6284	ReferenceTranscript	SinglePromoterGene
ENST00000225276|protein_coding	ST6GALNAC2	0.37275	0.92456	2.4713	ReferenceTranscript	SinglePromoterGene
ENST00000225296|protein_coding	DHX33	9.55737	9.87862	11.168	ReferenceTranscript	SinglePromoterGene
ENST00000225298|protein_coding	UTP18	16.3006	14.8594	19.7678	ReferenceTranscript	SinglePromoterGene
ENST00000225388|protein_coding	NUFIP2	95.4084	112.529	117.973	ReferenceTranscript	SinglePromoterGene
ENST00000225504|protein_coding	SUPT4H1	54.6278	27.1529	32.3829	ReferenceTranscript	SinglePromoterGene
ENST00000225519|protein_coding	SHPK	29.4178	40.3857	34.1398	ReferenceTranscript	SinglePromoterGene
ENST00000225525|protein_coding	TAX1BP3	22.6834	4.80542	6.27908	ReferenceTranscript	SinglePromoterGene
ENST00000225538|protein_coding	P2RX1	0.22275	0.63262	0.3948	ReferenceTranscript	SinglePromoterGene
ENST00000225576|protein_coding	TVP23C	0.539	1.76982	1.5151	ReferenceTranscript	SinglePromoterGene
ENST00000225577|protein_coding	RPS6KB1	44.7826	55.4101	59.0954	ReferenceTranscript	SinglePromoterGene
ENST00000225603|protein_coding	CBX1	28.1041	31.3879	49.0497	ReferenceTranscript	SinglePromoterGene
ENST00000225609|protein_coding	PIGL	32.1484	42.2944	43.1108	ReferenceTranscript	SinglePromoterGene
ENST00000225614|protein_coding	GALK1	94.4613	47.9574	73.953	ReferenceTranscript	SinglePromoterGene
ENST00000225655|protein_coding	PFN1	459.206	306.79	335.302	ReferenceTranscript	MultiPromoterGene
ENST00000225665|protein_coding	SLC25A11	57.0877	43.3444	40.2855	ReferenceTranscript	SinglePromoterGene
ENST00000225688|protein_coding	RASD1	129.475	60.2134	42.7907	ReferenceTranscript	SinglePromoterGene
ENST00000225719|protein_coding	CPD	61.8544	50.0113	79.1773	ReferenceTranscript	SinglePromoterGene
ENST00000225724|protein_coding	GOSR1	48.4932	62.2371	63.6147	ReferenceTranscript	SinglePromoterGene
ENST00000225726|protein_coding	CCDC47	136.173	130.199	149.218	ReferenceTranscript	SinglePromoterGene
ENST00000225728|protein_coding	MED31	26.448	19.8269	22.2168	ReferenceTranscript	SinglePromoterGene
ENST00000225729|protein_coding	DRG2	28.3188	17.7218	19.0401	ReferenceTranscript	SinglePromoterGene
ENST00000225737|protein_coding	AKAP10	17.7789	19.9364	19.1927	ReferenceTranscript	SinglePromoterGene
ENST00000225740|protein_coding	ALDH3A1	1.40925	2.03708	50.3216	ReferenceTranscript	SinglePromoterGene
ENST00000225831|protein_coding	CCL2	110.542	135.078	123.489	ReferenceTranscript	SinglePromoterGene
ENST00000225844|protein_coding	CCL13	0.55525	0.6858	0.4215	ReferenceTranscript	SinglePromoterGene
ENST00000225873|protein_coding	PEX12	3.49975	3.09484	3.21512	ReferenceTranscript	SinglePromoterGene
ENST00000225927|protein_coding	NAGLU	52.8376	49.7986	46.2231	ReferenceTranscript	SinglePromoterGene
ENST00000225941|protein_coding	ABI3	11.1662	13.6172	7.82012	ReferenceTranscript	SinglePromoterGene
ENST00000225964|protein_coding	COL1A1	82.1551	73.342	159.418	ReferenceTranscript	MultiPromoterGene
ENST00000225972|protein_coding	LRRC59	75.8283	35.502	46.0695	ReferenceTranscript	SinglePromoterGene
ENST00000225983|protein_coding	HDAC5	17.3113	13.3223	16.1188	ReferenceTranscript	MultiPromoterGene
ENST00000226004|protein_coding	DUSP3	79.911	49.3004	58.0123	ReferenceTranscript	SinglePromoterGene
ENST00000226067|protein_coding	HLF	34.813	45.5378	52.8165	KnownAlternativeTranscript	MultiPromoterGene
ENST00000226105|protein_coding	RANGRF	8.90088	4.67762	4.2326	ReferenceTranscript	SinglePromoterGene
ENST00000226218|protein_coding	VTN	2727.57	1962.19	1785.51	ReferenceTranscript	MultiPromoterGene
ENST00000226225|protein_coding	TNFAIP1	60.8064	48.3421	50.4872	ReferenceTranscript	SinglePromoterGene
ENST00000226230|protein_coding	TMEM97	132.625	56.0906	83.4104	ReferenceTranscript	SinglePromoterGene
ENST00000226253|protein_coding	ALDOC	48.1811	37.8015	40.7225	ReferenceTranscript	SinglePromoterGene
ENST00000226279|protein_coding	CD38	17.0386	25.0076	14.4313	ReferenceTranscript	SinglePromoterGene
ENST00000226317|protein_coding	CXCL6	20.7636	42.3327	38.3631	ReferenceTranscript	SinglePromoterGene
ENST00000226355|protein_coding	AFM	211.158	258.49	130.598	ReferenceTranscript	SinglePromoterGene
ENST00000226359|protein_coding	AFP	97.9804	2.0651	56.3522	KnownAlternativeTranscript	MultiPromoterGene
ENST00000226444|protein_coding	SULT1E1	23.2455	18.8136	15.2571	ReferenceTranscript	SinglePromoterGene
ENST00000226524|protein_coding	PF4V1	0.37675	0.86864	0.96858	ReferenceTranscript	SinglePromoterGene
ENST00000226574|protein_coding	NFKB1	22.4011	19.6318	15.2714	ReferenceTranscript	MultiPromoterGene
ENST00000226725|protein_coding	KLHL2	27.9684	26.8487	20.0817	ReferenceTranscript	SinglePromoterGene
ENST00000226796|protein_coding	GAR1	21.3773	20.4881	22.1789	ReferenceTranscript	SinglePromoterGene
ENST00000226798|protein_coding	FRG1	38.5919	29.7471	28.2948	ReferenceTranscript	SinglePromoterGene
ENST00000227135|protein_coding	SPA17	4.43163	8.88716	14.0268	ReferenceTranscript	SinglePromoterGene
ENST00000227155|protein_coding	CD82	54.4347	45.1524	31.8973	ReferenceTranscript	MultiPromoterGene
ENST00000227163|protein_coding	SPI1	7.9235	11.1777	6.64146	ReferenceTranscript	SinglePromoterGene
ENST00000227266|protein_coding	CTSC	90.5168	107.638	116.803	ReferenceTranscript	SinglePromoterGene
ENST00000227322|protein_coding	ZPR1	44.7186	27.0853	43.1425	ReferenceTranscript	SinglePromoterGene
ENST00000227348|protein_coding	CRTAM	0.729125	1.96822	0.94432	ReferenceTranscript	SinglePromoterGene
ENST00000227378|protein_coding	HSPA8	0.4455	2.34486	2.2735	KnownAlternativeTranscript	MultiPromoterGene
ENST00000227451|protein_coding	DTX4	18.9262	2.49394	2.07766	ReferenceTranscript	SinglePromoterGene
ENST00000227471|protein_coding	UNC93B1	18.6623	16.0374	16.3282	ReferenceTranscript	SinglePromoterGene
ENST00000227474|protein_coding	PUS3	33.9311	33.3183	30.5447	ReferenceTranscript	SinglePromoterGene
ENST00000227520|protein_coding	CCDC86	20.875	16.8226	27.674	ReferenceTranscript	SinglePromoterGene
ENST00000227524|protein_coding	PRPF19	97.1616	71.5127	84.6333	ReferenceTranscript	SinglePromoterGene
ENST00000227525|protein_coding	TMEM109	66.0843	44.074	54.2106	ReferenceTranscript	SinglePromoterGene
ENST00000227752|protein_coding	IL10RA	19.1571	34.655	19.7552	ReferenceTranscript	SinglePromoterGene
ENST00000227756|protein_coding	GALNT18	4.24825	3.68838	7.298	ReferenceTranscript	MultiPromoterGene
ENST00000227758|protein_coding	BIRC2	66.6636	64.9873	65.3967	ReferenceTranscript	SinglePromoterGene
ENST00000227868|protein_coding	PDHX	54.569	56.5855	63.1262	ReferenceTranscript	SinglePromoterGene
ENST00000227880|protein_coding	SLC15A3	3.86362	15.7884	11.6317	ReferenceTranscript	SinglePromoterGene
ENST00000228027|protein_coding	DGAT2	83.9904	46.6427	42.7664	ReferenceTranscript	SinglePromoterGene
ENST00000228136|protein_coding	C11orf58	227.639	294.287	338.677	ReferenceTranscript	MultiPromoterGene
ENST00000228226|protein_coding	HPR	0.0695	1.74784	1.58922	ReferenceTranscript	SinglePromoterGene
ENST00000228251|protein_coding	YBX3	27.2164	4.31088	3.22512	ReferenceTranscript	SinglePromoterGene
ENST00000228284|protein_coding	SART3	34.013	57.1046	61.5678	ReferenceTranscript	SinglePromoterGene
ENST00000228289|protein_coding	ZNF268	19.576	26.1278	25.2139	ReferenceTranscript	SinglePromoterGene
ENST00000228306|protein_coding	RPLP0	68.5439	20.8396	31.2318	ReferenceTranscript	SinglePromoterGene
ENST00000228318|protein_coding	SLC25A3	331.336	351.51	471.971	ReferenceTranscript	SinglePromoterGene
ENST00000228434|protein_coding	CD69	5.401	17.143	9.96102	ReferenceTranscript	SinglePromoterGene
ENST00000228437|protein_coding	PRDM4	3.82463	5.16276	5.95222	ReferenceTranscript	SinglePromoterGene
ENST00000228476|protein_coding	DAO	127.643	140.312	96.2662	ReferenceTranscript	MultiPromoterGene
ENST00000228495|protein_coding	KCTD10	15.4379	19.5858	22.8351	ReferenceTranscript	SinglePromoterGene
ENST00000228506|protein_coding	MLEC	171.883	171.084	253.863	ReferenceTranscript	SinglePromoterGene
ENST00000228510|protein_coding	MVK	20.5469	18.686	12.4372	ReferenceTranscript	SinglePromoterGene
ENST00000228515|protein_coding	CSRNP2	6.627	7.47194	8.01494	ReferenceTranscript	SinglePromoterGene
ENST00000228705|protein_coding	PPM1H	10.5634	11.1628	12.6964	ReferenceTranscript	SinglePromoterGene
ENST00000228740|protein_coding	LTA4H	64.8791	72.9955	81.642	ReferenceTranscript	SinglePromoterGene
ENST00000228799|protein_coding	ITFG2	15.4084	21.0418	19.7284	ReferenceTranscript	SinglePromoterGene
ENST00000228820|protein_coding	PARP11	4.12063	9.10224	7.75712	ReferenceTranscript	MultiPromoterGene
ENST00000228825|protein_coding	ARPC3	175.703	173.898	207.382	ReferenceTranscript	MultiPromoterGene
ENST00000228843|protein_coding	RAD51AP1	1.33813	3.52312	8.88988	ReferenceTranscript	SinglePromoterGene
ENST00000228862|protein_coding	DUSP16	7.07175	12.8225	11.1536	KnownAlternativeTranscript	MultiPromoterGene
ENST00000228865|protein_coding	CREBL2	38.0595	37.1984	28.284	ReferenceTranscript	SinglePromoterGene
ENST00000228872|protein_coding	CDKN1B	30.7701	11.5619	10.2898	ReferenceTranscript	SinglePromoterGene
ENST00000228918|protein_coding	LTBR	97.5501	61.3903	56.8804	ReferenceTranscript	SinglePromoterGene
ENST00000228922|protein_coding	OGFOD2	17.9194	13.1877	13.7891	ReferenceTranscript	MultiPromoterGene
ENST00000228928|protein_coding	OAS3	9.46612	17.2083	15.5467	ReferenceTranscript	SinglePromoterGene
ENST00000228936|protein_coding	ART4	67.1594	99.2216	63.2097	ReferenceTranscript	MultiPromoterGene
ENST00000228938|protein_coding	MGP	32.7325	39.5052	46.3032	ReferenceTranscript	SinglePromoterGene
ENST00000229002|protein_coding	RERGL	0.237875	1.84216	1.46702	ReferenceTranscript	SinglePromoterGene
ENST00000229088|protein_coding	TBC1D30	0.19475	1.0378	1.21628	ReferenceTranscript	SinglePromoterGene
ENST00000229135|protein_coding	IFNG	1.38712	1.01746	0.70806	ReferenceTranscript	SinglePromoterGene
ENST00000229179|protein_coding	NUP107	20.0734	24.0176	30.3522	ReferenceTranscript	SinglePromoterGene
ENST00000229214|protein_coding	KRR1	38.1236	38.8972	38.0566	ReferenceTranscript	SinglePromoterGene
ENST00000229238|protein_coding	MRPL51	88.6349	83.6529	91.8684	ReferenceTranscript	MultiPromoterGene
ENST00000229243|protein_coding	ACRBP	1.31262	1.75044	1.54014	ReferenceTranscript	SinglePromoterGene
ENST00000229266|protein_coding	CHPT1	148.21	110.229	129.152	ReferenceTranscript	SinglePromoterGene
ENST00000229268|protein_coding	USP5	53.4485	54.6776	65.0211	ReferenceTranscript	SinglePromoterGene
ENST00000229277|protein_coding	ENO2	1.91425	0.59614	0.69822	ReferenceTranscript	SinglePromoterGene
ENST00000229281|protein_coding	C12orf57	156.491	111.805	130.041	ReferenceTranscript	SinglePromoterGene
ENST00000229314|protein_coding	GOLT1B	38.6775	33.8563	47.0314	ReferenceTranscript	SinglePromoterGene
ENST00000229328|protein_coding	PRKAB1	21.8014	18.3708	22.2359	ReferenceTranscript	SinglePromoterGene
ENST00000229329|protein_coding	CMAS	45.922	44.031	42.3456	ReferenceTranscript	SinglePromoterGene
ENST00000229330|protein_coding	HCFC2	9.69125	17.0981	17.6256	ReferenceTranscript	SinglePromoterGene
ENST00000229340|protein_coding	RAB35	21.4026	15.6978	16.1385	ReferenceTranscript	SinglePromoterGene
ENST00000229379|protein_coding	COX6A1	342.802	358.97	472.99	ReferenceTranscript	SinglePromoterGene
ENST00000229390|protein_coding	SRSF9	62.9274	52.4995	58.1977	ReferenceTranscript	SinglePromoterGene
ENST00000229395|protein_coding	FGFR1OP2	39.0862	52.5714	43.2197	ReferenceTranscript	SinglePromoterGene
ENST00000229402|protein_coding	KLRB1	4.11575	7.32182	2.97116	ReferenceTranscript	SinglePromoterGene
ENST00000229447|protein_coding	IYD	17.3589	25.6209	14.3705	ReferenceTranscript	SinglePromoterGene
ENST00000229471|protein_coding	FYN	0.829625	5.7575	2.28696	KnownAlternativeTranscript	MultiPromoterGene
ENST00000229563|protein_coding	TMEM14C	96.0064	43.5214	50.6311	ReferenceTranscript	SinglePromoterGene
ENST00000229570|protein_coding	SMIM8	8.97638	11.4711	12.2625	ReferenceTranscript	SinglePromoterGene
ENST00000229595|protein_coding	ASF1A	15.4186	15.8272	18.5184	ReferenceTranscript	SinglePromoterGene
ENST00000229633|protein_coding	HINT3	24.8359	18.4487	18.4701	ReferenceTranscript	SinglePromoterGene
ENST00000229729|protein_coding	SLC44A4	0.62525	0.7932	0.86064	ReferenceTranscript	SinglePromoterGene
ENST00000229758|protein_coding	FBXO5	0.3555	0.42116	3.5792	KnownAlternativeTranscript	MultiPromoterGene
ENST00000229769|protein_coding	FANCE	0.65775	0.38584	0.97732	ReferenceTranscript	SinglePromoterGene
ENST00000229794|protein_coding	MAPK14	49.4281	36.1099	36.1819	ReferenceTranscript	SinglePromoterGene
ENST00000229812|protein_coding	STK38	26.2431	24.575	27.186	ReferenceTranscript	SinglePromoterGene
ENST00000229829|protein_coding	HLA-DOA	1.93525	5.76652	3.1719	ReferenceTranscript	SinglePromoterGene
ENST00000229903|protein_coding	SAYSD1	20.6398	17.089	22.4289	ReferenceTranscript	SinglePromoterGene
ENST00000229922|protein_coding	CAP2	4.74313	12.3154	41.3717	ReferenceTranscript	SinglePromoterGene
ENST00000229971|protein_coding	FBXL4	27.235	23.9815	23.0152	ReferenceTranscript	SinglePromoterGene
ENST00000230036|protein_coding	GPLD1	57.5696	66.7179	63.5344	ReferenceTranscript	MultiPromoterGene
ENST00000230048|protein_coding	ACOT13	226.69	173.669	146.099	ReferenceTranscript	SinglePromoterGene
ENST00000230050|protein_coding	RPS12	410.263	286.042	389.621	ReferenceTranscript	SinglePromoterGene
ENST00000230056|protein_coding	GMNN	20.9944	33.365	58.2145	ReferenceTranscript	MultiPromoterGene
ENST00000230085|protein_coding	SNX3	199.669	109.436	122.417	ReferenceTranscript	SinglePromoterGene
ENST00000230113|non_coding	LINC01702	17.8116	10.7877	4.50988	ReferenceTranscript	SinglePromoterGene
ENST00000230122|protein_coding	ZBTB24	8.54537	13.5971	14.5821	ReferenceTranscript	SinglePromoterGene
ENST00000230256|protein_coding	UNC93A	10.0998	18.7534	7.8372	ReferenceTranscript	SinglePromoterGene
ENST00000230340|protein_coding	BYSL	14.2646	10.0897	12.5518	ReferenceTranscript	SinglePromoterGene
ENST00000230354|protein_coding	TBP	12.0132	11.3577	12.5029	ReferenceTranscript	SinglePromoterGene
ENST00000230419|protein_coding	PTK7	1.99937	1.5858	2.1446	ReferenceTranscript	SinglePromoterGene
ENST00000230431|protein_coding	DNPH1	79.073	62.5255	89.0424	ReferenceTranscript	SinglePromoterGene
ENST00000230449|protein_coding	EXOC2	22.6075	27.3957	29.9622	ReferenceTranscript	SinglePromoterGene
ENST00000230461|protein_coding	TMEM30A	110.421	88.8806	79.4335	ReferenceTranscript	SinglePromoterGene
ENST00000230480|protein_coding	VEGFA	4.085	4.68	5.36306	KnownAlternativeTranscript	MultiPromoterGene
ENST00000230538|protein_coding	LAMA4	9.17188	16.398	35.2555	ReferenceTranscript	SinglePromoterGene
ENST00000230565|protein_coding	ENPP5	0.299625	3.27252	2.09686	ReferenceTranscript	SinglePromoterGene
ENST00000230568|protein_coding	LY86	2.80763	2.88528	1.6611	ReferenceTranscript	SinglePromoterGene
ENST00000230640|protein_coding	MTREX	53.029	61.7831	70.6782	ReferenceTranscript	MultiPromoterGene
ENST00000230792|protein_coding	NUDT12	47.1374	48.9061	48.7214	ReferenceTranscript	SinglePromoterGene
ENST00000230859|protein_coding	TENT4A	10.4541	4.607	4.08048	ReferenceTranscript	MultiPromoterGene
ENST00000230882|protein_coding	GHR	18.6047	24.5031	18.5984	KnownAlternativeTranscript	MultiPromoterGene
ENST00000230990|protein_coding	HBEGF	7.91938	6.55456	6.13458	ReferenceTranscript	SinglePromoterGene
ENST00000231004|protein_coding	LOX	6.34962	1.09636	4.11174	ReferenceTranscript	SinglePromoterGene
ENST00000231009|protein_coding	GZMK	5.748	17.7043	6.92384	ReferenceTranscript	SinglePromoterGene
ENST00000231061|protein_coding	SPARC	165.798	150.671	220.608	ReferenceTranscript	SinglePromoterGene
ENST00000231130|protein_coding	PCDHB3	0	0.5537	1.95856	ReferenceTranscript	SinglePromoterGene
ENST00000231134|protein_coding	PCDHB5	0.30375	1.27404	3.48138	ReferenceTranscript	SinglePromoterGene
ENST00000231137|protein_coding	PCDHB7	0.513	1.8098	2.75248	ReferenceTranscript	SinglePromoterGene
ENST00000231173|protein_coding	PCDHB15	0.797625	1.03916	0.80492	ReferenceTranscript	SinglePromoterGene
ENST00000231198|protein_coding	THG1L	9.29388	10.5825	10.1163	ReferenceTranscript	SinglePromoterGene
ENST00000231238|protein_coding	TTC1	51.5408	63.8275	80.7951	ReferenceTranscript	SinglePromoterGene
ENST00000231368|protein_coding	LNPEP	1.31537	1.26486	1.1259	ReferenceTranscript	SinglePromoterGene
ENST00000231420|protein_coding	AGXT2	121.955	97.6102	56.1852	ReferenceTranscript	SinglePromoterGene
ENST00000231461|protein_coding	ST8SIA4	10.178	19.6887	12.5725	ReferenceTranscript	SinglePromoterGene
ENST00000231484|protein_coding	PCDH12	6.069	5.37194	7.12298	ReferenceTranscript	SinglePromoterGene
ENST00000231498|protein_coding	NUP155	24.6698	16.5266	23.0621	ReferenceTranscript	SinglePromoterGene
ENST00000231512|protein_coding	C5orf15	145.056	123.722	144.173	ReferenceTranscript	MultiPromoterGene
ENST00000231524|protein_coding	TRIM23	16.7657	17.4414	18.1629	ReferenceTranscript	SinglePromoterGene
ENST00000231572|protein_coding	RARS1	42.5446	52.3756	67.0999	ReferenceTranscript	SinglePromoterGene
ENST00000231668|protein_coding	BNIP1	9.20975	6.9961	7.42412	ReferenceTranscript	SinglePromoterGene
ENST00000231721|protein_coding	SEMA3G	1.5735	2.0528	3.07716	ReferenceTranscript	SinglePromoterGene
ENST00000231751|protein_coding	LTF	1.21063	0.89502	0.23346	ReferenceTranscript	SinglePromoterGene
ENST00000231887|protein_coding	EHHADH	223.003	285.914	225.619	ReferenceTranscript	MultiPromoterGene
ENST00000232003|protein_coding	HRG	1086.21	1593.97	1059.92	ReferenceTranscript	MultiPromoterGene
ENST00000232375|protein_coding	PFKFB4	0.5425	0.2563	0.93146	ReferenceTranscript	SinglePromoterGene
ENST00000232424|protein_coding	HES1	70.864	72.5285	56.1779	ReferenceTranscript	SinglePromoterGene
ENST00000232496|protein_coding	TUSC2	20.8136	9.64576	11.7611	ReferenceTranscript	SinglePromoterGene
ENST00000232501|protein_coding	NPRL2	15.8984	8.8494	9.33386	ReferenceTranscript	SinglePromoterGene
ENST00000232519|protein_coding	C3orf14	1.29988	1.44406	1.78924	ReferenceTranscript	SinglePromoterGene
ENST00000232564|protein_coding	GNB4	17.9229	19.1549	12.0081	ReferenceTranscript	SinglePromoterGene
ENST00000232607|protein_coding	UMPS	34.1985	39.3032	41.2973	ReferenceTranscript	SinglePromoterGene
ENST00000232744|protein_coding	ABTB1	13.9088	13.4276	12.4053	ReferenceTranscript	SinglePromoterGene
ENST00000232766|protein_coding	KLHL18	9.09612	10.3199	10.5803	ReferenceTranscript	SinglePromoterGene
ENST00000232854|protein_coding	HEMK1	9.85163	7.927	8.53122	ReferenceTranscript	SinglePromoterGene
ENST00000232888|protein_coding	RRP9	18.2112	13.2269	17.5846	ReferenceTranscript	SinglePromoterGene
ENST00000232892|protein_coding	AADAC	284.723	499.193	454.575	ReferenceTranscript	SinglePromoterGene
ENST00000232905|protein_coding	EIF1B	109.875	56.9886	49.9044	ReferenceTranscript	SinglePromoterGene
ENST00000233027|protein_coding	NEK4	16.5407	12.7286	22.6436	ReferenceTranscript	SinglePromoterGene
ENST00000233055|protein_coding	WDFY1	46.6086	52.1646	55.3294	ReferenceTranscript	SinglePromoterGene
ENST00000233057|protein_coding	EIF2AK2	22.4049	34.9652	33.3145	ReferenceTranscript	SinglePromoterGene
ENST00000233084|protein_coding	DDX1	68.1795	95.2648	110.257	ReferenceTranscript	SinglePromoterGene
ENST00000233099|protein_coding	HEATR5B	15.6662	23.407	23.5546	ReferenceTranscript	SinglePromoterGene
ENST00000233121|protein_coding	MAPRE3	24.2646	15.8909	13.8628	ReferenceTranscript	SinglePromoterGene
ENST00000233143|protein_coding	TMSB10	137.365	109.128	163.527	ReferenceTranscript	SinglePromoterGene
ENST00000233146|protein_coding	MSH2	11.5361	18.311	32.7837	ReferenceTranscript	SinglePromoterGene
ENST00000233154|protein_coding	NCK2	11.1466	16.002	14.8425	ReferenceTranscript	SinglePromoterGene
ENST00000233156|protein_coding	TFPI	435.345	458.039	401.047	ReferenceTranscript	MultiPromoterGene
ENST00000233202|protein_coding	SLC11A1	1.71437	1.8131	1.49416	ReferenceTranscript	SinglePromoterGene
ENST00000233242|protein_coding	APOB	1575.75	1655.42	1468.84	ReferenceTranscript	MultiPromoterGene
ENST00000233331|protein_coding	INO80B	54.9864	34.868	44.6016	ReferenceTranscript	SinglePromoterGene
ENST00000233336|protein_coding	TTL	5.21488	1.42486	2.23354	ReferenceTranscript	SinglePromoterGene
ENST00000233379|protein_coding	FAHD2A	63.2178	46.8059	31.0338	ReferenceTranscript	SinglePromoterGene
ENST00000233468|protein_coding	SF3B6	176.745	147.53	185.463	ReferenceTranscript	SinglePromoterGene
ENST00000233575|protein_coding	SNX17	66.9831	56.2697	64.7662	ReferenceTranscript	SinglePromoterGene
ENST00000233612|protein_coding	GCA	30.4447	24.0671	22.1738	ReferenceTranscript	MultiPromoterGene
ENST00000233623|protein_coding	TTC31	18.9635	18.1984	20.6981	ReferenceTranscript	SinglePromoterGene
ENST00000233710|protein_coding	ACADL	21.6789	27.331	15.2979	ReferenceTranscript	SinglePromoterGene
ENST00000233714|protein_coding	LANCL1	14.2446	18.8243	25.0154	ReferenceTranscript	SinglePromoterGene
ENST00000233735|protein_coding	REG1A	0.04125	0.81204	62.679	ReferenceTranscript	SinglePromoterGene
ENST00000233809|protein_coding	IGFBP2	540.571	325.599	333.598	ReferenceTranscript	MultiPromoterGene
ENST00000233813|protein_coding	IGFBP5	27.1749	33.577	41.7218	ReferenceTranscript	SinglePromoterGene
ENST00000233838|protein_coding	GGCX	130.16	118.858	106.311	ReferenceTranscript	MultiPromoterGene
ENST00000233954|protein_coding	IL1RL1	0.04125	1.17008	0.7203	KnownAlternativeTranscript	MultiPromoterGene
ENST00000233957|protein_coding	IL18R1	6.8245	9.53886	4.37346	ReferenceTranscript	MultiPromoterGene
ENST00000234038|protein_coding	PPP1R7	75.7332	166.854	185.474	ReferenceTranscript	MultiPromoterGene
ENST00000234071|protein_coding	PROC	245.943	161.646	135.014	ReferenceTranscript	MultiPromoterGene
ENST00000234111|protein_coding	ODC1	91.3556	78.446	94.188	ReferenceTranscript	SinglePromoterGene
ENST00000234160|protein_coding	GORASP2	128.889	128.059	161.82	ReferenceTranscript	SinglePromoterGene
ENST00000234170|protein_coding	CEBPZ	45.6186	62.4963	65.6696	ReferenceTranscript	SinglePromoterGene
ENST00000234179|protein_coding	PRKD3	19.9554	28.9886	30.1618	ReferenceTranscript	SinglePromoterGene
ENST00000234256|protein_coding	SLC1A4	28.9679	4.41216	7.72418	ReferenceTranscript	MultiPromoterGene
ENST00000234296|protein_coding	ORC2	18.3717	25.6414	27.9905	ReferenceTranscript	SinglePromoterGene
ENST00000234301|protein_coding	COX7A2L	81.7189	68.0101	70.8205	ReferenceTranscript	SinglePromoterGene
ENST00000234310|protein_coding	PPP3R1	71.5404	35.3064	33.6858	ReferenceTranscript	MultiPromoterGene
ENST00000234313|protein_coding	PLEK	9.37475	17.7407	9.8599	ReferenceTranscript	SinglePromoterGene
ENST00000234420|protein_coding	MSH6	33.8154	40.9853	57.7317	ReferenceTranscript	SinglePromoterGene
ENST00000234453|protein_coding	PLEKHA3	4.79838	6.49858	6.7575	ReferenceTranscript	SinglePromoterGene
ENST00000234454|protein_coding	SPR	62.549	52.193	53.7096	ReferenceTranscript	SinglePromoterGene
ENST00000234590|protein_coding	ENO1	562.367	702.264	1154.16	ReferenceTranscript	MultiPromoterGene
ENST00000234626|protein_coding	CDC7	1.604	2.9148	4.49164	ReferenceTranscript	SinglePromoterGene
ENST00000234739|protein_coding	BCL9	1.25175	1.28996	1.65864	KnownAlternativeTranscript	MultiPromoterGene
ENST00000234816|protein_coding	ANGPTL1	19.308	23.9411	11.1788	ReferenceTranscript	MultiPromoterGene
ENST00000234827|protein_coding	TCEANC2	7.2375	12.0004	14.6239	ReferenceTranscript	SinglePromoterGene
ENST00000234831|protein_coding	TMEM59	295.123	331.004	323.482	ReferenceTranscript	MultiPromoterGene
ENST00000234875|protein_coding	RPL22	179.193	160.502	156.865	ReferenceTranscript	SinglePromoterGene
ENST00000235290|non_coding	DLEU2	2.32087	1.2625	2.61346	KnownAlternativeTranscript	MultiPromoterGene
ENST00000235307|protein_coding	C1orf21	17.422	19.5894	15.0931	ReferenceTranscript	MultiPromoterGene
ENST00000235329|protein_coding	MFN2	34.2095	33.1064	34.2123	ReferenceTranscript	MultiPromoterGene
ENST00000235332|protein_coding	MIIP	13.7628	11.2182	13.9532	ReferenceTranscript	SinglePromoterGene
ENST00000235345|protein_coding	SLC35D1	109.682	125.783	87.2103	ReferenceTranscript	MultiPromoterGene
ENST00000235347|protein_coding	PRAMEF10	0	4.34968	4.3368	ReferenceTranscript	SinglePromoterGene
ENST00000235382|protein_coding	RGS2	23.8639	25.4387	19.3198	ReferenceTranscript	SinglePromoterGene
ENST00000235521|protein_coding	WARS2	18.1813	18.9423	21.0681	ReferenceTranscript	SinglePromoterGene
ENST00000235835|protein_coding	AKR7A2	56.637	25.3686	25.7344	ReferenceTranscript	SinglePromoterGene
ENST00000236040|protein_coding	P3H1	30.2895	29.0592	33.0475	ReferenceTranscript	SinglePromoterGene
ENST00000236051|protein_coding	EBNA1BP2	35.5905	29.1118	37.8012	KnownAlternativeTranscript	MultiPromoterGene
ENST00000236137|protein_coding	SLC19A2	41.2289	55.319	51.5183	ReferenceTranscript	SinglePromoterGene
ENST00000236192|protein_coding	VAMP4	19.2174	14.7003	16.5603	ReferenceTranscript	SinglePromoterGene
ENST00000236273|protein_coding	SYF2	83.9404	149.388	159.876	ReferenceTranscript	SinglePromoterGene
ENST00000236495|protein_coding	SLC5A9	5.34675	7.95858	9.2462	ReferenceTranscript	SinglePromoterGene
ENST00000236959|protein_coding	ATIC	48.1522	27.9832	39.0499	ReferenceTranscript	MultiPromoterGene
ENST00000237014|protein_coding	TTR	4781.43	4419.85	2545.66	ReferenceTranscript	MultiPromoterGene
ENST00000237163|protein_coding	DOP1A	26.546	46.2182	35.3565	ReferenceTranscript	SinglePromoterGene
ENST00000237264|protein_coding	TBPL1	19.5109	18.2721	19.543	ReferenceTranscript	SinglePromoterGene
ENST00000237281|protein_coding	FBXO30	11.0414	16.2785	19.6475	ReferenceTranscript	SinglePromoterGene
ENST00000237283|protein_coding	ADAT2	8.15563	8.0631	9.42748	ReferenceTranscript	SinglePromoterGene
ENST00000237289|protein_coding	TNFAIP3	23.2803	21.2323	24.6984	ReferenceTranscript	MultiPromoterGene
ENST00000237305|protein_coding	SGK1	120.169	150.22	115.573	ReferenceTranscript	MultiPromoterGene
ENST00000237316|protein_coding	TCF21	9.34712	12.4396	3.21376	ReferenceTranscript	SinglePromoterGene
ENST00000237380|protein_coding	MED28	24.1346	20.5042	19.7063	ReferenceTranscript	SinglePromoterGene
ENST00000237455|protein_coding	RNF103	20.5799	11.2346	11.4094	ReferenceTranscript	MultiPromoterGene
ENST00000237530|protein_coding	RPN2	173.085	124.248	192.947	ReferenceTranscript	MultiPromoterGene
ENST00000237596|protein_coding	PKD2	7.9175	8.06696	9.24418	ReferenceTranscript	MultiPromoterGene
ENST00000237612|protein_coding	ABCG2	15.2568	19.5036	16.4853	ReferenceTranscript	MultiPromoterGene
ENST00000237642|protein_coding	STBD1	155.714	184.536	184.645	ReferenceTranscript	SinglePromoterGene
ENST00000237654|protein_coding	CCNI	99.0834	37.3717	29.8284	ReferenceTranscript	SinglePromoterGene
ENST00000237696|protein_coding	RARRES1	12.3854	14.5561	31.7411	ReferenceTranscript	SinglePromoterGene
ENST00000237837|protein_coding	FGF23	0.210625	1.58906	0.4321	ReferenceTranscript	SinglePromoterGene
ENST00000237853|protein_coding	ELL2	43.5348	48.8894	46.2805	ReferenceTranscript	SinglePromoterGene
ENST00000237858|protein_coding	GLRX	81.3196	75.96	61.1873	ReferenceTranscript	SinglePromoterGene
ENST00000237889|protein_coding	NDUFB3	19.3916	16.402	23.5754	ReferenceTranscript	SinglePromoterGene
ENST00000238044|protein_coding	ECRG4	2.87237	5.7546	0.56436	ReferenceTranscript	SinglePromoterGene
ENST00000238112|protein_coding	CPSF3	39.1356	45.3345	61.1427	ReferenceTranscript	SinglePromoterGene
ENST00000238146|protein_coding	DDX55	11.9155	12.2714	14.9386	ReferenceTranscript	SinglePromoterGene
ENST00000238256|protein_coding	FKBP15	30.5766	35.6948	35.8478	ReferenceTranscript	MultiPromoterGene
ENST00000238497|protein_coding	VPS4B	73.8248	113.005	109.992	ReferenceTranscript	SinglePromoterGene
ENST00000238561|protein_coding	ADCK1	3.79138	4.4193	5.16576	ReferenceTranscript	SinglePromoterGene
ENST00000238609|protein_coding	IFI27L2	10.7815	10.778	14.5315	ReferenceTranscript	SinglePromoterGene
ENST00000238618|protein_coding	ACYP1	2.10012	4.79152	7.76016	KnownAlternativeTranscript	MultiPromoterGene
ENST00000238628|protein_coding	IFT43	30.5825	43.044	35.9098	ReferenceTranscript	SinglePromoterGene
ENST00000238647|protein_coding	IRF2BPL	12.5608	1.46582	1.01874	ReferenceTranscript	SinglePromoterGene
ENST00000238667|protein_coding	FLVCR2	14.9946	17.7811	13.7165	ReferenceTranscript	SinglePromoterGene
ENST00000238682|protein_coding	TGFB3	4.21388	9.93552	6.9383	ReferenceTranscript	SinglePromoterGene
ENST00000238714|protein_coding	PAPOLG	9.30613	12.2026	12.7898	ReferenceTranscript	SinglePromoterGene
ENST00000238721|protein_coding	TP53I3	7.31225	12.0094	36.6628	ReferenceTranscript	MultiPromoterGene
ENST00000238788|protein_coding	TMEM214	56.4492	68.2649	68.9864	ReferenceTranscript	SinglePromoterGene
ENST00000238789|protein_coding	ATAD2B	17.9278	29.1252	28.8898	ReferenceTranscript	SinglePromoterGene
ENST00000238823|protein_coding	FAM98A	52.9934	68.4681	74.1885	ReferenceTranscript	SinglePromoterGene
ENST00000238831|protein_coding	YIPF4	45.3849	18.2159	16.3665	ReferenceTranscript	SinglePromoterGene
ENST00000238855|protein_coding	AFTPH	17.9743	27.6052	28.7259	ReferenceTranscript	MultiPromoterGene
ENST00000238892|protein_coding	CRIPT	44.3626	34.6966	40.2931	ReferenceTranscript	SinglePromoterGene
ENST00000238936|protein_coding	MFSD13A	4.39138	2.86586	4.00142	ReferenceTranscript	SinglePromoterGene
ENST00000238994|protein_coding	PPP1R3C	93.2182	47.644	41.5684	ReferenceTranscript	MultiPromoterGene
ENST00000239223|protein_coding	DUSP1	447.903	356.72	254.041	ReferenceTranscript	SinglePromoterGene
ENST00000239231|protein_coding	PANK3	61.8519	64.9092	53.2074	ReferenceTranscript	MultiPromoterGene
ENST00000239374|protein_coding	CCDC170	0.33375	1.46826	5.75718	ReferenceTranscript	MultiPromoterGene
ENST00000239440|protein_coding	ARAP3	8.5815	8.93824	8.53742	ReferenceTranscript	SinglePromoterGene
ENST00000239446|protein_coding	PCDHB10	0	0.62522	1.83344	ReferenceTranscript	SinglePromoterGene
ENST00000239450|protein_coding	PCDHB12	0.13675	1.68564	1.70802	ReferenceTranscript	SinglePromoterGene
ENST00000239666|protein_coding	PDZD11	30.3944	19.524	26.5883	ReferenceTranscript	SinglePromoterGene
ENST00000239690|protein_coding	NUDCD1	15.481	19.3493	27.8016	ReferenceTranscript	SinglePromoterGene
ENST00000239830|protein_coding	CCDC77	0.600375	0.68502	2.23054	KnownAlternativeTranscript	MultiPromoterGene
ENST00000239882|protein_coding	ELF1	1.94	9.76474	10.7341	KnownAlternativeTranscript	MultiPromoterGene
ENST00000239891|protein_coding	ALG5	80.803	80.8842	81.4809	ReferenceTranscript	SinglePromoterGene
ENST00000239906|protein_coding	FAM53C	10.8256	12.0646	14.3435	ReferenceTranscript	SinglePromoterGene
ENST00000239938|protein_coding	EGR1	195.819	132.605	81.8623	ReferenceTranscript	SinglePromoterGene
ENST00000240050|protein_coding	MTERF2	25.493	44.6787	47.7057	ReferenceTranscript	SinglePromoterGene
ENST00000240055|protein_coding	NFYB	19.4806	20.356	22.8104	ReferenceTranscript	SinglePromoterGene
ENST00000240079|protein_coding	WASHC3	36.969	53.1061	66.4569	ReferenceTranscript	SinglePromoterGene
ENST00000240093|protein_coding	FZD3	1.171	1.941	2.29608	ReferenceTranscript	SinglePromoterGene
ENST00000240100|protein_coding	DUSP4	2.22725	3.59848	6.64434	ReferenceTranscript	SinglePromoterGene
ENST00000240185|protein_coding	TARDBP	47.7159	78.0535	84.3148	ReferenceTranscript	SinglePromoterGene
ENST00000240285|protein_coding	RDH10	30.181	20.2007	21.4311	ReferenceTranscript	MultiPromoterGene
ENST00000240328|protein_coding	TBX2	10.9848	12.1807	13.4706	ReferenceTranscript	SinglePromoterGene
ENST00000240364|protein_coding	FAM117A	17.9201	3.8382	3.36788	ReferenceTranscript	SinglePromoterGene
ENST00000240423|protein_coding	NCAPH	4.2175	0.94404	4.46376	ReferenceTranscript	SinglePromoterGene
ENST00000240488|protein_coding	MND1	0.81675	0.94768	4.22036	ReferenceTranscript	MultiPromoterGene
ENST00000240499|protein_coding	ZNF141	19.3024	27.0855	16.2705	ReferenceTranscript	SinglePromoterGene
ENST00000240617|protein_coding	PLBD1	17.8502	21.0353	32.1586	ReferenceTranscript	SinglePromoterGene
ENST00000240618|protein_coding	KLRK1	1.99187	7.30832	2.77094	ReferenceTranscript	SinglePromoterGene
ENST00000240651|protein_coding	PYROXD1	6.88337	7.2054	7.68396	ReferenceTranscript	SinglePromoterGene
ENST00000240662|protein_coding	KCNJ8	20.5745	15.6714	13.264	ReferenceTranscript	MultiPromoterGene
ENST00000240727|protein_coding	ZSCAN18	11.6749	15.518	13.3229	ReferenceTranscript	SinglePromoterGene
ENST00000241041|protein_coding	PEX16	45.9591	51.1084	55.3858	ReferenceTranscript	SinglePromoterGene
ENST00000241051|protein_coding	DEPDC7	53.5032	52.9089	34.3015	ReferenceTranscript	MultiPromoterGene
ENST00000241052|protein_coding	CAT	276.94	187.053	118.129	ReferenceTranscript	SinglePromoterGene
ENST00000241261|protein_coding	TNFSF10	160.543	232.184	188.519	ReferenceTranscript	SinglePromoterGene
ENST00000241305|protein_coding	CPXM2	3.59538	7.27072	4.43828	ReferenceTranscript	SinglePromoterGene
ENST00000241393|protein_coding	CXCR4	22.0349	24.5679	19.373	ReferenceTranscript	SinglePromoterGene
ENST00000241436|protein_coding	POLK	7.92375	6.7168	6.92198	ReferenceTranscript	SinglePromoterGene
ENST00000241453|protein_coding	FLT3	0.478125	1.6542	0.60948	ReferenceTranscript	SinglePromoterGene
ENST00000241463|protein_coding	RASL11A	9.882	4.42152	7.24078	ReferenceTranscript	SinglePromoterGene
ENST00000241502|protein_coding	FYTTD1	50.6981	49.7367	43.2484	ReferenceTranscript	MultiPromoterGene
ENST00000241600|protein_coding	MRPS2	58.4724	22.5961	19.9325	ReferenceTranscript	SinglePromoterGene
ENST00000242057|protein_coding	AHR	19.892	15.2129	16.1034	ReferenceTranscript	MultiPromoterGene
ENST00000242059|protein_coding	SCRN1	3.629	9.50042	8.96638	ReferenceTranscript	SinglePromoterGene
ENST00000242108|protein_coding	EEPD1	7.89338	6.80608	6.44526	ReferenceTranscript	SinglePromoterGene
ENST00000242140|protein_coding	WIPF3	0.308375	0.73068	0.69958	ReferenceTranscript	SinglePromoterGene
ENST00000242208|protein_coding	INHBA	3.2595	5.7672	10.5267	ReferenceTranscript	MultiPromoterGene
ENST00000242257|protein_coding	MRM2	18.2003	17.3641	20.1855	ReferenceTranscript	SinglePromoterGene
ENST00000242275|protein_coding	SLC25A51	16.8849	18.228	21.8903	ReferenceTranscript	SinglePromoterGene
ENST00000242285|protein_coding	CLTA	132.299	77.7361	94.6882	ReferenceTranscript	SinglePromoterGene
ENST00000242375|protein_coding	AKR1D1	103.918	94.9792	42.1407	ReferenceTranscript	SinglePromoterGene
ENST00000242465|protein_coding	SRGN	98.1552	53.6945	31.7104	ReferenceTranscript	MultiPromoterGene
ENST00000242480|protein_coding	EGR2	6.69637	5.62004	3.21398	ReferenceTranscript	SinglePromoterGene
ENST00000242505|protein_coding	FAM149B1	4.08525	3.11816	3.49172	ReferenceTranscript	SinglePromoterGene
ENST00000242576|protein_coding	UNG	2.20887	0.719	5.05314	KnownAlternativeTranscript	MultiPromoterGene
ENST00000242577|protein_coding	DYNLL1	159.23	162.727	263.824	ReferenceTranscript	MultiPromoterGene
ENST00000242591|protein_coding	IFT81	3.0765	6.87378	11.0717	ReferenceTranscript	SinglePromoterGene
ENST00000242592|protein_coding	ACADS	96.8139	47.0893	22.9693	ReferenceTranscript	SinglePromoterGene
ENST00000242607|protein_coding	HVCN1	2.89313	2.86306	1.45912	ReferenceTranscript	MultiPromoterGene
ENST00000242728|protein_coding	BHLHE41	2.11612	9.79234	12.6648	ReferenceTranscript	SinglePromoterGene
ENST00000242729|protein_coding	SSPN	0.40075	1.1309	1.13946	ReferenceTranscript	SinglePromoterGene
ENST00000242737|protein_coding	ITPR2	5.95513	23.123	41.0684	ReferenceTranscript	MultiPromoterGene
ENST00000242776|protein_coding	DDX39A	28.0046	26.8016	43.1702	ReferenceTranscript	SinglePromoterGene
ENST00000242783|protein_coding	PKN1	8.48287	4.19512	5.31584	KnownAlternativeTranscript	MultiPromoterGene
ENST00000242784|protein_coding	TRIR	153.179	100.839	88.2614	ReferenceTranscript	SinglePromoterGene
ENST00000242786|protein_coding	ADGRE5	12.1212	16.5283	12.288	ReferenceTranscript	SinglePromoterGene
ENST00000242796|protein_coding	WDR83	5.68712	6.32836	8.0138	ReferenceTranscript	MultiPromoterGene
ENST00000242804|protein_coding	ZNF442	2.93938	4.31748	4.09748	ReferenceTranscript	SinglePromoterGene
ENST00000242810|protein_coding	KLHL24	58.5501	81.0355	83.0753	ReferenceTranscript	SinglePromoterGene
ENST00000242827|protein_coding	EBPL	270.374	183.736	203.17	ReferenceTranscript	MultiPromoterGene
ENST00000242848|protein_coding	ZC3H13	15.7474	19.0162	17.3388	ReferenceTranscript	MultiPromoterGene
ENST00000243045|protein_coding	ORMDL2	49.3726	31.454	45.8053	ReferenceTranscript	SinglePromoterGene
ENST00000243050|protein_coding	NR4A1	29.4878	15.8801	13.6981	ReferenceTranscript	MultiPromoterGene
ENST00000243077|protein_coding	LRP1	64.5485	26.3839	25.133	KnownAlternativeTranscript	MultiPromoterGene
ENST00000243167|protein_coding	FAAH	41.7624	33.3273	25.6333	ReferenceTranscript	SinglePromoterGene
ENST00000243189|protein_coding	RSRP1	19.2115	15.94	14.2323	ReferenceTranscript	SinglePromoterGene
ENST00000243253|protein_coding	SEC61A1	213.312	97.6399	119.733	ReferenceTranscript	SinglePromoterGene
ENST00000243286|protein_coding	TCEAL3	11.0706	19.9275	14.8772	ReferenceTranscript	SinglePromoterGene
ENST00000243344|protein_coding	TTC21B	22.1038	39.9071	37.8349	ReferenceTranscript	SinglePromoterGene
ENST00000243346|protein_coding	NMI	41.6217	59.5757	58.5276	ReferenceTranscript	SinglePromoterGene
ENST00000243347|protein_coding	TNFAIP6	1.29588	1.37848	1.37364	ReferenceTranscript	SinglePromoterGene
ENST00000243349|protein_coding	ACVR1C	3.94437	3.42484	1.30454	ReferenceTranscript	SinglePromoterGene
ENST00000243389|protein_coding	SLC36A1	7.36263	8.30346	11.0334	ReferenceTranscript	SinglePromoterGene
ENST00000243457|protein_coding	KCNJ2	3.04763	2.06804	2.24614	ReferenceTranscript	SinglePromoterGene
ENST00000243501|protein_coding	PLA2G12A	63.721	62.121	59.3755	ReferenceTranscript	SinglePromoterGene
ENST00000243563|protein_coding	SNRPA	43.7834	19.1115	25.665	ReferenceTranscript	SinglePromoterGene
ENST00000243578|protein_coding	B9D2	2.536	2.2248	2.13204	ReferenceTranscript	SinglePromoterGene
ENST00000243611|protein_coding	C4BPB	216.006	157.301	130.34	ReferenceTranscript	SinglePromoterGene
ENST00000243643|protein_coding	ZNF415	0.999625	2.45726	1.55326	ReferenceTranscript	MultiPromoterGene
ENST00000243644|protein_coding	ZNF350	6.25138	7.68668	7.16434	ReferenceTranscript	SinglePromoterGene
ENST00000243662|protein_coding	RAB38	0.2995	0.8363	0.57978	ReferenceTranscript	SinglePromoterGene
ENST00000243706|protein_coding	HAUS3	14.4556	25.4804	27.9746	ReferenceTranscript	SinglePromoterGene
ENST00000243878|protein_coding	ENKD1	2.08637	0.89636	1.205	ReferenceTranscript	SinglePromoterGene
ENST00000243903|protein_coding	ACTR5	8.4075	8.69806	11.9972	ReferenceTranscript	SinglePromoterGene
ENST00000243918|protein_coding	SYS1	42.5806	23.0739	25.1311	ReferenceTranscript	SinglePromoterGene
ENST00000243924|protein_coding	PI3	0	1.44768	5.45906	ReferenceTranscript	SinglePromoterGene
ENST00000243997|protein_coding	ATP5F1E	382.474	327.526	421.023	ReferenceTranscript	SinglePromoterGene
ENST00000244007|protein_coding	PLCG1	1.72862	1.66866	2.8281	KnownAlternativeTranscript	MultiPromoterGene
ENST00000244020|protein_coding	SRSF6	28.1665	5.99668	6.04834	ReferenceTranscript	SinglePromoterGene
ENST00000244040|protein_coding	RAB22A	27.1016	31.9336	38.7198	ReferenceTranscript	SinglePromoterGene
ENST00000244043|protein_coding	PTGIS	6.89062	8.64164	3.63622	ReferenceTranscript	SinglePromoterGene
ENST00000244050|protein_coding	SNAI1	3.96562	4.3743	3.09724	ReferenceTranscript	SinglePromoterGene
ENST00000244051|protein_coding	MOCS3	11.6911	8.8485	11.1048	ReferenceTranscript	SinglePromoterGene
ENST00000244061|protein_coding	RNF114	45.7593	32.4736	32.1095	ReferenceTranscript	SinglePromoterGene
ENST00000244137|protein_coding	PEPD	72.0975	62.2946	59.9167	ReferenceTranscript	MultiPromoterGene
ENST00000244204|protein_coding	NAGK	26.9924	26.5876	24.235	ReferenceTranscript	SinglePromoterGene
ENST00000244217|protein_coding	MCEE	45.3333	43.9116	38.941	ReferenceTranscript	SinglePromoterGene
ENST00000244221|protein_coding	PAIP2B	73.9453	91.4235	58.0436	ReferenceTranscript	MultiPromoterGene
ENST00000244303|protein_coding	HIF3A	2.78875	1.8282	1.19126	ReferenceTranscript	SinglePromoterGene
ENST00000244364|protein_coding	DST	0.379	1.25328	1.68246	KnownAlternativeTranscript	MultiPromoterGene
ENST00000244496|protein_coding	RRP36	57.3085	18.8364	23.5516	ReferenceTranscript	SinglePromoterGene
ENST00000244519|protein_coding	BTN3A3	3.30687	5.7953	4.26542	ReferenceTranscript	SinglePromoterGene
ENST00000244520|protein_coding	SNRPC	63.7255	46.6903	74.2604	ReferenceTranscript	SinglePromoterGene
ENST00000244527|protein_coding	SLC17A1	8.54763	23.2767	17.8013	ReferenceTranscript	SinglePromoterGene
ENST00000244534|protein_coding	H1-3	52.4859	18.2662	18.0806	ReferenceTranscript	SinglePromoterGene
ENST00000244565|protein_coding	UNC5CL	10.9124	36.0693	28.7304	ReferenceTranscript	SinglePromoterGene
ENST00000244571|protein_coding	AARS2	12.0896	9.58538	13.7653	ReferenceTranscript	SinglePromoterGene
ENST00000244573|protein_coding	H1-1	16.5995	6.81806	20.5981	ReferenceTranscript	SinglePromoterGene
ENST00000244601|protein_coding	HIST1H2BG	55.915	1.88296	3.70708	ReferenceTranscript	SinglePromoterGene
ENST00000244711|protein_coding	MEA1	18.4541	18.6753	24.9696	ReferenceTranscript	SinglePromoterGene
ENST00000244728|protein_coding	COL21A1	0.84225	2.0346	2.53382	ReferenceTranscript	SinglePromoterGene
ENST00000244741|protein_coding	CDKN1A	104.226	127.46	127.923	ReferenceTranscript	MultiPromoterGene
ENST00000244745|protein_coding	SOX4	12.1982	15.5105	39.5013	ReferenceTranscript	SinglePromoterGene
ENST00000244769|protein_coding	ATXN1	35.2482	55.5746	54.562	ReferenceTranscript	MultiPromoterGene
ENST00000244869|protein_coding	EREG	0.1245	1.48758	2.89826	ReferenceTranscript	SinglePromoterGene
ENST00000245105|protein_coding	SH3TC1	19.8849	16.5396	12.7242	ReferenceTranscript	SinglePromoterGene
ENST00000245157|protein_coding	BBS2	23.7906	32.04	36.5882	ReferenceTranscript	SinglePromoterGene
ENST00000245185|protein_coding	MT2A	0.77325	1.09026	0.3572	KnownAlternativeTranscript	MultiPromoterGene
ENST00000245206|protein_coding	GOT2	314.205	306.263	227.356	ReferenceTranscript	SinglePromoterGene
ENST00000245222|protein_coding	SPHK2	2.5865	2.44158	4.76922	KnownAlternativeTranscript	MultiPromoterGene
ENST00000245304|protein_coding	RAP2A	11.8634	4.52772	7.0468	ReferenceTranscript	SinglePromoterGene
ENST00000245414|protein_coding	IRF1	31.9823	33.2771	24.835	ReferenceTranscript	SinglePromoterGene
ENST00000245451|protein_coding	BMP4	2.42925	2.50702	8.91278	ReferenceTranscript	MultiPromoterGene
ENST00000245457|protein_coding	PTGER2	5.28025	4.21864	2.29766	ReferenceTranscript	SinglePromoterGene
ENST00000245479|protein_coding	SOX9	3.84938	5.9798	8.2899	ReferenceTranscript	SinglePromoterGene
ENST00000245543|protein_coding	ARMC7	11.7664	9.6724	11.4606	ReferenceTranscript	SinglePromoterGene
ENST00000245544|protein_coding	NUP85	19.1226	20.6766	24.349	ReferenceTranscript	SinglePromoterGene
ENST00000245615|protein_coding	MBOAT7	34.4375	16.5621	20.0336	ReferenceTranscript	SinglePromoterGene
ENST00000245663|protein_coding	ZBTB46	1.44825	1.1873	0.77348	ReferenceTranscript	SinglePromoterGene
ENST00000245680|protein_coding	SLC35F5	59.296	44.1804	48.5798	ReferenceTranscript	SinglePromoterGene
ENST00000245787|protein_coding	INSIG2	36.7941	52.8893	49.0533	ReferenceTranscript	SinglePromoterGene
ENST00000245796|protein_coding	PSD4	2.88187	0.96228	0.36406	KnownAlternativeTranscript	MultiPromoterGene
ENST00000245812|protein_coding	ALKBH7	101.691	41.9093	37.6171	ReferenceTranscript	SinglePromoterGene
ENST00000245817|protein_coding	TNFSF9	1.27463	0.83502	0.85358	ReferenceTranscript	SinglePromoterGene
ENST00000245838|protein_coding	THOC2	25.7245	38.9808	45.0129	ReferenceTranscript	MultiPromoterGene
ENST00000245857|protein_coding	RPL23	124.815	2.2805	1.8882	ReferenceTranscript	MultiPromoterGene
ENST00000245907|protein_coding	C3	3853.15	2383.52	2192.34	ReferenceTranscript	MultiPromoterGene
ENST00000245908|protein_coding	SH2D3A	0.29425	1.7718	1.1552	ReferenceTranscript	SinglePromoterGene
ENST00000245932|protein_coding	VASP	61.3243	49.9988	54.2111	ReferenceTranscript	MultiPromoterGene
ENST00000245934|protein_coding	SYMPK	33.4015	32.2713	38.9773	ReferenceTranscript	SinglePromoterGene
ENST00000245960|protein_coding	CDC25B	6.37275	12.0415	9.59264	ReferenceTranscript	MultiPromoterGene
ENST00000246006|protein_coding	CD93	12.6444	8.36976	10.0685	ReferenceTranscript	SinglePromoterGene
ENST00000246024|protein_coding	TMX4	23.153	8.34504	9.67202	ReferenceTranscript	SinglePromoterGene
ENST00000246041|protein_coding	AP5S1	12.9614	7.2325	7.44154	ReferenceTranscript	SinglePromoterGene
ENST00000246043|protein_coding	RRBP1	1.01212	5.04226	2.38648	KnownAlternativeTranscript	MultiPromoterGene
ENST00000246069|protein_coding	DSTN	168.324	157.596	170.204	ReferenceTranscript	SinglePromoterGene
ENST00000246071|protein_coding	SNRPB2	64.0868	50.8718	60.1145	ReferenceTranscript	SinglePromoterGene
ENST00000246080|protein_coding	TCF15	0.677375	0.79998	1.72166	ReferenceTranscript	SinglePromoterGene
ENST00000246112|protein_coding	TLE6	0.610125	0.7499	1.73916	ReferenceTranscript	SinglePromoterGene
ENST00000246117|protein_coding	NCLN	34.1041	15.7704	18.0499	ReferenceTranscript	SinglePromoterGene
ENST00000246151|protein_coding	PITHD1	25.8266	16.3705	14.6126	ReferenceTranscript	SinglePromoterGene
ENST00000246190|protein_coding	NECAB3	18.6205	12.5509	29.0137	ReferenceTranscript	SinglePromoterGene
ENST00000246194|protein_coding	RALY	60.2997	38.2854	52.9489	ReferenceTranscript	SinglePromoterGene
ENST00000246229|protein_coding	PLAGL2	8.72912	4.63022	4.80914	ReferenceTranscript	SinglePromoterGene
ENST00000246337|protein_coding	UROD	109.457	97.8513	102.206	ReferenceTranscript	MultiPromoterGene
ENST00000246505|protein_coding	PCID2	31.37	28.1514	28.38	ReferenceTranscript	SinglePromoterGene
ENST00000246529|protein_coding	LRFN3	4.187	1.90208	2.58884	ReferenceTranscript	SinglePromoterGene
ENST00000246532|protein_coding	IGFLR1	4.20875	7.61322	5.09738	KnownAlternativeTranscript	MultiPromoterGene
ENST00000246535|protein_coding	PDCD2L	12.3893	10.1682	15.052	ReferenceTranscript	SinglePromoterGene
ENST00000246548|protein_coding	UBA2	50.2434	30.2244	35.4929	ReferenceTranscript	SinglePromoterGene
ENST00000246551|protein_coding	HCST	15.5604	19.9192	11.6962	ReferenceTranscript	SinglePromoterGene
ENST00000246657|protein_coding	CCR7	0.192625	2.39686	1.14526	ReferenceTranscript	SinglePromoterGene
ENST00000246672|protein_coding	NR1D1	25.6226	21.1255	19.0179	ReferenceTranscript	SinglePromoterGene
ENST00000246747|protein_coding	ARL2	20.9661	18.5123	23.6943	ReferenceTranscript	SinglePromoterGene
ENST00000246784|protein_coding	BCL2L12	18.8468	10.3109	13.4821	ReferenceTranscript	SinglePromoterGene
ENST00000246792|protein_coding	RRAS	35.4299	25.223	24.8905	ReferenceTranscript	SinglePromoterGene
ENST00000246794|protein_coding	PRRG2	2.72337	6.15878	3.08492	ReferenceTranscript	SinglePromoterGene
ENST00000246802|protein_coding	NOP53	14.9421	9.2187	9.27742	ReferenceTranscript	SinglePromoterGene
ENST00000246868|protein_coding	SBDS	102.73	99.3518	93.1589	ReferenceTranscript	SinglePromoterGene
ENST00000246912|protein_coding	MLX	53.1698	46.9141	54.1484	ReferenceTranscript	SinglePromoterGene
ENST00000246914|protein_coding	WNK4	3.45962	0.63932	3.52504	ReferenceTranscript	SinglePromoterGene
ENST00000246957|protein_coding	TRAP1	133.689	108.83	119.63	ReferenceTranscript	SinglePromoterGene
ENST00000247001|protein_coding	SUGP1	5.81212	5.03888	5.99478	ReferenceTranscript	SinglePromoterGene
ENST00000247003|protein_coding	DDX49	32.4053	28.6831	40.4802	ReferenceTranscript	SinglePromoterGene
ENST00000247020|protein_coding	SDF2	47.4374	48.0652	54.0606	ReferenceTranscript	SinglePromoterGene
ENST00000247026|protein_coding	NSRP1	49.2735	92.3409	99.4662	ReferenceTranscript	SinglePromoterGene
ENST00000247161|protein_coding	ELK1	27.409	20.5905	18.9147	ReferenceTranscript	SinglePromoterGene
ENST00000247178|protein_coding	ATG14	19.5992	26.6718	29.9213	ReferenceTranscript	SinglePromoterGene
ENST00000247191|protein_coding	DLGAP5	2.54987	1.83018	8.1872	ReferenceTranscript	SinglePromoterGene
ENST00000247194|protein_coding	L3HYPDH	27.9239	40.8043	46.507	ReferenceTranscript	MultiPromoterGene
ENST00000247225|protein_coding	SGPP1	37.4866	26.9644	22.7197	ReferenceTranscript	SinglePromoterGene
ENST00000247270|protein_coding	EVI2A	3.09737	2.6534	1.9044	ReferenceTranscript	SinglePromoterGene
ENST00000247452|protein_coding	MAGEC2	0	0.33512	12.0895	ReferenceTranscript	SinglePromoterGene
ENST00000247461|protein_coding	CANX	477.881	522.038	739.308	ReferenceTranscript	MultiPromoterGene
ENST00000247470|protein_coding	PYCARD	18.3392	21.4002	26.4556	ReferenceTranscript	SinglePromoterGene
ENST00000247655|protein_coding	COX7C	221.991	148.16	175.422	ReferenceTranscript	SinglePromoterGene
ENST00000247668|protein_coding	TRAF2	5.647	11.8406	14.3179	ReferenceTranscript	SinglePromoterGene
ENST00000247706|protein_coding	ABHD8	21.3489	20.2072	23.605	ReferenceTranscript	SinglePromoterGene
ENST00000247815|protein_coding	HELB	2.86325	8.01248	5.67076	ReferenceTranscript	SinglePromoterGene
ENST00000247833|protein_coding	RAB3IP	14.4319	13.2243	15.692	ReferenceTranscript	MultiPromoterGene
ENST00000247843|protein_coding	YEATS4	12.8575	10.1364	12.1024	ReferenceTranscript	SinglePromoterGene
ENST00000247933|protein_coding	IDUA	8.72325	10.5334	16.1734	ReferenceTranscript	SinglePromoterGene
ENST00000247956|protein_coding	ZNF317	11.3061	7.7602	7.76026	ReferenceTranscript	SinglePromoterGene
ENST00000247970|protein_coding	PIN1	59.2593	73.1833	88.271	ReferenceTranscript	SinglePromoterGene
ENST00000248041|protein_coding	CYP4F11	34.1761	22.074	29.2059	KnownAlternativeTranscript	MultiPromoterGene
ENST00000248071|protein_coding	KLF2	27.0891	11.7823	10.7987	ReferenceTranscript	SinglePromoterGene
ENST00000248076|protein_coding	F2RL3	0.14825	0.7305	1.97338	ReferenceTranscript	SinglePromoterGene
ENST00000248089|protein_coding	HCFC1R1	49.6909	22.9681	40.2415	ReferenceTranscript	SinglePromoterGene
ENST00000248114|protein_coding	GFER	18.8049	5.71448	6.10946	ReferenceTranscript	MultiPromoterGene
ENST00000248139|protein_coding	RAB40C	8.50625	10.1181	9.63878	ReferenceTranscript	SinglePromoterGene
ENST00000248142|protein_coding	WDR24	11.1612	4.53366	5.79354	ReferenceTranscript	SinglePromoterGene
ENST00000248211|protein_coding	ZNF10	6.78838	11.7261	10.0871	ReferenceTranscript	SinglePromoterGene
ENST00000248244|protein_coding	TICAM1	25.8019	31.1354	33.7347	ReferenceTranscript	SinglePromoterGene
ENST00000248248|protein_coding	MON1B	32.4054	30.5387	30.2395	ReferenceTranscript	SinglePromoterGene
ENST00000248306|protein_coding	METTL25	12.9868	15.4925	13.4372	ReferenceTranscript	SinglePromoterGene
ENST00000248342|protein_coding	EIF3K	172.709	169.599	206.315	ReferenceTranscript	SinglePromoterGene
ENST00000248378|protein_coding	EMC6	50.83	42.1122	47.6256	ReferenceTranscript	SinglePromoterGene
ENST00000248437|protein_coding	TUBA4A	44.7115	23.4834	30.6175	ReferenceTranscript	SinglePromoterGene
ENST00000248444|protein_coding	VIL1	27.8283	9.20758	29.2144	ReferenceTranscript	SinglePromoterGene
ENST00000248484|protein_coding	TNFRSF19	0.04125	0.2223	1.8626	KnownAlternativeTranscript	MultiPromoterGene
ENST00000248564|protein_coding	GNG11	54.3751	44.4194	37.5153	ReferenceTranscript	MultiPromoterGene
ENST00000248594|protein_coding	PTPN12	8.17662	8.88988	9.70728	ReferenceTranscript	MultiPromoterGene
ENST00000248598|protein_coding	FGL2	41.5585	71.833	37.633	ReferenceTranscript	SinglePromoterGene
ENST00000248600|protein_coding	STYXL1	17.2625	16.2947	19.8435	ReferenceTranscript	SinglePromoterGene
ENST00000248633|protein_coding	PEX1	35.7365	45.8378	49.8671	ReferenceTranscript	SinglePromoterGene
ENST00000248706|protein_coding	RASL11B	0.439875	2.88204	1.25622	ReferenceTranscript	SinglePromoterGene
ENST00000248846|protein_coding	TUBGCP6	10.7846	7.78126	8.67988	ReferenceTranscript	SinglePromoterGene
ENST00000248879|protein_coding	DGCR6L	36.0585	23.1467	18.7088	ReferenceTranscript	SinglePromoterGene
ENST00000248901|protein_coding	CYTH4	2.84025	10.2388	7.08932	ReferenceTranscript	SinglePromoterGene
ENST00000248929|protein_coding	SGSM3	40.1719	39.5149	44.5759	ReferenceTranscript	SinglePromoterGene
ENST00000248935|protein_coding	GSTT1	80.014	79.9247	81.6073	ReferenceTranscript	SinglePromoterGene
ENST00000248958|protein_coding	SDF2L1	58.1964	45.4518	63.3489	ReferenceTranscript	SinglePromoterGene
ENST00000248975|protein_coding	YWHAH	94.7941	116.27	139.49	ReferenceTranscript	SinglePromoterGene
ENST00000249014|protein_coding	CDC42EP1	61.5349	17.1622	16.0464	ReferenceTranscript	SinglePromoterGene
ENST00000249042|protein_coding	TST	119.837	82.73	76.0176	ReferenceTranscript	MultiPromoterGene
ENST00000249064|protein_coding	CCDC117	43.8554	36.0226	43.6067	ReferenceTranscript	SinglePromoterGene
ENST00000249071|protein_coding	RAC2	40.9734	30.4578	15.0344	ReferenceTranscript	SinglePromoterGene
ENST00000249075|protein_coding	LIF	2.00237	2.95746	2.52404	ReferenceTranscript	SinglePromoterGene
ENST00000249116|protein_coding	APOBEC3A	2.36125	0.85704	0.59264	ReferenceTranscript	MultiPromoterGene
ENST00000249299|protein_coding	LSM8	49.0161	55.5218	73.032	ReferenceTranscript	SinglePromoterGene
ENST00000249344|protein_coding	STRIP2	0.79775	0.46954	3.5031	ReferenceTranscript	SinglePromoterGene
ENST00000249356|protein_coding	DNAJB9	171.247	172.479	160.058	ReferenceTranscript	SinglePromoterGene
ENST00000249373|protein_coding	SMO	12.784	13.244	19.568	ReferenceTranscript	SinglePromoterGene
ENST00000249396|protein_coding	SIRT2	58.2088	45.69	44.7619	ReferenceTranscript	SinglePromoterGene
ENST00000249442|protein_coding	MTX2	41.5187	36.2867	42.105	ReferenceTranscript	SinglePromoterGene
ENST00000249647|protein_coding	SNAP23	61.0336	67.7047	76.0287	ReferenceTranscript	SinglePromoterGene
ENST00000249700|protein_coding	TMOD2	1.648	2.12346	3.43668	ReferenceTranscript	SinglePromoterGene
ENST00000249749|protein_coding	DLL4	7.15375	6.99504	11.8488	ReferenceTranscript	SinglePromoterGene
ENST00000249750|protein_coding	ALDH1A2	0.659875	1.23904	0.57212	KnownAlternativeTranscript	MultiPromoterGene
ENST00000249806|protein_coding	CLN6	17.3526	5.7404	8.24592	ReferenceTranscript	SinglePromoterGene
ENST00000249842|protein_coding	ISLR	7.93975	11.1487	4.88598	ReferenceTranscript	MultiPromoterGene
ENST00000249861|protein_coding	THAP10	1.5375	1.231	1.75344	ReferenceTranscript	SinglePromoterGene
ENST00000249883|protein_coding	AMOTL2	16.7891	17.0944	11.8794	ReferenceTranscript	SinglePromoterGene
ENST00000249910|protein_coding	MBD4	42.3357	60.8166	49.8073	ReferenceTranscript	SinglePromoterGene
ENST00000249923|protein_coding	COPB1	86.3342	66.2506	73.645	ReferenceTranscript	SinglePromoterGene
ENST00000250024|protein_coding	E2F8	0.04125	0.30354	2.62966	ReferenceTranscript	MultiPromoterGene
ENST00000250101|protein_coding	TXNDC17	110.938	97.8967	111.721	ReferenceTranscript	SinglePromoterGene
ENST00000250113|protein_coding	FXR2	10.5456	13.1024	12.8303	ReferenceTranscript	SinglePromoterGene
ENST00000250124|protein_coding	MPDU1	65.5751	49.0977	45.8104	ReferenceTranscript	SinglePromoterGene
ENST00000250160|protein_coding	CCN4	6.09713	10.264	9.02554	ReferenceTranscript	SinglePromoterGene
ENST00000250237|protein_coding	QTRT1	25.4286	25.076	29.9249	ReferenceTranscript	SinglePromoterGene
ENST00000250263|protein_coding	ERI1	19.514	31.1508	33.057	ReferenceTranscript	SinglePromoterGene
ENST00000250340|protein_coding	CLEC11A	7.82012	14.3036	9.42536	ReferenceTranscript	SinglePromoterGene
ENST00000250378|protein_coding	CMA1	0.053	0.87456	0.65218	ReferenceTranscript	SinglePromoterGene
ENST00000250405|protein_coding	BCL2L2	16.0206	11.3334	11.7992	ReferenceTranscript	SinglePromoterGene
ENST00000250416|protein_coding	PARP2	16.1204	19.5068	23.2605	ReferenceTranscript	SinglePromoterGene
ENST00000250448|protein_coding	FOXA1	25.6371	7.15472	6.25054	ReferenceTranscript	SinglePromoterGene
ENST00000250454|protein_coding	EAPP	67.034	81.4655	77.7295	ReferenceTranscript	SinglePromoterGene
ENST00000250457|protein_coding	EGLN3	2.654	13.9173	15.5378	ReferenceTranscript	SinglePromoterGene
ENST00000250495|protein_coding	NEDD8	107.83	102.833	131.702	ReferenceTranscript	SinglePromoterGene
ENST00000250498|protein_coding	DAD1	224.447	188.987	253.406	ReferenceTranscript	SinglePromoterGene
ENST00000250535|protein_coding	CDO1	210.082	249.141	193.73	ReferenceTranscript	MultiPromoterGene
ENST00000250559|protein_coding	RAP1B	16.9064	18.2175	18.4508	ReferenceTranscript	SinglePromoterGene
ENST00000250617|protein_coding	ARHGEF6	4.10088	10.2354	5.43224	ReferenceTranscript	MultiPromoterGene
ENST00000250784|protein_coding	RPS4Y1	31.8059	101.505	92.091	ReferenceTranscript	SinglePromoterGene
ENST00000250896|protein_coding	MKNK2	48.3519	23.5357	22.6962	ReferenceTranscript	MultiPromoterGene
ENST00000250916|protein_coding	KLF16	18.8329	6.5878	4.91508	ReferenceTranscript	SinglePromoterGene
ENST00000250974|protein_coding	ABHD17A	16.539	14.255	16.7355	ReferenceTranscript	SinglePromoterGene
ENST00000251020|protein_coding	SALL1	21.6109	17.1948	9.7901	ReferenceTranscript	SinglePromoterGene
ENST00000251047|protein_coding	LMAN1	281.173	288.233	270.754	ReferenceTranscript	SinglePromoterGene
ENST00000251108|protein_coding	CDADC1	22.9157	35.9055	29.9748	ReferenceTranscript	SinglePromoterGene
ENST00000251166|protein_coding	CORO7	8.95613	6.89078	6.88178	ReferenceTranscript	SinglePromoterGene
ENST00000251241|protein_coding	DHX40	18.1113	16.2189	18.8434	ReferenceTranscript	SinglePromoterGene
ENST00000251250|protein_coding	DTWD1	23.745	29.1706	28.1889	ReferenceTranscript	SinglePromoterGene
ENST00000251268|protein_coding	MEGF8	6.86387	2.68658	3.18324	ReferenceTranscript	SinglePromoterGene
ENST00000251269|protein_coding	ZNF221	3.48525	7.51538	9.7793	ReferenceTranscript	SinglePromoterGene
ENST00000251296|protein_coding	IGSF21	0.7555	1.14876	0.7828	ReferenceTranscript	SinglePromoterGene
ENST00000251363|protein_coding	CERS4	36.1685	19.9117	22.0238	ReferenceTranscript	SinglePromoterGene
ENST00000251390|protein_coding	LILRA3	2.56938	1.4897	0.49082	ReferenceTranscript	SinglePromoterGene
ENST00000251412|protein_coding	TUBG2	10.334	11.0239	15.3434	ReferenceTranscript	SinglePromoterGene
ENST00000251413|protein_coding	TUBG1	47.6075	29.1118	49.6399	ReferenceTranscript	SinglePromoterGene
ENST00000251496|protein_coding	NCAPG	3.29863	2.3012	13.9696	ReferenceTranscript	SinglePromoterGene
ENST00000251507|protein_coding	RABGAP1L	17.6777	21.2895	21.8066	ReferenceTranscript	MultiPromoterGene
ENST00000251546|protein_coding	FBXO44	0.07975	0.44926	0.67724	KnownAlternativeTranscript	MultiPromoterGene
ENST00000251566|protein_coding	UGT2A3	34.9946	34.4788	31.5535	ReferenceTranscript	MultiPromoterGene
ENST00000251582|protein_coding	ADAMTS2	22.3373	8.58316	4.6318	ReferenceTranscript	SinglePromoterGene
ENST00000251588|protein_coding	CIAO3	13.6233	8.70068	9.61926	ReferenceTranscript	SinglePromoterGene
ENST00000251607|protein_coding	TRNT1	16.8573	23.8155	26.7272	ReferenceTranscript	SinglePromoterGene
ENST00000251630|protein_coding	PDGFRL	0.64875	0.69518	1.80196	ReferenceTranscript	SinglePromoterGene
ENST00000251642|protein_coding	DHX58	5.58738	5.00336	3.64994	ReferenceTranscript	SinglePromoterGene
ENST00000251691|protein_coding	ARFGEF3	0.191125	1.10526	5.3453	ReferenceTranscript	SinglePromoterGene
ENST00000251749|transcribed_unprocessed_pseudogene	TXLNG2P	10.4947	28.457	24.2127	ReferenceTranscript	MultiPromoterGene
ENST00000251775|protein_coding	SNX4	100.462	112.104	113.163	ReferenceTranscript	SinglePromoterGene
ENST00000251809|protein_coding	SPAG1	9.44	14.6568	13.5685	ReferenceTranscript	SinglePromoterGene
ENST00000251864|protein_coding	TDRD1	0.3065	1.71076	1.055	ReferenceTranscript	SinglePromoterGene
ENST00000251900|protein_coding	SCML2	2.23087	0.7073	1.78824	ReferenceTranscript	SinglePromoterGene
ENST00000251968|protein_coding	TSG101	44.5454	46.8098	53.4585	ReferenceTranscript	SinglePromoterGene
ENST00000251973|protein_coding	CARD10	12.8187	10.3974	14.2732	ReferenceTranscript	SinglePromoterGene
ENST00000252011|protein_coding	DHX35	9.55638	15.6748	18.6678	ReferenceTranscript	SinglePromoterGene
ENST00000252015|protein_coding	TRPC4AP	77.9359	113.216	127.575	ReferenceTranscript	SinglePromoterGene
ENST00000252032|protein_coding	C20orf194	4.28087	5.43048	5.12972	ReferenceTranscript	SinglePromoterGene
ENST00000252050|protein_coding	CUL9	6.135	10.4836	14.2767	ReferenceTranscript	SinglePromoterGene
ENST00000252085|protein_coding	PCDHGA12	3.27637	5.41576	2.90584	ReferenceTranscript	SinglePromoterGene
ENST00000252100|protein_coding	TMCO6	25.3821	22.8898	27.7155	ReferenceTranscript	SinglePromoterGene
ENST00000252102|protein_coding	NDUFA2	168.688	101.334	128.231	ReferenceTranscript	SinglePromoterGene
ENST00000252137|protein_coding	ESS2	6.58887	4.05248	4.43022	ReferenceTranscript	SinglePromoterGene
ENST00000252211|protein_coding	ZKSCAN3	3.63462	7.0441	10.9489	ReferenceTranscript	SinglePromoterGene
ENST00000252268|protein_coding	DPF2	18.4511	15.8896	18.8228	ReferenceTranscript	SinglePromoterGene
ENST00000252453|protein_coding	ANGPTL8	76.0019	58.004	48.0663	ReferenceTranscript	SinglePromoterGene
ENST00000252456|protein_coding	CNN1	2.94612	2.49224	2.59884	ReferenceTranscript	SinglePromoterGene
ENST00000252483|protein_coding	NECTIN2	96.7381	99.381	108.445	ReferenceTranscript	SinglePromoterGene
ENST00000252486|protein_coding	APOE	2655.52	5173.43	7127.04	ReferenceTranscript	MultiPromoterGene
ENST00000252487|protein_coding	TOMM40	4.32663	2.68694	3.55012	ReferenceTranscript	MultiPromoterGene
ENST00000252490|protein_coding	APOC2	786.954	630.267	684.397	ReferenceTranscript	MultiPromoterGene
ENST00000252506|protein_coding	GADD45G	163.756	90.2659	54.9404	ReferenceTranscript	SinglePromoterGene
ENST00000252512|protein_coding	XPO7	18.4571	13.1755	11.6499	ReferenceTranscript	SinglePromoterGene
ENST00000252519|protein_coding	ACE2	2.83488	9.87024	10.5797	ReferenceTranscript	MultiPromoterGene
ENST00000252530|protein_coding	FAM98C	20.3849	18.048	20.69	ReferenceTranscript	SinglePromoterGene
ENST00000252542|protein_coding	SAFB2	36.9755	44.1546	44.1248	ReferenceTranscript	SinglePromoterGene
ENST00000252590|protein_coding	PLVAP	11.8725	36.6412	75.5611	ReferenceTranscript	SinglePromoterGene
ENST00000252595|protein_coding	SLC27A1	4.761	5.8544	5.63042	ReferenceTranscript	SinglePromoterGene
ENST00000252597|protein_coding	USHBP1	1.587	1.9924	2.09896	ReferenceTranscript	SinglePromoterGene
ENST00000252599|protein_coding	COLGALT1	43.3929	39.0183	55.8161	ReferenceTranscript	SinglePromoterGene
ENST00000252602|protein_coding	MRPL34	140.581	98.6703	88.2903	ReferenceTranscript	SinglePromoterGene
ENST00000252603|protein_coding	PGLS	48.7439	19.2639	21.7916	ReferenceTranscript	SinglePromoterGene
ENST00000252622|protein_coding	LSM7	13.271	6.12302	7.64292	ReferenceTranscript	SinglePromoterGene
ENST00000252655|protein_coding	RSPH3	8.34325	8.50858	7.71372	ReferenceTranscript	SinglePromoterGene
ENST00000252674|protein_coding	MLLT1	14.0599	5.8985	6.22116	ReferenceTranscript	SinglePromoterGene
ENST00000252699|protein_coding	ACTN4	182.779	311.238	410.424	ReferenceTranscript	SinglePromoterGene
ENST00000252744|protein_coding	ZSWIM6	12.537	16.0446	11.1324	ReferenceTranscript	SinglePromoterGene
ENST00000252785|protein_coding	SCO2	23.5396	14.9484	12.7138	ReferenceTranscript	MultiPromoterGene
ENST00000252804|protein_coding	PXDN	37.9017	37.0805	28.9132	ReferenceTranscript	SinglePromoterGene
ENST00000252809|protein_coding	GDF15	48.9092	40.1794	42.8299	ReferenceTranscript	SinglePromoterGene
ENST00000252818|protein_coding	JUND	188.954	154.02	159.157	ReferenceTranscript	MultiPromoterGene
ENST00000252825|protein_coding	HRC	1.65663	1.41604	1.10602	ReferenceTranscript	SinglePromoterGene
ENST00000252826|protein_coding	TRPM4	1.02313	1.7503	1.75634	KnownAlternativeTranscript	MultiPromoterGene
ENST00000252840|protein_coding	ZNF557	6.9895	10.267	11.1657	ReferenceTranscript	SinglePromoterGene
ENST00000252854|protein_coding	OLFM1	1.5185	0.60436	0.17136	ReferenceTranscript	SinglePromoterGene
ENST00000252891|protein_coding	NUMBL	2.2015	1.24408	1.36162	ReferenceTranscript	SinglePromoterGene
ENST00000252945|protein_coding	CYP2E1	1759.91	1199.87	915.673	ReferenceTranscript	MultiPromoterGene
ENST00000252979|protein_coding	ZNF337	9.78175	13.7959	16.7048	ReferenceTranscript	SinglePromoterGene
ENST00000252992|protein_coding	CEP85	6.18012	4.99588	6.6466	ReferenceTranscript	SinglePromoterGene
ENST00000252996|protein_coding	TAF4	8.99662	6.53678	7.58218	ReferenceTranscript	SinglePromoterGene
ENST00000252999|protein_coding	LAMA5	19.427	27.3527	37.53	ReferenceTranscript	SinglePromoterGene
ENST00000253003|protein_coding	ADRM1	125.272	112.598	143.008	ReferenceTranscript	SinglePromoterGene
ENST00000253023|protein_coding	UBE2M	25.7999	4.67566	7.05604	ReferenceTranscript	SinglePromoterGene
ENST00000253031|protein_coding	YIPF2	40.2459	29.1888	30.0845	ReferenceTranscript	SinglePromoterGene
ENST00000253039|protein_coding	EIF2S3	15.3203	3.0413	5.91976	ReferenceTranscript	SinglePromoterGene
ENST00000253047|protein_coding	TMEM160	32.1973	21.837	26.9992	ReferenceTranscript	SinglePromoterGene
ENST00000253048|protein_coding	ZC3H4	4.72063	2.75946	3.22102	KnownAlternativeTranscript	MultiPromoterGene
ENST00000253055|protein_coding	MAP3K10	1.279	0.62488	1.25048	ReferenceTranscript	SinglePromoterGene
ENST00000253063|protein_coding	SESN2	19.6379	12.0516	12.6525	ReferenceTranscript	SinglePromoterGene
ENST00000253083|protein_coding	HIP1R	16.5406	15.8359	18.5685	ReferenceTranscript	MultiPromoterGene
ENST00000253107|protein_coding	PPAN	25.0189	17.3601	17.7756	ReferenceTranscript	SinglePromoterGene
ENST00000253108|protein_coding	EIF3G	85.7548	60.3046	67.7939	ReferenceTranscript	SinglePromoterGene
ENST00000253109|protein_coding	ANGPTL6	21.614	18.5148	2.68932	ReferenceTranscript	MultiPromoterGene
ENST00000253110|protein_coding	SHFL	104.937	109.478	88.1135	ReferenceTranscript	MultiPromoterGene
ENST00000253115|protein_coding	ZNF426	4.82075	8.1761	7.45484	ReferenceTranscript	SinglePromoterGene
ENST00000253122|protein_coding	SLC6A8	14.6965	1.76156	2.86506	ReferenceTranscript	SinglePromoterGene
ENST00000253144|protein_coding	ZNF331	0.1	0.6076	4.38494	KnownAlternativeTranscript	MultiPromoterGene
ENST00000253193|protein_coding	LRP3	14.8375	1.33436	0.7916	ReferenceTranscript	SinglePromoterGene
ENST00000253233|protein_coding	C12orf65	23.8564	27.681	32.1534	ReferenceTranscript	SinglePromoterGene
ENST00000253237|protein_coding	GRWD1	25.7772	19.8978	23.5242	ReferenceTranscript	SinglePromoterGene
ENST00000253247|protein_coding	NOL11	26.4334	26.3476	33.4494	ReferenceTranscript	SinglePromoterGene
ENST00000253270|protein_coding	SLC35D2	53.0518	58.5527	65.9302	ReferenceTranscript	SinglePromoterGene
ENST00000253329|protein_coding	PPIL4	23.3834	29.7971	25.5587	ReferenceTranscript	SinglePromoterGene
ENST00000253332|protein_coding	AKAP12	5.20863	1.68354	0.7806	KnownAlternativeTranscript	MultiPromoterGene
ENST00000253363|protein_coding	RBM39	150.554	199.059	219.969	ReferenceTranscript	MultiPromoterGene
ENST00000253382|protein_coding	ACSS2	50.3961	33.6006	36.8326	ReferenceTranscript	MultiPromoterGene
ENST00000253407|protein_coding	C1QL1	0.245625	1.38042	16.2729	ReferenceTranscript	SinglePromoterGene
ENST00000253410|protein_coding	HIGD1B	0	0.31842	1.30784	ReferenceTranscript	SinglePromoterGene
ENST00000253413|protein_coding	ATP6V1E1	127.615	165.235	226.652	ReferenceTranscript	SinglePromoterGene
ENST00000253452|protein_coding	COX4I1	245.591	188.566	180.042	ReferenceTranscript	MultiPromoterGene
ENST00000253457|protein_coding	EMC8	17.3208	9.24726	10.4458	ReferenceTranscript	SinglePromoterGene
ENST00000253458|protein_coding	GSE1	4.08088	2.7766	2.32126	KnownAlternativeTranscript	MultiPromoterGene
ENST00000253462|protein_coding	GINS2	4.18213	2.98542	5.82126	ReferenceTranscript	SinglePromoterGene
ENST00000253496|protein_coding	F12	167.545	186.409	141.386	ReferenceTranscript	MultiPromoterGene
ENST00000253669|protein_coding	HAUS8	6.39275	8.66762	8.27798	ReferenceTranscript	SinglePromoterGene
ENST00000253673|protein_coding	ADGRE3	1.53363	1.93792	1.1232	ReferenceTranscript	SinglePromoterGene
ENST00000253686|protein_coding	MRPS25	69.6994	66.2663	61.9566	ReferenceTranscript	SinglePromoterGene
ENST00000253693|protein_coding	CAPN7	21.9169	24.4574	21.9428	ReferenceTranscript	SinglePromoterGene
ENST00000253699|protein_coding	RBSN	10.9449	12.6663	13.4886	ReferenceTranscript	SinglePromoterGene
ENST00000253727|protein_coding	NR1H2	32.3502	18.3953	18.5568	ReferenceTranscript	SinglePromoterGene
ENST00000253778|protein_coding	GFPT2	1.1255	3.69332	2.62532	ReferenceTranscript	SinglePromoterGene
ENST00000253788|protein_coding	RPL27	76.5625	31.084	42.5847	ReferenceTranscript	SinglePromoterGene
ENST00000253794|protein_coding	VPS25	48.8442	28.8203	36.8231	ReferenceTranscript	SinglePromoterGene
ENST00000253801|protein_coding	G6PC	314.893	315.529	282.454	ReferenceTranscript	SinglePromoterGene
ENST00000253812|protein_coding	PCDHGA3	1.85137	1.77396	2.69034	ReferenceTranscript	SinglePromoterGene
ENST00000253814|protein_coding	NDFIP1	226.822	280.043	316.924	ReferenceTranscript	SinglePromoterGene
ENST00000253861|protein_coding	EXOC4	42.1565	59.229	70.9223	ReferenceTranscript	SinglePromoterGene
ENST00000253925|protein_coding	PPFIA1	32.6234	32.9279	44.4089	ReferenceTranscript	MultiPromoterGene
ENST00000253928|protein_coding	FLYWCH1	5.64387	7.91356	9.68804	ReferenceTranscript	SinglePromoterGene
ENST00000254029|protein_coding	WDR44	15.3436	11.7993	12.2141	ReferenceTranscript	MultiPromoterGene
ENST00000254035|protein_coding	CKMT2	1.9625	4.0917	4.44194	ReferenceTranscript	SinglePromoterGene
ENST00000254037|protein_coding	ZCCHC9	33.918	26.5217	36.415	ReferenceTranscript	SinglePromoterGene
ENST00000254066|protein_coding	RARA	0.0715	0.22332	0.69792	KnownAlternativeTranscript	MultiPromoterGene
ENST00000254090|protein_coding	FMO5	274.394	399.093	426.247	ReferenceTranscript	SinglePromoterGene
ENST00000254101|protein_coding	PRKAB2	11.994	11.7885	18.1345	ReferenceTranscript	SinglePromoterGene
ENST00000254109|processed_transcript	CLUHP3	6.843	7.8106	6.39288	ReferenceTranscript	SinglePromoterGene
ENST00000254190|protein_coding	CHSY1	10.0017	1.99538	1.99728	ReferenceTranscript	MultiPromoterGene
ENST00000254193|protein_coding	SNRPA1	17.9204	21.0096	25.6629	ReferenceTranscript	SinglePromoterGene
ENST00000254227|protein_coding	NR0B2	177.883	122.696	65.7756	ReferenceTranscript	MultiPromoterGene
ENST00000254250|protein_coding	THAP1	6.68562	8.64856	9.80468	ReferenceTranscript	SinglePromoterGene
ENST00000254260|protein_coding	RHPN2	27.2373	42.0113	54.1875	ReferenceTranscript	SinglePromoterGene
ENST00000254286|protein_coding	ACTR10	31.6734	18.2083	18.1569	ReferenceTranscript	SinglePromoterGene
ENST00000254301|protein_coding	LGALS3	33.0802	207.111	211.953	ReferenceTranscript	SinglePromoterGene
ENST00000254322|protein_coding	DNAJB1	82.5911	63.9212	66.0082	ReferenceTranscript	SinglePromoterGene
ENST00000254323|protein_coding	ZSWIM4	1.29875	2.45896	2.50174	ReferenceTranscript	SinglePromoterGene
ENST00000254325|protein_coding	RFX1	8.3495	7.13798	5.75924	ReferenceTranscript	SinglePromoterGene
ENST00000254337|protein_coding	DCAF15	5.78712	4.2338	4.77262	ReferenceTranscript	SinglePromoterGene
ENST00000254351|protein_coding	SDC1	130.299	77.7806	80.8095	ReferenceTranscript	MultiPromoterGene
ENST00000254436|protein_coding	TRIM21	25.5676	36.5901	34.8905	ReferenceTranscript	SinglePromoterGene
ENST00000254480|protein_coding	SMARCC1	25.6453	25.6386	31.0526	ReferenceTranscript	SinglePromoterGene
ENST00000254488|protein_coding	SLC6A11	0.902875	7.13384	7.22172	ReferenceTranscript	SinglePromoterGene
ENST00000254508|protein_coding	NUP210	19.4444	20.49	22.9397	ReferenceTranscript	SinglePromoterGene
ENST00000254528|protein_coding	EMILIN2	7.31488	11.9407	12.9682	ReferenceTranscript	SinglePromoterGene
ENST00000254605|protein_coding	RRP8	33.231	27.4515	25.8376	ReferenceTranscript	SinglePromoterGene
ENST00000254616|protein_coding	TIMM10B	43.2431	58.7572	64.6146	ReferenceTranscript	SinglePromoterGene
ENST00000254624|protein_coding	EFR3A	92.1204	118.852	151.782	ReferenceTranscript	MultiPromoterGene
ENST00000254630|protein_coding	PTCD3	70.9845	103.223	117.156	ReferenceTranscript	SinglePromoterGene
ENST00000254654|protein_coding	ILKAP	28.501	18.3966	18.5823	ReferenceTranscript	SinglePromoterGene
ENST00000254657|protein_coding	PER2	19.6966	20.4225	16.6259	ReferenceTranscript	SinglePromoterGene
ENST00000254667|protein_coding	PTPRE	3.80725	2.9135	4.88412	KnownAlternativeTranscript	MultiPromoterGene
ENST00000254691|protein_coding	CARD6	3.982	7.5422	6.92582	ReferenceTranscript	SinglePromoterGene
ENST00000254719|protein_coding	RPA1	19.3789	11.5258	11.4415	ReferenceTranscript	SinglePromoterGene
ENST00000254722|protein_coding	SERPINF1	422.082	328.79	353.853	ReferenceTranscript	MultiPromoterGene
ENST00000254730|protein_coding	EEFSEC	15.3604	12.0029	11.6538	ReferenceTranscript	MultiPromoterGene
ENST00000254759|protein_coding	COQ3	14.8596	13.3443	13.1513	ReferenceTranscript	SinglePromoterGene
ENST00000254770|protein_coding	LANCL2	0.93225	0.9943	1.1988	KnownAlternativeTranscript	MultiPromoterGene
ENST00000254799|protein_coding	GRSF1	77.1893	62.06	63.9147	ReferenceTranscript	MultiPromoterGene
ENST00000254801|protein_coding	JCHAIN	61.7476	126.212	38.4578	ReferenceTranscript	SinglePromoterGene
ENST00000254803|protein_coding	UTP3	44.621	66.6382	57.4137	ReferenceTranscript	SinglePromoterGene
ENST00000254806|protein_coding	WBP2	129.333	74.1068	75.4689	ReferenceTranscript	SinglePromoterGene
ENST00000254810|protein_coding	H3-3B	134.968	148.946	170.432	ReferenceTranscript	MultiPromoterGene
ENST00000254868|protein_coding	CLEC10A	3.16475	5.34876	2.62086	ReferenceTranscript	SinglePromoterGene
ENST00000254878|protein_coding	RIDA	572.347	659.788	444.025	ReferenceTranscript	SinglePromoterGene
ENST00000254898|protein_coding	MATN2	25.4595	26.8575	24.8517	ReferenceTranscript	SinglePromoterGene
ENST00000254900|protein_coding	BRD8	31.0254	48.0112	63.5717	ReferenceTranscript	SinglePromoterGene
ENST00000254908|protein_coding	PCBD2	19.5969	13.9691	15.2772	ReferenceTranscript	SinglePromoterGene
ENST00000254928|protein_coding	ERAL1	32.5559	21.9077	29.9525	ReferenceTranscript	SinglePromoterGene
ENST00000254940|protein_coding	NIP7	31.4004	37.3935	40.6962	ReferenceTranscript	SinglePromoterGene
ENST00000254942|protein_coding	TERF2	28.4474	24.9642	27.6557	ReferenceTranscript	SinglePromoterGene
ENST00000254950|protein_coding	VPS4A	52.7097	30.2797	28.68	ReferenceTranscript	SinglePromoterGene
ENST00000254958|protein_coding	JAG1	10.3009	9.53228	11.4289	ReferenceTranscript	SinglePromoterGene
ENST00000254963|protein_coding	HSPA12B	0.768125	2.09382	2.68658	ReferenceTranscript	SinglePromoterGene
ENST00000254976|protein_coding	SNAP25	4.65137	4.55514	9.18264	ReferenceTranscript	SinglePromoterGene
ENST00000254998|protein_coding	NXT1	17.5276	12.0825	13.6329	ReferenceTranscript	SinglePromoterGene
ENST00000255006|protein_coding	RIN2	0.98225	1.5388	2.5519	KnownAlternativeTranscript	MultiPromoterGene
ENST00000255030|protein_coding	CRP	2413.41	1195.67	1095.74	ReferenceTranscript	MultiPromoterGene
ENST00000255040|protein_coding	APCS	658.78	506.195	473.187	ReferenceTranscript	SinglePromoterGene
ENST00000255078|protein_coding	IGHMBP2	14.681	16.6502	18.4747	ReferenceTranscript	SinglePromoterGene
ENST00000255082|protein_coding	ACY3	16.2746	14.4722	12.9472	ReferenceTranscript	SinglePromoterGene
ENST00000255087|protein_coding	TESMIN	1.13487	0.19344	1.08156	ReferenceTranscript	SinglePromoterGene
ENST00000255108|protein_coding	DPH2	14.6377	14.1207	20.9309	ReferenceTranscript	SinglePromoterGene
ENST00000255152|protein_coding	ZSWIM3	2.75637	1.68672	2.44856	ReferenceTranscript	SinglePromoterGene
ENST00000255174|protein_coding	OSER1	23.5435	26.1198	30.0252	ReferenceTranscript	SinglePromoterGene
ENST00000255175|protein_coding	SERINC3	132.744	160.111	169.994	ReferenceTranscript	SinglePromoterGene
ENST00000255189|protein_coding	DMGDH	234.027	233.905	148.561	ReferenceTranscript	MultiPromoterGene
ENST00000255192|protein_coding	BHMT2	386.381	459.502	480.585	ReferenceTranscript	SinglePromoterGene
ENST00000255194|protein_coding	AP3B1	35.309	51.879	62.0427	ReferenceTranscript	SinglePromoterGene
ENST00000255198|protein_coding	ZBED3	37.826	31.5165	43.2849	ReferenceTranscript	SinglePromoterGene
ENST00000255305|protein_coding	XPO4	11.7301	16.9732	15.1649	ReferenceTranscript	SinglePromoterGene
ENST00000255320|transcribed_processed_pseudogene	HMGB1P5	3.484	9.47596	9.35152	ReferenceTranscript	SinglePromoterGene
ENST00000255389|protein_coding	PEMT	43.1765	27.1378	28.7971	KnownAlternativeTranscript	MultiPromoterGene
ENST00000255390|protein_coding	SCO1	34.8609	44.7251	42.9082	ReferenceTranscript	SinglePromoterGene
ENST00000255409|protein_coding	CHI3L1	307.93	242.848	235.852	ReferenceTranscript	SinglePromoterGene
ENST00000255476|protein_coding	RFXAP	2.05725	1.53588	1.39196	ReferenceTranscript	SinglePromoterGene
ENST00000255499|protein_coding	RNF128	106.906	125.912	130.623	ReferenceTranscript	MultiPromoterGene
ENST00000255608|protein_coding	BTBD2	14.9499	5.95112	6.31754	ReferenceTranscript	SinglePromoterGene
ENST00000255613|protein_coding	KMT5C	4.24388	5.43342	8.28436	ReferenceTranscript	SinglePromoterGene
ENST00000255641|protein_coding	CSNK1G2	44.5615	42.8245	43.5155	ReferenceTranscript	SinglePromoterGene
ENST00000255688|protein_coding	PLAAT4	22.1224	17.6285	13.7207	ReferenceTranscript	SinglePromoterGene
ENST00000255695|protein_coding	PLAAT2	0.14925	0.4644	1.56468	ReferenceTranscript	SinglePromoterGene
ENST00000255764|protein_coding	MED10	39.3776	43.0767	45.4841	ReferenceTranscript	SinglePromoterGene
ENST00000255784|protein_coding	CCDC134	7.519	4.52192	5.68218	ReferenceTranscript	SinglePromoterGene
ENST00000255858|protein_coding	SEC14L4	47.2922	52.6882	28.2585	ReferenceTranscript	SinglePromoterGene
ENST00000255882|protein_coding	PI4KA	27.6005	23.7099	26.5348	ReferenceTranscript	SinglePromoterGene
ENST00000255977|protein_coding	MKRN1	29.1685	32.9425	40.0479	ReferenceTranscript	SinglePromoterGene
ENST00000256001|protein_coding	ACTR3B	13.8381	10.1386	10.6552	ReferenceTranscript	SinglePromoterGene
ENST00000256010|protein_coding	NTS	1.11225	11.8617	45.1473	ReferenceTranscript	SinglePromoterGene
ENST00000256015|protein_coding	BTG1	251.201	56.1224	53.5599	ReferenceTranscript	SinglePromoterGene
ENST00000256031|protein_coding	ATP13A3	0.95475	3.8059	1.3126	KnownAlternativeTranscript	MultiPromoterGene
ENST00000256078|protein_coding	KRAS	28.5764	26.5747	27.6949	ReferenceTranscript	SinglePromoterGene
ENST00000256079|protein_coding	IPO8	14.1605	13.2674	13.0204	ReferenceTranscript	SinglePromoterGene
ENST00000256104|protein_coding	FABP4	7.28613	24.7111	32.1931	ReferenceTranscript	SinglePromoterGene
ENST00000256151|protein_coding	CCDC59	29.0181	31.1673	34.835	ReferenceTranscript	SinglePromoterGene
ENST00000256178|protein_coding	LYVE1	93.341	53.1172	11.8795	ReferenceTranscript	SinglePromoterGene
ENST00000256194|protein_coding	MICAL2	33.4806	9.39782	12.0705	ReferenceTranscript	MultiPromoterGene
ENST00000256196|protein_coding	RRAS2	21.5274	4.78904	4.8086	ReferenceTranscript	SinglePromoterGene
ENST00000256255|protein_coding	SARAF	300.418	287.339	231.871	ReferenceTranscript	MultiPromoterGene
ENST00000256257|protein_coding	RNF122	11.6062	5.27592	3.19676	ReferenceTranscript	SinglePromoterGene
ENST00000256319|protein_coding	ERG28	113.888	60.944	74.6721	ReferenceTranscript	SinglePromoterGene
ENST00000256366|protein_coding	SYNJ2BP	51.8955	50.2086	45.0313	ReferenceTranscript	SinglePromoterGene
ENST00000256367|protein_coding	TTC9	1.5615	6.53568	19.3463	ReferenceTranscript	SinglePromoterGene
ENST00000256383|protein_coding	EIF2S1	60.9102	67.1098	70.5847	ReferenceTranscript	SinglePromoterGene
ENST00000256398|protein_coding	ELP3	40.3356	39.797	37.8528	ReferenceTranscript	SinglePromoterGene
ENST00000256425|protein_coding	MRO	1.33325	3.99724	0.61008	KnownAlternativeTranscript	MultiPromoterGene
ENST00000256433|protein_coding	IER3IP1	127.803	119.061	145.925	ReferenceTranscript	SinglePromoterGene
ENST00000256441|protein_coding	MRPS36	126.003	99.3168	99.5848	ReferenceTranscript	SinglePromoterGene
ENST00000256442|protein_coding	CCNB1	9.4665	5.14322	23.2712	ReferenceTranscript	SinglePromoterGene
ENST00000256443|protein_coding	CDK7	14.3752	14.1781	16.3888	ReferenceTranscript	SinglePromoterGene
ENST00000256447|protein_coding	CD180	7.053	7.58878	3.26494	ReferenceTranscript	SinglePromoterGene
ENST00000256458|protein_coding	IRAK2	17.7965	12.3037	15.1914	ReferenceTranscript	SinglePromoterGene
ENST00000256460|protein_coding	CAMK1	31.7357	19.1736	21.4175	ReferenceTranscript	SinglePromoterGene
ENST00000256474|protein_coding	VHL	20.2013	15.9658	17.9214	ReferenceTranscript	SinglePromoterGene
ENST00000256495|protein_coding	BHLHE40	154.751	190.659	121.019	ReferenceTranscript	SinglePromoterGene
ENST00000256496|protein_coding	ARL8B	67.8874	67.137	82.6336	ReferenceTranscript	SinglePromoterGene
ENST00000256497|protein_coding	EDEM1	37.918	24.0853	19.6883	ReferenceTranscript	SinglePromoterGene
ENST00000256509|protein_coding	CHL1	0.974625	0.57614	2.03168	ReferenceTranscript	SinglePromoterGene
ENST00000256538|protein_coding	DPH6	24.8294	33.3236	35.0206	ReferenceTranscript	SinglePromoterGene
ENST00000256544|protein_coding	KATNBL1	5.66213	8.7097	8.26556	ReferenceTranscript	SinglePromoterGene
ENST00000256545|protein_coding	EMC7	75.7939	46.6456	61.526	ReferenceTranscript	SinglePromoterGene
ENST00000256578|protein_coding	AMPD2	0.26275	0.82298	0.92388	KnownAlternativeTranscript	MultiPromoterGene
ENST00000256593|protein_coding	GSTM5	0.484625	1.29336	0.30178	ReferenceTranscript	SinglePromoterGene
ENST00000256594|protein_coding	GSTM3	17.0412	11.5892	19.8581	ReferenceTranscript	SinglePromoterGene
ENST00000256637|protein_coding	SORT1	18.0306	20.503	30.3827	ReferenceTranscript	SinglePromoterGene
ENST00000256649|protein_coding	TRIM45	0.317375	0.95542	3.61418	ReferenceTranscript	SinglePromoterGene
ENST00000256682|protein_coding	ARF3	63.9742	89.4252	101.678	ReferenceTranscript	SinglePromoterGene
ENST00000256689|protein_coding	SLC38A2	285.618	353.408	274.655	ReferenceTranscript	MultiPromoterGene
ENST00000256692|processed_transcript	PLEKHA8P1	1.244	2.6833	4.40616	ReferenceTranscript	SinglePromoterGene
ENST00000256707|protein_coding	KIDINS220	23.4851	35.4593	36.7112	ReferenceTranscript	SinglePromoterGene
ENST00000256722|protein_coding	CMPK2	4.70687	10.0428	7.20334	ReferenceTranscript	MultiPromoterGene
ENST00000256733|protein_coding	SAA2	9.98663	4.6909	3.79286	ReferenceTranscript	SinglePromoterGene
ENST00000256759|protein_coding	FST	37.0448	77.5736	89.7072	ReferenceTranscript	MultiPromoterGene
ENST00000256785|protein_coding	CFHR5	71.7018	40.6427	52.8799	ReferenceTranscript	SinglePromoterGene
ENST00000256854|protein_coding	NARS1	128.953	156.326	201.957	ReferenceTranscript	SinglePromoterGene
ENST00000256858|protein_coding	RELCH	25.2007	26.9565	26.3277	ReferenceTranscript	SinglePromoterGene
ENST00000256897|protein_coding	CCNH	52.4425	58.8323	48.1873	ReferenceTranscript	SinglePromoterGene
ENST00000256951|protein_coding	EMP1	17.142	28.7316	33.0906	ReferenceTranscript	SinglePromoterGene
ENST00000256953|protein_coding	RERG	4.80525	8.95254	7.3182	ReferenceTranscript	SinglePromoterGene
ENST00000256958|protein_coding	SLCO1B1	301.404	353.449	289.844	ReferenceTranscript	SinglePromoterGene
ENST00000256996|protein_coding	DDB2	17.3069	22.7112	16.3045	ReferenceTranscript	MultiPromoterGene
ENST00000256999|protein_coding	FOLH1	55.0945	46.9732	30.1719	ReferenceTranscript	SinglePromoterGene
ENST00000257013|protein_coding	RTL8C	62.6894	60.6684	75.6092	ReferenceTranscript	SinglePromoterGene
ENST00000257181|protein_coding	PRPF38A	16.8956	14.7153	15.1421	ReferenceTranscript	SinglePromoterGene
ENST00000257190|protein_coding	RNF138	9.36838	11.1494	10.9025	KnownAlternativeTranscript	MultiPromoterGene
ENST00000257215|protein_coding	DAGLA	0.39825	1.5502	2.39312	ReferenceTranscript	MultiPromoterGene
ENST00000257245|protein_coding	TIMM10	50.6733	48.4133	52.3949	ReferenceTranscript	SinglePromoterGene
ENST00000257261|protein_coding	FADS2	1.75025	0.64414	1.44966	KnownAlternativeTranscript	MultiPromoterGene
ENST00000257287|protein_coding	CEP135	3.7365	6.07142	6.33296	ReferenceTranscript	SinglePromoterGene
ENST00000257290|protein_coding	PDGFRA	19.9846	34.055	17.4319	ReferenceTranscript	MultiPromoterGene
ENST00000257347|protein_coding	CARS2	30.6049	14.0187	13.3904	ReferenceTranscript	SinglePromoterGene
ENST00000257408|protein_coding	KLB	54.345	47.734	64.5307	ReferenceTranscript	SinglePromoterGene
ENST00000257430|protein_coding	APC	1.48525	2.7356	1.56994	KnownAlternativeTranscript	MultiPromoterGene
ENST00000257497|protein_coding	ANXA1	22.525	40.6644	38.7202	ReferenceTranscript	SinglePromoterGene
ENST00000257548|protein_coding	USP30	27.005	23.9243	29.4048	ReferenceTranscript	SinglePromoterGene
ENST00000257549|protein_coding	SDS	124.756	280.171	178.84	ReferenceTranscript	SinglePromoterGene
ENST00000257566|protein_coding	TBX3	0.29025	0.12874	1.0837	KnownAlternativeTranscript	MultiPromoterGene
ENST00000257575|protein_coding	RNFT2	0	0.12294	1.41906	ReferenceTranscript	SinglePromoterGene
ENST00000257604|protein_coding	TRAFD1	15.3944	21.1891	22.8265	ReferenceTranscript	SinglePromoterGene
ENST00000257626|protein_coding	GSAP	25.6307	37.8148	32.4365	ReferenceTranscript	MultiPromoterGene
ENST00000257663|protein_coding	TMEM60	41.4197	38.8766	38.0534	ReferenceTranscript	SinglePromoterGene
ENST00000257694|protein_coding	PNPLA8	47.9108	41.5105	36.586	ReferenceTranscript	SinglePromoterGene
ENST00000257696|protein_coding	HILPDA	22.0406	9.07866	12.4693	ReferenceTranscript	SinglePromoterGene
ENST00000257700|protein_coding	RINT1	31.48	29.7945	39.5164	ReferenceTranscript	SinglePromoterGene
ENST00000257745|protein_coding	KMT2E	34.4426	62.7523	64.6792	ReferenceTranscript	SinglePromoterGene
ENST00000257749|protein_coding	BACH2	8.193	4.71974	1.72898	ReferenceTranscript	SinglePromoterGene
ENST00000257770|protein_coding	NT5E	67.4891	65.6962	59.321	ReferenceTranscript	MultiPromoterGene
ENST00000257776|protein_coding	MRAP2	0.053	0.68822	2.18358	ReferenceTranscript	SinglePromoterGene
ENST00000257787|protein_coding	AKIRIN2	49.5549	44.1083	48.9785	ReferenceTranscript	MultiPromoterGene
ENST00000257789|protein_coding	ORC3	38.6589	43.934	57.2465	ReferenceTranscript	SinglePromoterGene
ENST00000257829|protein_coding	NAT10	27.0627	19.9196	23.2337	ReferenceTranscript	SinglePromoterGene
ENST00000257831|protein_coding	EHF	2.081	12.1773	11.3091	ReferenceTranscript	MultiPromoterGene
ENST00000257836|protein_coding	PRRG4	32.185	29.4907	18.9375	ReferenceTranscript	SinglePromoterGene
ENST00000257857|protein_coding	CD63	328.443	527.091	696.597	ReferenceTranscript	MultiPromoterGene
ENST00000257868|protein_coding	GDF11	1.0265	0.87092	1.23366	ReferenceTranscript	SinglePromoterGene
ENST00000257895|protein_coding	RDH5	76.4374	71.9241	34.5024	ReferenceTranscript	SinglePromoterGene
ENST00000257897|protein_coding	AGAP2	0.671375	2.79066	1.4477	ReferenceTranscript	SinglePromoterGene
ENST00000257904|protein_coding	CDK4	51.3506	24.3883	41.8218	ReferenceTranscript	SinglePromoterGene
ENST00000257905|protein_coding	PPP1R1A	270.609	110.148	66.8078	ReferenceTranscript	MultiPromoterGene
ENST00000257910|protein_coding	TSPAN31	42.7991	45.6307	49.7448	ReferenceTranscript	SinglePromoterGene
ENST00000257934|protein_coding	ESPL1	0.121	0.265	1.5804	KnownAlternativeTranscript	MultiPromoterGene
ENST00000257940|protein_coding	ZC3H10	3.93762	3.41826	4.23614	ReferenceTranscript	SinglePromoterGene
ENST00000258052|protein_coding	SMPD2	7.08525	5.30972	6.82968	ReferenceTranscript	SinglePromoterGene
ENST00000258080|protein_coding	HTRA2	21.2435	17.0251	23.1879	ReferenceTranscript	SinglePromoterGene
ENST00000258083|protein_coding	PRADC1	35.2919	20.2703	19.4517	ReferenceTranscript	SinglePromoterGene
ENST00000258091|protein_coding	CCT7	91.3583	75.6389	95.4548	ReferenceTranscript	SinglePromoterGene
ENST00000258105|protein_coding	MRPL53	85.5029	59.1779	71.7619	ReferenceTranscript	SinglePromoterGene
ENST00000258149|protein_coding	MDM2	84.2774	134.267	127.343	ReferenceTranscript	MultiPromoterGene
ENST00000258168|protein_coding	BCO1	0.314	1.44936	1.24788	ReferenceTranscript	SinglePromoterGene
ENST00000258169|protein_coding	MPHOSPH6	21.2408	30.3855	36.7611	ReferenceTranscript	SinglePromoterGene
ENST00000258180|protein_coding	KIAA0513	9.83725	8.90886	9.0506	ReferenceTranscript	SinglePromoterGene
ENST00000258198|protein_coding	DYNC1LI2	42.929	53.6453	57.8909	ReferenceTranscript	SinglePromoterGene
ENST00000258200|protein_coding	FBXL8	6.66975	7.39144	10.4586	ReferenceTranscript	SinglePromoterGene
ENST00000258201|protein_coding	FHOD1	5.72262	9.30098	6.89138	ReferenceTranscript	SinglePromoterGene
ENST00000258214|protein_coding	CCDC102A	0.561875	0.77668	1.01402	ReferenceTranscript	SinglePromoterGene
ENST00000258229|protein_coding	PCNX2	0.73725	4.52864	5.58274	ReferenceTranscript	SinglePromoterGene
ENST00000258243|protein_coding	URB2	10.4876	13.5538	19.3301	ReferenceTranscript	SinglePromoterGene
ENST00000258281|protein_coding	TAF5L	20.614	19.674	23.1633	ReferenceTranscript	MultiPromoterGene
ENST00000258301|protein_coding	STX6	15.8544	22.3905	31.2595	ReferenceTranscript	SinglePromoterGene
ENST00000258341|protein_coding	LAMC1	18.6952	13.7833	25.6746	ReferenceTranscript	SinglePromoterGene
ENST00000258362|protein_coding	PNKD	87.5394	31.4903	39.12	ReferenceTranscript	MultiPromoterGene
ENST00000258381|protein_coding	SP110	25.0889	23.8274	18.8264	ReferenceTranscript	SinglePromoterGene
ENST00000258383|protein_coding	MRPL44	69.0588	66.6946	69.2833	ReferenceTranscript	SinglePromoterGene
ENST00000258390|protein_coding	DOCK10	0.0695	0.71996	0.36348	KnownAlternativeTranscript	MultiPromoterGene
ENST00000258399|protein_coding	USP37	13.7433	10.6939	9.53382	ReferenceTranscript	SinglePromoterGene
ENST00000258400|protein_coding	HTR2B	1.50038	4.17838	3.81668	ReferenceTranscript	SinglePromoterGene
ENST00000258405|protein_coding	SERPINE2	11.9135	13.0164	22.671	ReferenceTranscript	SinglePromoterGene
ENST00000258412|protein_coding	TMBIM1	216.236	252.871	315.939	ReferenceTranscript	MultiPromoterGene
ENST00000258415|protein_coding	CYP27A1	191.423	107.257	84.3277	ReferenceTranscript	SinglePromoterGene
ENST00000258416|protein_coding	EIF4E2	83.1222	72.6128	76.9653	ReferenceTranscript	SinglePromoterGene
ENST00000258418|protein_coding	CAB39	22.016	20.38	21.1641	ReferenceTranscript	SinglePromoterGene
ENST00000258424|protein_coding	COX5B	356.866	205.218	215.758	ReferenceTranscript	SinglePromoterGene
ENST00000258428|protein_coding	REV1	15.9251	26.9925	23.1366	ReferenceTranscript	SinglePromoterGene
ENST00000258436|protein_coding	MFSD9	13.2738	10.1387	9.53438	ReferenceTranscript	SinglePromoterGene
ENST00000258439|protein_coding	TMEM127	66.4742	69.9498	79.5862	ReferenceTranscript	SinglePromoterGene
ENST00000258455|protein_coding	MRPS9	45.0894	43.2032	47.1584	ReferenceTranscript	SinglePromoterGene
ENST00000258457|protein_coding	C2orf49	36.3739	43.563	47.2473	ReferenceTranscript	SinglePromoterGene
ENST00000258459|protein_coding	ANKRD36B	1.0775	4.19866	5.40044	ReferenceTranscript	MultiPromoterGene
ENST00000258484|protein_coding	EPC2	15.2079	15.0152	14.156	ReferenceTranscript	SinglePromoterGene
ENST00000258526|protein_coding	PLXNC1	2.48	1.77746	4.78344	ReferenceTranscript	SinglePromoterGene
ENST00000258534|protein_coding	DRAM1	7.99075	4.05006	4.95558	ReferenceTranscript	SinglePromoterGene
ENST00000258613|protein_coding	THSD1	1.77687	3.5344	5.58352	ReferenceTranscript	SinglePromoterGene
ENST00000258648|protein_coding	MED4	74.5024	117.371	115.334	ReferenceTranscript	SinglePromoterGene
ENST00000258662|protein_coding	NUDT15	14.5809	10.5348	8.79224	ReferenceTranscript	SinglePromoterGene
ENST00000258711|protein_coding	CHST12	11.7026	13.9318	12.8737	ReferenceTranscript	SinglePromoterGene
ENST00000258729|protein_coding	IGF2BP3	5.10712	0.08636	8.37796	ReferenceTranscript	SinglePromoterGene
ENST00000258739|protein_coding	KDELR2	346.13	198.502	241.912	ReferenceTranscript	SinglePromoterGene
ENST00000258742|protein_coding	NUPL2	30.302	40.8485	50.2523	ReferenceTranscript	SinglePromoterGene
ENST00000258743|protein_coding	IL6	2.54338	3.233	2.41134	ReferenceTranscript	SinglePromoterGene
ENST00000258761|protein_coding	BZW2	28.8319	14.7326	17.6359	ReferenceTranscript	SinglePromoterGene
ENST00000258770|protein_coding	TBRG4	29.4038	24.1112	28.7732	ReferenceTranscript	SinglePromoterGene
ENST00000258772|protein_coding	DDX56	41.329	29.6991	35.9039	ReferenceTranscript	SinglePromoterGene
ENST00000258774|protein_coding	HUS1	28.0218	25.5297	24.2144	ReferenceTranscript	SinglePromoterGene
ENST00000258781|protein_coding	CCM2	60.9939	58.5202	55.6302	ReferenceTranscript	MultiPromoterGene
ENST00000258787|protein_coding	MYO1G	1.99962	6.2317	4.08656	ReferenceTranscript	SinglePromoterGene
ENST00000258796|protein_coding	TTYH3	22.5244	6.63656	8.99244	ReferenceTranscript	SinglePromoterGene
ENST00000258821|protein_coding	TTC5	7.54763	9.05368	10.2274	ReferenceTranscript	SinglePromoterGene
ENST00000258874|protein_coding	MTHFS	174.539	104.357	79.4615	ReferenceTranscript	MultiPromoterGene
ENST00000258884|protein_coding	ABHD17C	5.322	3.71926	4.78548	ReferenceTranscript	MultiPromoterGene
ENST00000258886|protein_coding	IREB2	39.6795	40.3549	39.9374	ReferenceTranscript	SinglePromoterGene
ENST00000258888|protein_coding	ALPK3	0.143125	0.72048	2.0031	ReferenceTranscript	SinglePromoterGene
ENST00000258955|protein_coding	RSAD1	35.1165	12.7945	16.3829	ReferenceTranscript	SinglePromoterGene
ENST00000258960|protein_coding	NMT1	100.655	87.7089	105.655	ReferenceTranscript	SinglePromoterGene
ENST00000258975|protein_coding	TACO1	73.3507	71.7247	75.3952	ReferenceTranscript	SinglePromoterGene
ENST00000258991|protein_coding	TEX2	52.4021	47.496	42.3567	ReferenceTranscript	MultiPromoterGene
ENST00000259008|protein_coding	BRIP1	3.30912	3.25426	6.67364	ReferenceTranscript	SinglePromoterGene
ENST00000259021|protein_coding	KAT7	30.0424	40.6473	52.4494	ReferenceTranscript	SinglePromoterGene
ENST00000259030|protein_coding	RTP4	4.56013	8.34354	8.89244	ReferenceTranscript	SinglePromoterGene
ENST00000259037|protein_coding	NDUFB5	145.451	144.028	153.493	ReferenceTranscript	SinglePromoterGene
ENST00000259050|protein_coding	MARCHF7	40.486	56.6123	55.0918	ReferenceTranscript	SinglePromoterGene
ENST00000259053|protein_coding	CD302	416.558	300.794	201.388	ReferenceTranscript	SinglePromoterGene
ENST00000259075|protein_coding	TANK	4.38675	8.89792	5.44704	KnownAlternativeTranscript	MultiPromoterGene
ENST00000259119|protein_coding	SKIL	27.8079	45.9595	45.2598	ReferenceTranscript	MultiPromoterGene
ENST00000259154|protein_coding	KCTD3	28.2133	21.8892	28.2023	ReferenceTranscript	SinglePromoterGene
ENST00000259229|protein_coding	CCDC115	14.7749	9.25882	8.96112	ReferenceTranscript	SinglePromoterGene
ENST00000259239|protein_coding	IMP4	60.1136	51.756	57.405	ReferenceTranscript	SinglePromoterGene
ENST00000259241|protein_coding	HS6ST1	15.3455	7.62708	9.20894	ReferenceTranscript	SinglePromoterGene
ENST00000259253|protein_coding	UGGT1	47.8502	32.8953	39.2683	ReferenceTranscript	MultiPromoterGene
ENST00000259254|protein_coding	GYPC	92.4838	23.541	15.316	ReferenceTranscript	SinglePromoterGene
ENST00000259318|protein_coding	PALM2AKAP2	4.3615	6.05652	4.5611	KnownAlternativeTranscript	MultiPromoterGene
ENST00000259339|protein_coding	TOR1B	38.349	39.5888	46.1177	ReferenceTranscript	SinglePromoterGene
ENST00000259365|protein_coding	TMOD1	44.7253	26.2512	23.5884	ReferenceTranscript	MultiPromoterGene
ENST00000259392|protein_coding	SLC31A2	40.3642	43.1888	32.0438	ReferenceTranscript	SinglePromoterGene
ENST00000259400|protein_coding	STX17	27.0508	27.6259	24.8002	ReferenceTranscript	MultiPromoterGene
ENST00000259407|protein_coding	BAAT	5.36562	2.67466	3.86238	KnownAlternativeTranscript	MultiPromoterGene
ENST00000259457|protein_coding	PSMB7	97.4073	77.392	81.5285	ReferenceTranscript	SinglePromoterGene
ENST00000259467|protein_coding	PDCL	18.3541	22.8757	25.4008	ReferenceTranscript	SinglePromoterGene
ENST00000259470|protein_coding	CTSV	0.62275	0.45168	3.9592	ReferenceTranscript	SinglePromoterGene
ENST00000259477|protein_coding	ARPC5L	57.1977	53.5202	45.195	ReferenceTranscript	SinglePromoterGene
ENST00000259486|protein_coding	ENPP2	22.9922	52.3636	35.1581	ReferenceTranscript	MultiPromoterGene
ENST00000259526|protein_coding	CCN3	1.11862	1.95652	3.86348	ReferenceTranscript	SinglePromoterGene
ENST00000259569|protein_coding	RANBP6	19.3869	28.99	26.6492	ReferenceTranscript	SinglePromoterGene
ENST00000259607|protein_coding	CCL21	17.3696	60.3533	24.0912	ReferenceTranscript	SinglePromoterGene
ENST00000259632|protein_coding	DCTN3	34.9999	17.1585	18.8725	ReferenceTranscript	SinglePromoterGene
ENST00000259633|protein_coding	CD72	3.17088	8.50092	3.94236	ReferenceTranscript	MultiPromoterGene
ENST00000259667|protein_coding	HINT2	118.165	92.5528	86.6613	ReferenceTranscript	SinglePromoterGene
ENST00000259708|protein_coding	KLC4	10.847	9.59746	9.33178	KnownAlternativeTranscript	MultiPromoterGene
ENST00000259711|protein_coding	KIF13A	33.2608	30.2047	33.7037	ReferenceTranscript	SinglePromoterGene
ENST00000259727|protein_coding	GMPR	7.6145	1.15006	1.01964	ReferenceTranscript	SinglePromoterGene
ENST00000259746|protein_coding	TMEM63B	18.6825	19.0809	10.3143	ReferenceTranscript	MultiPromoterGene
ENST00000259782|protein_coding	TINAG	0	0.51202	3.34686	ReferenceTranscript	SinglePromoterGene
ENST00000259808|protein_coding	RIPK1	25.8367	15.0354	13.201	ReferenceTranscript	SinglePromoterGene
ENST00000259873|protein_coding	MRPS18B	54.4639	21.2124	24.2513	ReferenceTranscript	SinglePromoterGene
ENST00000259874|protein_coding	IER3	47.386	56.1305	57.2301	ReferenceTranscript	SinglePromoterGene
ENST00000259881|protein_coding	PSORS1C1	0.07975	0.84486	0.9077	ReferenceTranscript	SinglePromoterGene
ENST00000259883|protein_coding	PGBD1	2.485	2.77312	5.01578	ReferenceTranscript	SinglePromoterGene
ENST00000259895|protein_coding	GTF2H4	20.6146	8.4046	8.59332	ReferenceTranscript	SinglePromoterGene
ENST00000259939|protein_coding	RNF144B	42.5041	80.1556	55.3994	ReferenceTranscript	SinglePromoterGene
ENST00000259951|protein_coding	HLA-F	23.5386	58.3918	46.1998	ReferenceTranscript	SinglePromoterGene
ENST00000259963|protein_coding	FAM8A1	76.3832	67.5987	75.2238	ReferenceTranscript	SinglePromoterGene
ENST00000259983|protein_coding	C6orf52	0.6595	0.41172	0.88012	ReferenceTranscript	SinglePromoterGene
ENST00000260045|protein_coding	THAP12	6.58725	4.84466	6.59812	ReferenceTranscript	SinglePromoterGene
ENST00000260049|protein_coding	IL18BP	1.59037	5.81306	4.88016	KnownAlternativeTranscript	MultiPromoterGene
ENST00000260061|protein_coding	LRRC32	13.2245	15.0641	12.7822	ReferenceTranscript	MultiPromoterGene
ENST00000260102|protein_coding	MRPL15	70.2608	68.8515	87.5383	ReferenceTranscript	SinglePromoterGene
ENST00000260113|protein_coding	PI15	0	0.22288	0.63514	ReferenceTranscript	SinglePromoterGene
ENST00000260116|protein_coding	TTPA	143.447	144.517	154.215	ReferenceTranscript	SinglePromoterGene
ENST00000260128|protein_coding	SULF1	0.34725	1.20134	0.82748	KnownAlternativeTranscript	MultiPromoterGene
ENST00000260129|protein_coding	TGS1	9.6955	9.12048	11.304	ReferenceTranscript	SinglePromoterGene
ENST00000260187|protein_coding	USP2	0.07325	0.32118	0.13782	KnownAlternativeTranscript	MultiPromoterGene
ENST00000260197|protein_coding	SORL1	105.429	95.6936	68.873	ReferenceTranscript	MultiPromoterGene
ENST00000260210|protein_coding	BUD13	11.6367	7.50394	7.83762	ReferenceTranscript	SinglePromoterGene
ENST00000260227|protein_coding	MMP7	6.72775	22.65	36.8817	ReferenceTranscript	SinglePromoterGene
ENST00000260247|protein_coding	DCUN1D5	53.5808	57.2995	65.0073	ReferenceTranscript	SinglePromoterGene
ENST00000260257|protein_coding	FDXACB1	3.22912	2.97388	3.36422	ReferenceTranscript	SinglePromoterGene
ENST00000260270|protein_coding	FDX1	161.352	179.943	161.26	ReferenceTranscript	SinglePromoterGene
ENST00000260276|protein_coding	C11orf1	48.2343	29.0988	22.1683	ReferenceTranscript	MultiPromoterGene
ENST00000260287|protein_coding	FXYD2	0.930375	2.38582	0.9507	KnownAlternativeTranscript	MultiPromoterGene
ENST00000260324|protein_coding	SQOR	134.334	144.888	137.324	ReferenceTranscript	SinglePromoterGene
ENST00000260327|protein_coding	CTDSPL2	42.3535	53.788	58.8348	ReferenceTranscript	SinglePromoterGene
ENST00000260356|protein_coding	THBS1	85.464	80.5428	53.098	ReferenceTranscript	MultiPromoterGene
ENST00000260361|protein_coding	NDUFAF1	15.0143	11.84	10.0354	ReferenceTranscript	SinglePromoterGene
ENST00000260364|protein_coding	NOX5	0.64475	1.49056	1.92604	ReferenceTranscript	MultiPromoterGene
ENST00000260372|protein_coding	HAUS2	22.288	22.8451	28.2043	ReferenceTranscript	SinglePromoterGene
ENST00000260379|protein_coding	RPLP1	279.177	153.12	207.905	ReferenceTranscript	SinglePromoterGene
ENST00000260383|protein_coding	TUBGCP4	7.70787	3.69396	4.32148	ReferenceTranscript	SinglePromoterGene
ENST00000260386|protein_coding	ITPKA	0.357625	0.16062	1.40262	ReferenceTranscript	SinglePromoterGene
ENST00000260402|protein_coding	PLCB2	7.74937	15.2901	7.60532	ReferenceTranscript	MultiPromoterGene
ENST00000260403|protein_coding	TMEM62	13.3186	13.7301	14.6376	ReferenceTranscript	SinglePromoterGene
ENST00000260408|protein_coding	ADAM10	89.8054	155.734	183.51	ReferenceTranscript	MultiPromoterGene
ENST00000260453|protein_coding	MNS1	1.249	3.21096	12.7331	ReferenceTranscript	SinglePromoterGene
ENST00000260505|protein_coding	TTLL7	5.09187	3.27072	5.22078	ReferenceTranscript	SinglePromoterGene
ENST00000260508|protein_coding	KYAT3	30.5705	33.6149	28.6537	ReferenceTranscript	SinglePromoterGene
ENST00000260526|protein_coding	ARHGAP29	35.0707	33.5894	27.5112	ReferenceTranscript	MultiPromoterGene
ENST00000260563|protein_coding	RTCA	23.0855	21.8925	22.738	ReferenceTranscript	SinglePromoterGene
ENST00000260570|protein_coding	IFT172	7.94625	13.7876	16.4673	ReferenceTranscript	MultiPromoterGene
ENST00000260585|protein_coding	SELENOI	44.3825	49.9775	51.9685	ReferenceTranscript	SinglePromoterGene
ENST00000260598|protein_coding	KHK	49.134	40.5059	38.8512	ReferenceTranscript	MultiPromoterGene
ENST00000260643|protein_coding	PREB	72.1901	54.8111	79.9052	ReferenceTranscript	SinglePromoterGene
ENST00000260649|protein_coding	SLC3A1	18.6719	21.8703	11.193	ReferenceTranscript	SinglePromoterGene
ENST00000260662|protein_coding	CENPO	1.25412	0.70082	2.8991	ReferenceTranscript	SinglePromoterGene
ENST00000260665|protein_coding	LRPPRC	95.1715	80.0927	90.1659	ReferenceTranscript	SinglePromoterGene
ENST00000260682|protein_coding	CYP2C9	496.5	787.075	432.532	ReferenceTranscript	MultiPromoterGene
ENST00000260702|protein_coding	LOXL4	6.73225	25.7892	36.3989	ReferenceTranscript	SinglePromoterGene
ENST00000260731|protein_coding	KIF11	2.69625	2.67806	11.3793	ReferenceTranscript	SinglePromoterGene
ENST00000260743|protein_coding	CALHM2	6.37138	5.8007	4.2556	ReferenceTranscript	SinglePromoterGene
ENST00000260746|protein_coding	ARL3	37.0381	33.5465	36.4907	ReferenceTranscript	SinglePromoterGene
ENST00000260762|protein_coding	EXOC6	20.6253	22.6613	26.2208	ReferenceTranscript	SinglePromoterGene
ENST00000260803|protein_coding	DBR1	10.067	12.6873	14.4003	ReferenceTranscript	SinglePromoterGene
ENST00000260810|protein_coding	TOPBP1	15.0134	16.6192	22.6606	ReferenceTranscript	SinglePromoterGene
ENST00000260818|protein_coding	DNAJC13	21.5901	28.0436	32.7541	ReferenceTranscript	SinglePromoterGene
ENST00000260947|protein_coding	BARD1	3.96437	6.4605	9.99312	ReferenceTranscript	SinglePromoterGene
ENST00000260952|protein_coding	ASNSD1	48.8804	58.1665	65.8559	ReferenceTranscript	SinglePromoterGene
ENST00000260956|protein_coding	SSB	65.1775	78.5848	92.4414	ReferenceTranscript	MultiPromoterGene
ENST00000261015|protein_coding	WDR12	29.7714	31.5613	37.0798	ReferenceTranscript	SinglePromoterGene
ENST00000261018|protein_coding	ABI2	27.0708	22.9573	24.8504	ReferenceTranscript	SinglePromoterGene
ENST00000261023|protein_coding	ITGAV	43.3084	76.2784	93.9415	ReferenceTranscript	SinglePromoterGene
ENST00000261024|protein_coding	SLC40A1	129.882	111.965	107.507	ReferenceTranscript	MultiPromoterGene
ENST00000261037|protein_coding	COL8A1	2.528	3.99868	8.10698	ReferenceTranscript	SinglePromoterGene
ENST00000261038|protein_coding	SLC49A4	15.9431	17.6323	18.2718	ReferenceTranscript	SinglePromoterGene
ENST00000261167|protein_coding	WBP11	64.7782	80.7592	93.7734	ReferenceTranscript	SinglePromoterGene
ENST00000261168|protein_coding	ATF7IP	23.093	32.5494	28.4063	ReferenceTranscript	MultiPromoterGene
ENST00000261180|protein_coding	TRHDE	0.370375	0.7349	1.23006	ReferenceTranscript	SinglePromoterGene
ENST00000261191|protein_coding	INTS13	8.1495	10.7204	11.7739	ReferenceTranscript	SinglePromoterGene
ENST00000261192|protein_coding	BCAT1	2.33425	0.74948	1.86642	KnownAlternativeTranscript	MultiPromoterGene
ENST00000261195|protein_coding	GYS2	87.1232	124.309	54.4728	ReferenceTranscript	SinglePromoterGene
ENST00000261206|protein_coding	ACSS3	66.6635	62.5653	73.0849	ReferenceTranscript	MultiPromoterGene
ENST00000261208|protein_coding	HAL	70.6849	165.094	116.655	KnownAlternativeTranscript	MultiPromoterGene
ENST00000261211|protein_coding	CDK17	10.8133	6.31748	5.04056	ReferenceTranscript	MultiPromoterGene
ENST00000261226|protein_coding	TMCC3	3.12512	3.28574	2.96548	ReferenceTranscript	SinglePromoterGene
ENST00000261233|protein_coding	IRAK3	17.3486	29.2338	15.0673	ReferenceTranscript	SinglePromoterGene
ENST00000261245|protein_coding	MNAT1	28.3321	35.2201	40.8588	ReferenceTranscript	SinglePromoterGene
ENST00000261249|protein_coding	TRMT5	10.6325	10.4886	11.6737	ReferenceTranscript	SinglePromoterGene
ENST00000261250|protein_coding	C12orf4	19.0941	25.0453	26.7076	ReferenceTranscript	SinglePromoterGene
ENST00000261263|protein_coding	RAB21	103.029	130.198	133.08	ReferenceTranscript	MultiPromoterGene
ENST00000261267|protein_coding	LYZ	51.6885	56.6595	160.84	ReferenceTranscript	MultiPromoterGene
ENST00000261292|protein_coding	LIPG	50.2645	34.7415	31.6191	ReferenceTranscript	MultiPromoterGene
ENST00000261296|protein_coding	TGDS	39.1368	41.2007	29.5404	ReferenceTranscript	SinglePromoterGene
ENST00000261303|protein_coding	PSMC1	75.0435	80.5421	96.0196	ReferenceTranscript	SinglePromoterGene
ENST00000261304|protein_coding	GALC	30.4937	25.1433	18.8859	ReferenceTranscript	SinglePromoterGene
ENST00000261308|protein_coding	PPWD1	17.5826	31.5379	33.2674	ReferenceTranscript	SinglePromoterGene
ENST00000261313|protein_coding	PEBP1	816.956	844.434	782.764	ReferenceTranscript	MultiPromoterGene
ENST00000261318|protein_coding	SPRING1	6.9915	1.29804	2.42996	ReferenceTranscript	SinglePromoterGene
ENST00000261326|protein_coding	MOCOS	32.3643	21.907	25.7795	ReferenceTranscript	SinglePromoterGene
ENST00000261332|protein_coding	ZNF24	41.6856	52.3482	49.0262	ReferenceTranscript	SinglePromoterGene
ENST00000261336|protein_coding	PZP	42.3529	10.7615	2.5344	ReferenceTranscript	SinglePromoterGene
ENST00000261340|protein_coding	CLEC2D	0.38125	4.81976	2.43314	ReferenceTranscript	SinglePromoterGene
ENST00000261349|protein_coding	LRP6	35.6465	55.7779	52.4782	ReferenceTranscript	SinglePromoterGene
ENST00000261353|protein_coding	YPEL5	53.0734	42.4136	44.9821	ReferenceTranscript	SinglePromoterGene
ENST00000261367|protein_coding	SNCAIP	0	0.3063	1.13014	ReferenceTranscript	SinglePromoterGene
ENST00000261377|protein_coding	REXO5	2.4755	1.4867	3.64456	ReferenceTranscript	SinglePromoterGene
ENST00000261396|protein_coding	NUP133	20.4221	13.1512	17.7352	ReferenceTranscript	SinglePromoterGene
ENST00000261401|protein_coding	CORO1C	30.9519	23.4498	22.187	ReferenceTranscript	SinglePromoterGene
ENST00000261402|protein_coding	NUAK1	6.05888	3.72792	5.88216	ReferenceTranscript	SinglePromoterGene
ENST00000261405|protein_coding	VWF	4.68825	31.1904	38.7836	ReferenceTranscript	SinglePromoterGene
ENST00000261407|protein_coding	LPCAT3	115.951	67.4956	62.7374	ReferenceTranscript	SinglePromoterGene
ENST00000261415|protein_coding	CERT1	26.7259	24.4457	21.8928	ReferenceTranscript	SinglePromoterGene
ENST00000261416|protein_coding	HEXB	103.01	150.892	204.508	ReferenceTranscript	SinglePromoterGene
ENST00000261425|protein_coding	KLHL5	51.745	32.0925	38.1458	ReferenceTranscript	SinglePromoterGene
ENST00000261435|protein_coding	N4BP2	27.3135	28.6686	23.9489	ReferenceTranscript	SinglePromoterGene
ENST00000261438|protein_coding	KLF3	45.7693	27.06	27.8707	ReferenceTranscript	SinglePromoterGene
ENST00000261439|protein_coding	TBC1D1	6.49613	5.00192	4.1474	ReferenceTranscript	MultiPromoterGene
ENST00000261441|protein_coding	RSBN1	9.64912	11.5752	9.13136	ReferenceTranscript	SinglePromoterGene
ENST00000261454|protein_coding	PROX1	10.7786	8.67796	9.88216	KnownAlternativeTranscript	MultiPromoterGene
ENST00000261461|protein_coding	PPP2R5A	56.1424	39.5001	47.6497	ReferenceTranscript	SinglePromoterGene
ENST00000261464|protein_coding	TRAF5	1.63637	3.70286	4.32178	ReferenceTranscript	SinglePromoterGene
ENST00000261483|protein_coding	MAN2A1	18.9465	7.89188	8.53084	ReferenceTranscript	MultiPromoterGene
ENST00000261486|protein_coding	EPB41L4A	0.93775	3.91818	1.78402	ReferenceTranscript	MultiPromoterGene
ENST00000261488|protein_coding	ENOX1	0	0.61308	3.04624	ReferenceTranscript	SinglePromoterGene
ENST00000261489|protein_coding	TSC22D1	159.966	200.513	270.23	ReferenceTranscript	MultiPromoterGene
ENST00000261497|protein_coding	USP22	61.7009	36.5036	61.278	ReferenceTranscript	SinglePromoterGene
ENST00000261499|protein_coding	B9D1	9.60162	2.88278	4.43976	ReferenceTranscript	SinglePromoterGene
ENST00000261520|protein_coding	ICE2	13.8184	12.7365	13.5057	ReferenceTranscript	SinglePromoterGene
ENST00000261530|protein_coding	GPATCH2L	29.3209	58.5509	62.3476	ReferenceTranscript	SinglePromoterGene
ENST00000261534|protein_coding	POMT2	9.69837	9.75406	11.4879	ReferenceTranscript	SinglePromoterGene
ENST00000261537|protein_coding	MIB1	15.5882	6.80172	7.38466	ReferenceTranscript	MultiPromoterGene
ENST00000261556|protein_coding	TMEM260	14.0699	12.5584	12.5336	ReferenceTranscript	SinglePromoterGene
ENST00000261558|protein_coding	AP5M1	41.2995	70.6864	68.2006	ReferenceTranscript	SinglePromoterGene
ENST00000261560|protein_coding	ZNF430	2.41613	4.82934	3.9801	ReferenceTranscript	SinglePromoterGene
ENST00000261569|protein_coding	MAST4	13.0736	12.5551	10.564	ReferenceTranscript	MultiPromoterGene
ENST00000261584|protein_coding	PALB2	9.6635	9.06324	11.9418	ReferenceTranscript	SinglePromoterGene
ENST00000261588|protein_coding	KATNIP	4.30975	5.3992	6.06702	ReferenceTranscript	SinglePromoterGene
ENST00000261590|protein_coding	DSG2	30.1031	44.031	52.9875	ReferenceTranscript	SinglePromoterGene
ENST00000261593|protein_coding	RNF138	25.9216	26.2498	21.2715	ReferenceTranscript	MultiPromoterGene
ENST00000261597|protein_coding	NDC80	1.388	1.16164	6.35732	ReferenceTranscript	SinglePromoterGene
ENST00000261600|protein_coding	THOC1	14.2123	16.8586	20.0159	ReferenceTranscript	SinglePromoterGene
ENST00000261601|protein_coding	USP14	42.5906	22.6896	28.9827	ReferenceTranscript	SinglePromoterGene
ENST00000261622|protein_coding	SLC7A5	8.82612	0.87008	1.88412	ReferenceTranscript	SinglePromoterGene
ENST00000261637|protein_coding	UTP20	19.9911	25.2939	30.9673	ReferenceTranscript	SinglePromoterGene
ENST00000261643|protein_coding	COX10	17.7214	26.0378	23.057	ReferenceTranscript	SinglePromoterGene
ENST00000261647|protein_coding	TTC19	62.3621	84.7451	75.5547	ReferenceTranscript	SinglePromoterGene
ENST00000261652|protein_coding	TNFRSF13B	0.438125	4.71534	0.63652	ReferenceTranscript	SinglePromoterGene
ENST00000261654|protein_coding	ADGRD1	9.0985	9.02526	10.8207	ReferenceTranscript	MultiPromoterGene
ENST00000261658|protein_coding	BFAR	67.9112	69.656	78.9648	ReferenceTranscript	SinglePromoterGene
ENST00000261667|protein_coding	KPNA3	43.1464	26.743	28.8726	ReferenceTranscript	SinglePromoterGene
ENST00000261692|protein_coding	CDK2AP1	57.446	35.6756	42.2386	ReferenceTranscript	SinglePromoterGene
ENST00000261700|protein_coding	RTRAF	143.286	142.043	151.829	ReferenceTranscript	SinglePromoterGene
ENST00000261708|protein_coding	UTP6	29.1104	31.1467	38.5687	ReferenceTranscript	SinglePromoterGene
ENST00000261712|protein_coding	PSMD11	76.7447	76.9379	97.6505	ReferenceTranscript	SinglePromoterGene
ENST00000261714|protein_coding	BLMH	15.8439	11.2315	12.2522	ReferenceTranscript	SinglePromoterGene
ENST00000261716|protein_coding	TAOK1	9.6815	10.7839	12.0313	ReferenceTranscript	SinglePromoterGene
ENST00000261721|protein_coding	BTBD1	45.1658	62.3226	60.6777	ReferenceTranscript	SinglePromoterGene
ENST00000261733|protein_coding	ALDH2	1398.9	864.234	593.445	ReferenceTranscript	MultiPromoterGene
ENST00000261735|protein_coding	ERP29	172.052	130.608	121.216	ReferenceTranscript	SinglePromoterGene
ENST00000261739|protein_coding	ANKRD13A	17.9736	17.6169	17.5551	ReferenceTranscript	SinglePromoterGene
ENST00000261740|protein_coding	TRPV4	10.8948	14.2391	6.5637	ReferenceTranscript	SinglePromoterGene
ENST00000261741|protein_coding	RBM19	12.166	9.35554	10.801	ReferenceTranscript	SinglePromoterGene
ENST00000261745|protein_coding	NAA25	17.7635	17.3119	19.2426	ReferenceTranscript	SinglePromoterGene
ENST00000261749|protein_coding	ZFAND6	69.1825	65.4859	54.786	ReferenceTranscript	MultiPromoterGene
ENST00000261755|protein_coding	FAH	122.351	69.6293	44.4573	ReferenceTranscript	MultiPromoterGene
ENST00000261758|protein_coding	MESD	129.066	124.258	142.017	ReferenceTranscript	SinglePromoterGene
ENST00000261776|protein_coding	VAC14	20.4872	10.2527	11.8787	ReferenceTranscript	MultiPromoterGene
ENST00000261778|protein_coding	TANGO6	21.034	19.2821	18.0333	ReferenceTranscript	MultiPromoterGene
ENST00000261783|protein_coding	ARG2	4.92287	4.10414	7.00538	ReferenceTranscript	SinglePromoterGene
ENST00000261789|protein_coding	TM9SF1	82.6041	63.4961	70.0634	ReferenceTranscript	SinglePromoterGene
ENST00000261798|protein_coding	CSNK1A1	41.0031	42.0446	45.8863	ReferenceTranscript	SinglePromoterGene
ENST00000261799|protein_coding	PDGFRB	12.5633	20.2185	27.2937	ReferenceTranscript	MultiPromoterGene
ENST00000261811|protein_coding	CYSTM1	75.1188	86.0478	120.652	ReferenceTranscript	SinglePromoterGene
ENST00000261813|protein_coding	PFDN1	28.5627	26.8016	31.0298	ReferenceTranscript	SinglePromoterGene
ENST00000261819|protein_coding	ANAPC5	61.2266	65.699	83.7741	ReferenceTranscript	SinglePromoterGene
ENST00000261822|protein_coding	BCL7A	7.84388	6.86328	7.62238	ReferenceTranscript	SinglePromoterGene
ENST00000261839|protein_coding	MYO5C	10.2163	22.674	33.972	ReferenceTranscript	SinglePromoterGene
ENST00000261842|protein_coding	AP4E1	13.8471	12.9554	14.0129	ReferenceTranscript	SinglePromoterGene
ENST00000261844|protein_coding	FAM214A	4.5135	5.03716	5.1791	KnownAlternativeTranscript	MultiPromoterGene
ENST00000261845|protein_coding	MAPK6	39.588	32.5957	39.6766	ReferenceTranscript	SinglePromoterGene
ENST00000261854|protein_coding	SPPL2A	83.6119	38.9875	46.2101	ReferenceTranscript	MultiPromoterGene
ENST00000261866|protein_coding	SPG11	49.6005	68.6131	69.2882	ReferenceTranscript	SinglePromoterGene
ENST00000261867|protein_coding	SLC30A4	1.821	2.44624	2.59888	ReferenceTranscript	SinglePromoterGene
ENST00000261879|protein_coding	APH1B	9.1155	10.5759	10.545	ReferenceTranscript	SinglePromoterGene
ENST00000261880|protein_coding	AAGAB	22.8987	16.0484	21.53	ReferenceTranscript	SinglePromoterGene
ENST00000261881|protein_coding	TIPIN	6.23113	6.9215	10.5297	ReferenceTranscript	MultiPromoterGene
ENST00000261883|protein_coding	CILP	1.15387	2.9029	1.3606	ReferenceTranscript	SinglePromoterGene
ENST00000261884|protein_coding	TRIP4	36.5309	70.6814	84.5864	ReferenceTranscript	SinglePromoterGene
ENST00000261888|protein_coding	PARP16	12.8494	7.24814	6.43256	ReferenceTranscript	MultiPromoterGene
ENST00000261889|protein_coding	SNX1	93.8114	76.0507	82.4006	ReferenceTranscript	SinglePromoterGene
ENST00000261890|protein_coding	RAB11A	123.236	133.722	149.008	ReferenceTranscript	SinglePromoterGene
ENST00000261893|protein_coding	LACTB	66.3871	72.4188	71.1937	ReferenceTranscript	SinglePromoterGene
ENST00000261900|protein_coding	CCNT1	24.7005	38.7843	36.0094	ReferenceTranscript	SinglePromoterGene
ENST00000261908|protein_coding	NEO1	10.089	13.181	11.2639	ReferenceTranscript	MultiPromoterGene
ENST00000261918|protein_coding	SEMA7A	7.64075	5.65538	3.35852	ReferenceTranscript	SinglePromoterGene
ENST00000261921|protein_coding	LOXL1	1.41175	1.33284	1.16044	ReferenceTranscript	SinglePromoterGene
ENST00000261937|protein_coding	FLT4	11.0523	7.3343	5.12112	ReferenceTranscript	SinglePromoterGene
ENST00000261942|protein_coding	FAF2	51.5239	59.6403	74.4947	ReferenceTranscript	SinglePromoterGene
ENST00000261944|protein_coding	CDHR2	29.4192	26.899	5.58618	ReferenceTranscript	SinglePromoterGene
ENST00000261951|protein_coding	CNOT6	7.68075	4.17622	5.63784	ReferenceTranscript	SinglePromoterGene
ENST00000261965|protein_coding	TUBGCP3	31.1396	33.8842	30.3697	ReferenceTranscript	MultiPromoterGene
ENST00000261973|protein_coding	RBM25	82.6331	118.939	121.692	ReferenceTranscript	SinglePromoterGene
ENST00000261978|protein_coding	LTBP2	0.4855	0.46294	0.83818	ReferenceTranscript	SinglePromoterGene
ENST00000262013|protein_coding	SPAG9	62.6645	90.1893	91.0119	ReferenceTranscript	SinglePromoterGene
ENST00000262018|protein_coding	SGCA	5.62188	10.2097	3.95556	ReferenceTranscript	SinglePromoterGene
ENST00000262027|protein_coding	MARS1	55.0167	47.1674	63.8021	ReferenceTranscript	SinglePromoterGene
ENST00000262030|protein_coding	ATP5F1B	216.057	192.901	232.674	ReferenceTranscript	SinglePromoterGene
ENST00000262031|protein_coding	RBMS2	7.93325	6.2242	6.7006	ReferenceTranscript	SinglePromoterGene
ENST00000262032|protein_coding	IKZF4	0.6545	1.10246	1.25856	ReferenceTranscript	SinglePromoterGene
ENST00000262039|protein_coding	PIK3C3	22.7339	24.8549	21.8591	ReferenceTranscript	SinglePromoterGene
ENST00000262043|protein_coding	PHF3	28.9804	31.4491	30.1303	ReferenceTranscript	SinglePromoterGene
ENST00000262067|protein_coding	TSPAN13	22.3337	29.4866	25.7961	ReferenceTranscript	SinglePromoterGene
ENST00000262094|protein_coding	RAB27B	2.29438	3.07296	3.88866	ReferenceTranscript	SinglePromoterGene
ENST00000262096|protein_coding	ZDHHC2	6.25863	0.66376	0.57378	ReferenceTranscript	SinglePromoterGene
ENST00000262101|protein_coding	MSR1	15.5031	19.8166	14.5583	ReferenceTranscript	SinglePromoterGene
ENST00000262109|protein_coding	ERICH1	23.137	32.7101	32.1801	ReferenceTranscript	SinglePromoterGene
ENST00000262120|protein_coding	TWSG1	16.8094	18.3038	20.4876	ReferenceTranscript	SinglePromoterGene
ENST00000262127|protein_coding	CEP76	11.0565	13.5004	13.5763	ReferenceTranscript	SinglePromoterGene
ENST00000262133|protein_coding	RBL2	46.5279	44.8002	33.6263	ReferenceTranscript	MultiPromoterGene
ENST00000262134|protein_coding	LPCAT2	5.92188	5.0373	6.9245	ReferenceTranscript	SinglePromoterGene
ENST00000262139|protein_coding	WIPI1	27.8611	24.5686	30.6814	ReferenceTranscript	MultiPromoterGene
ENST00000262144|protein_coding	WDR59	33.9455	29.858	29.0201	ReferenceTranscript	SinglePromoterGene
ENST00000262146|protein_coding	MTFR1	39.4593	39.9339	50.8976	ReferenceTranscript	SinglePromoterGene
ENST00000262150|protein_coding	CDH19	11.9691	26.3274	7.40216	ReferenceTranscript	SinglePromoterGene
ENST00000262158|protein_coding	SMAD7	13.5995	3.92806	2.61408	ReferenceTranscript	SinglePromoterGene
ENST00000262160|protein_coding	SMAD2	38.9374	53.4745	58.5789	ReferenceTranscript	MultiPromoterGene
ENST00000262177|protein_coding	DNAJB6	26.4296	36.9036	46.2025	ReferenceTranscript	SinglePromoterGene
ENST00000262187|protein_coding	RHEB	7.03687	6.74932	8.61558	ReferenceTranscript	SinglePromoterGene
ENST00000262188|protein_coding	SMARCD3	0.692625	1.459	1.50038	ReferenceTranscript	SinglePromoterGene
ENST00000262193|protein_coding	PSMB1	237.3	219.217	244.482	ReferenceTranscript	SinglePromoterGene
ENST00000262213|protein_coding	TRAM1	330.419	282.261	378.407	ReferenceTranscript	MultiPromoterGene
ENST00000262215|protein_coding	ARFGEF1	17.1118	9.48606	10.6318	ReferenceTranscript	SinglePromoterGene
ENST00000262219|protein_coding	ANXA13	5.48312	17.2331	20.161	ReferenceTranscript	SinglePromoterGene
ENST00000262225|protein_coding	TMED2	307.407	334.023	406.901	ReferenceTranscript	MultiPromoterGene
ENST00000262238|protein_coding	YY1	44.9784	16.3028	15.9897	ReferenceTranscript	SinglePromoterGene
ENST00000262241|protein_coding	RCOR1	16.4838	2.7771	2.54306	ReferenceTranscript	SinglePromoterGene
ENST00000262244|protein_coding	MOB3B	3.211	6.02498	7.72104	ReferenceTranscript	SinglePromoterGene
ENST00000262259|protein_coding	ZNF175	2.07225	1.72548	1.52602	ReferenceTranscript	SinglePromoterGene
ENST00000262262|protein_coding	CD33	2.90212	2.76142	1.11846	ReferenceTranscript	SinglePromoterGene
ENST00000262265|protein_coding	PIH1D1	40.7501	31.4179	37.3755	ReferenceTranscript	MultiPromoterGene
ENST00000262288|protein_coding	SCPEP1	34.46	44.3926	59.2131	ReferenceTranscript	SinglePromoterGene
ENST00000262291|protein_coding	VMP1	95.9457	111.593	110.061	KnownAlternativeTranscript	MultiPromoterGene
ENST00000262293|protein_coding	PRR11	3.161	0.6175	2.09854	ReferenceTranscript	SinglePromoterGene
ENST00000262294|protein_coding	TRIM37	14.1507	13.8639	18.0742	ReferenceTranscript	SinglePromoterGene
ENST00000262301|protein_coding	LMF1	11.6926	8.84556	9.35274	ReferenceTranscript	SinglePromoterGene
ENST00000262302|protein_coding	NUBP2	38.6316	24.1228	27.964	ReferenceTranscript	SinglePromoterGene
ENST00000262305|protein_coding	RAB11FIP3	13.7026	1.99446	2.69946	KnownAlternativeTranscript	MultiPromoterGene
ENST00000262306|protein_coding	ELOB	76.3204	52.9179	54.0554	ReferenceTranscript	SinglePromoterGene
ENST00000262316|protein_coding	RHBDF1	0.769625	0.77196	1.1613	ReferenceTranscript	SinglePromoterGene
ENST00000262318|protein_coding	CLCN7	26.1277	28.1571	37.0497	ReferenceTranscript	SinglePromoterGene
ENST00000262319|protein_coding	TELO2	9.96325	7.15016	7.6197	ReferenceTranscript	SinglePromoterGene
ENST00000262320|protein_coding	AXIN1	6.23013	2.93546	3.27384	ReferenceTranscript	SinglePromoterGene
ENST00000262352|protein_coding	SLC1A1	25.7129	19.1437	10.9965	ReferenceTranscript	SinglePromoterGene
ENST00000262367|protein_coding	CREBBP	13.6496	6.6284	6.31376	ReferenceTranscript	SinglePromoterGene
ENST00000262370|protein_coding	MGRN1	26.6988	9.68734	8.74816	ReferenceTranscript	MultiPromoterGene
ENST00000262374|protein_coding	ALG1	17.0981	11.2004	14.7082	ReferenceTranscript	MultiPromoterGene
ENST00000262375|protein_coding	DNAJA3	72.1774	56.2418	54.9327	ReferenceTranscript	SinglePromoterGene
ENST00000262376|protein_coding	UBN1	12.5032	2.20866	2.51978	ReferenceTranscript	SinglePromoterGene
ENST00000262384|protein_coding	N4BP1	21.8002	23.8986	22.2111	ReferenceTranscript	SinglePromoterGene
ENST00000262394|protein_coding	WSB1	44.29	37.1487	37.9915	ReferenceTranscript	SinglePromoterGene
ENST00000262395|protein_coding	TRAF4	26.1703	20.5557	20.7506	ReferenceTranscript	SinglePromoterGene
ENST00000262410|protein_coding	MAPT	0.735125	0.3239	5.17858	ReferenceTranscript	SinglePromoterGene
ENST00000262415|protein_coding	DHX8	26.4689	30.7537	36.0007	ReferenceTranscript	SinglePromoterGene
ENST00000262419|protein_coding	KANSL1	2.29075	3.324	3.75502	KnownAlternativeTranscript	MultiPromoterGene
ENST00000262424|protein_coding	CRISPLD2	17.9879	28.7856	16.305	ReferenceTranscript	MultiPromoterGene
ENST00000262426|protein_coding	FOXF1	3.99462	2.07156	0.98824	ReferenceTranscript	SinglePromoterGene
ENST00000262428|protein_coding	COTL1	25.1551	3.2131	1.91552	ReferenceTranscript	SinglePromoterGene
ENST00000262430|protein_coding	MLYCD	62.9633	70.5214	48.0628	ReferenceTranscript	SinglePromoterGene
ENST00000262432|protein_coding	METTL2B	1.26713	2.39026	3.40538	ReferenceTranscript	SinglePromoterGene
ENST00000262435|protein_coding	SMURF2	4.74663	6.9784	7.73774	ReferenceTranscript	SinglePromoterGene
ENST00000262441|protein_coding	GLP2R	1.02287	1.1367	0.28512	ReferenceTranscript	SinglePromoterGene
ENST00000262455|protein_coding	ERP44	142.355	101.791	91.3888	ReferenceTranscript	SinglePromoterGene
ENST00000262457|protein_coding	INVS	25.0519	31.268	28.1564	ReferenceTranscript	SinglePromoterGene
ENST00000262460|protein_coding	GINS1	2.56687	4.77138	16.6893	ReferenceTranscript	SinglePromoterGene
ENST00000262461|protein_coding	SLC12A2	13.3019	29.4627	36.6852	ReferenceTranscript	SinglePromoterGene
ENST00000262498|protein_coding	CFAP20	51.529	56.3369	57.3897	ReferenceTranscript	SinglePromoterGene
ENST00000262499|processed_pseudogene	MT2P1	1359.62	2490.02	1466.02	ReferenceTranscript	SinglePromoterGene
ENST00000262506|protein_coding	CSNK2A2	28.5316	2.14196	1.72636	ReferenceTranscript	SinglePromoterGene
ENST00000262507|protein_coding	COQ9	40.2878	39.6062	34.3019	ReferenceTranscript	SinglePromoterGene
ENST00000262510|protein_coding	NLRC5	9.47213	18.7514	15.887	ReferenceTranscript	SinglePromoterGene
ENST00000262525|protein_coding	ZNF629	9.57713	5.62226	6.0722	ReferenceTranscript	SinglePromoterGene
ENST00000262547|protein_coding	DZANK1	0.594625	1.8977	2.49726	ReferenceTranscript	SinglePromoterGene
ENST00000262551|protein_coding	OGN	1.92712	1.24362	2.47198	ReferenceTranscript	SinglePromoterGene
ENST00000262554|protein_coding	SPTLC1	10.678	16.8728	16.2617	ReferenceTranscript	SinglePromoterGene
ENST00000262577|protein_coding	ZC3H3	4.86513	4.77688	7.22882	ReferenceTranscript	SinglePromoterGene
ENST00000262584|protein_coding	RPL8	171.73	211.946	347.221	KnownAlternativeTranscript	MultiPromoterGene
ENST00000262605|protein_coding	TTPAL	38.1991	32.5648	24.0172	ReferenceTranscript	MultiPromoterGene
ENST00000262633|protein_coding	RBM42	48.0891	34.9128	42.7931	ReferenceTranscript	SinglePromoterGene
ENST00000262644|protein_coding	BPNT2	93.3165	85.9401	121.904	ReferenceTranscript	SinglePromoterGene
ENST00000262646|protein_coding	RAB2A	207.791	221.758	265.981	ReferenceTranscript	MultiPromoterGene
ENST00000262648|protein_coding	ANOS1	2.66575	5.03304	3.64028	ReferenceTranscript	SinglePromoterGene
ENST00000262650|protein_coding	ITCH	97.6	127.077	123.993	ReferenceTranscript	MultiPromoterGene
ENST00000262713|protein_coding	AJUBA	18.1099	18.4877	18.9037	ReferenceTranscript	MultiPromoterGene
ENST00000262715|protein_coding	TEP1	13.9986	11.077	10.6434	ReferenceTranscript	SinglePromoterGene
ENST00000262719|protein_coding	PHLPP1	3.75687	0.52078	0.84898	ReferenceTranscript	MultiPromoterGene
ENST00000262726|protein_coding	EFCAB6	1.36837	3.00446	2.53266	ReferenceTranscript	SinglePromoterGene
ENST00000262735|protein_coding	PPARA	24.3712	14.4872	12.3384	ReferenceTranscript	MultiPromoterGene
ENST00000262741|protein_coding	PIK3R3	3.0185	3.76322	3.48218	ReferenceTranscript	SinglePromoterGene
ENST00000262746|protein_coding	PRDX1	286.5	224.881	322.548	ReferenceTranscript	MultiPromoterGene
ENST00000262764|protein_coding	PGS1	13.6061	12.4178	14.804	ReferenceTranscript	SinglePromoterGene
ENST00000262768|protein_coding	TIMP2	68.023	97.1592	88.6196	ReferenceTranscript	SinglePromoterGene
ENST00000262776|protein_coding	LGALS3BP	72.9665	131.415	118.509	ReferenceTranscript	SinglePromoterGene
ENST00000262809|protein_coding	ELL	19.5486	21.9271	20.1543	ReferenceTranscript	SinglePromoterGene
ENST00000262811|protein_coding	MAST3	3.777	2.4655	3.48276	ReferenceTranscript	MultiPromoterGene
ENST00000262815|protein_coding	MAU2	20.9139	15.0965	17.9452	ReferenceTranscript	SinglePromoterGene
ENST00000262843|protein_coding	MID2	8.4525	9.2202	14.6843	ReferenceTranscript	SinglePromoterGene
ENST00000262844|protein_coding	AMMECR1	7.32325	5.66768	5.7812	ReferenceTranscript	SinglePromoterGene
ENST00000262848|protein_coding	PRKX	0.632	1.97144	1.35454	ReferenceTranscript	SinglePromoterGene
ENST00000262850|protein_coding	RRAGB	10.3766	14.3677	14.3258	ReferenceTranscript	SinglePromoterGene
ENST00000262854|protein_coding	HUWE1	14.1025	7.89648	8.43016	KnownAlternativeTranscript	MultiPromoterGene
ENST00000262866|protein_coding	SLA2	1.11	3.82488	1.94358	ReferenceTranscript	SinglePromoterGene
ENST00000262879|protein_coding	RALGAPB	16.6846	14.8543	16.9988	ReferenceTranscript	SinglePromoterGene
ENST00000262887|protein_coding	XRCC1	15.8965	14.4784	19.0618	ReferenceTranscript	SinglePromoterGene
ENST00000262890|protein_coding	PAFAH1B3	6.45887	1.67412	4.62896	ReferenceTranscript	SinglePromoterGene
ENST00000262891|protein_coding	MARK4	7.94213	2.36018	3.24116	ReferenceTranscript	MultiPromoterGene
ENST00000262894|protein_coding	ZNF225	5.361	7.29162	7.03572	ReferenceTranscript	SinglePromoterGene
ENST00000262903|protein_coding	HACE1	19.0856	29.4608	37.453	ReferenceTranscript	SinglePromoterGene
ENST00000262919|protein_coding	ATRN	106.149	99.5476	110.764	ReferenceTranscript	SinglePromoterGene
ENST00000262929|protein_coding	SIRPB1	0.2605	1.23812	1.09042	KnownAlternativeTranscript	MultiPromoterGene
ENST00000262932|protein_coding	CNPY4	11.4836	12.2816	13.1677	ReferenceTranscript	SinglePromoterGene
ENST00000262935|protein_coding	AGFG2	49.4012	38.2469	45.007	ReferenceTranscript	SinglePromoterGene
ENST00000262942|protein_coding	ARPC1A	58.7937	39.691	56.4222	ReferenceTranscript	MultiPromoterGene
ENST00000262948|protein_coding	MAP2K2	61.3817	9.83236	11.7384	ReferenceTranscript	SinglePromoterGene
ENST00000262958|protein_coding	GNA15	0.64275	1.1071	0.70024	ReferenceTranscript	SinglePromoterGene
ENST00000262960|protein_coding	DPP9	32.9324	19.4092	22.5985	ReferenceTranscript	MultiPromoterGene
ENST00000262962|protein_coding	YJU2	17.4588	10.9294	11.4111	ReferenceTranscript	SinglePromoterGene
ENST00000262971|protein_coding	PIAS4	16.993	16.51	19.2595	ReferenceTranscript	SinglePromoterGene
ENST00000262982|protein_coding	CSE1L	31.538	31.8569	44.396	ReferenceTranscript	SinglePromoterGene
ENST00000262990|protein_coding	ZNF330	78.7841	78.7648	57.9894	ReferenceTranscript	SinglePromoterGene
ENST00000262995|protein_coding	GAB1	11.3735	12.2978	8.84188	ReferenceTranscript	MultiPromoterGene
ENST00000263025|protein_coding	MAPK3	23.5476	29.0009	34.5762	ReferenceTranscript	SinglePromoterGene
ENST00000263026|protein_coding	EEF2K	20.5584	5.08672	4.94084	ReferenceTranscript	SinglePromoterGene
ENST00000263033|protein_coding	SYTL4	9.10437	15.5615	18.0897	ReferenceTranscript	MultiPromoterGene
ENST00000263035|protein_coding	DHTKD1	156.837	192.992	160.411	ReferenceTranscript	SinglePromoterGene
ENST00000263056|protein_coding	MAP3K8	14.3521	14.6476	14.7644	ReferenceTranscript	MultiPromoterGene
ENST00000263062|protein_coding	EPC1	37.653	62.5204	65.0018	ReferenceTranscript	MultiPromoterGene
ENST00000263063|protein_coding	MTPAP	6.268	3.04178	2.97436	ReferenceTranscript	SinglePromoterGene
ENST00000263071|protein_coding	SCARF1	5.79913	4.26808	2.86882	ReferenceTranscript	SinglePromoterGene
ENST00000263080|protein_coding	ASPA	7.27713	11.0476	5.1635	ReferenceTranscript	SinglePromoterGene
ENST00000263088|protein_coding	PLD2	4.88475	5.39004	4.82282	ReferenceTranscript	SinglePromoterGene
ENST00000263092|protein_coding	METTL16	10.622	8.525	8.817	ReferenceTranscript	SinglePromoterGene
ENST00000263093|protein_coding	SLC27A5	39.5442	47.7709	30.5104	ReferenceTranscript	MultiPromoterGene
ENST00000263094|protein_coding	ABCA7	6.02837	3.36844	4.65498	ReferenceTranscript	SinglePromoterGene
ENST00000263095|protein_coding	ZNF264	8.16962	4.7563	3.57506	ReferenceTranscript	SinglePromoterGene
ENST00000263102|protein_coding	CCDC6	37.6575	45.4976	49.2695	ReferenceTranscript	SinglePromoterGene
ENST00000263119|protein_coding	CABIN1	15.7375	29.6953	34.2851	ReferenceTranscript	MultiPromoterGene
ENST00000263125|protein_coding	PRKCQ	0.17025	1.05484	0.49344	ReferenceTranscript	SinglePromoterGene
ENST00000263126|protein_coding	AKR1C4	149.459	182.646	201.333	ReferenceTranscript	MultiPromoterGene
ENST00000263150|protein_coding	WDR37	2.03175	3.44276	2.76148	KnownAlternativeTranscript	MultiPromoterGene
ENST00000263168|protein_coding	CAPZA1	0.846125	4.59644	4.8677	ReferenceTranscript	SinglePromoterGene
ENST00000263181|protein_coding	KIF18A	0.391125	0.81678	4.29576	ReferenceTranscript	SinglePromoterGene
ENST00000263196|protein_coding	DGCR2	33.2021	24.8424	29.3019	ReferenceTranscript	SinglePromoterGene
ENST00000263205|protein_coding	MED15	25.3549	31.49	38.904	ReferenceTranscript	MultiPromoterGene
ENST00000263208|protein_coding	HIRA	15.8794	14.1578	13.924	ReferenceTranscript	SinglePromoterGene
ENST00000263212|protein_coding	PPM1F	14.1481	17.5778	22.1498	ReferenceTranscript	SinglePromoterGene
ENST00000263228|protein_coding	UBE2R2	33.9953	6.99162	7.13282	ReferenceTranscript	SinglePromoterGene
ENST00000263238|protein_coding	ACTR3	138.695	163.044	186.919	ReferenceTranscript	SinglePromoterGene
ENST00000263239|protein_coding	DDX18	81.325	92.6379	100.406	ReferenceTranscript	SinglePromoterGene
ENST00000263245|protein_coding	ARFGAP3	48.4874	23.5869	21.1344	ReferenceTranscript	SinglePromoterGene
ENST00000263246|protein_coding	PACSIN2	20.022	22.5045	28.9167	ReferenceTranscript	MultiPromoterGene
ENST00000263253|protein_coding	EP300	12.7253	12.1795	12.0884	ReferenceTranscript	SinglePromoterGene
ENST00000263256|protein_coding	DESI1	95.1842	38.7721	33.1885	ReferenceTranscript	SinglePromoterGene
ENST00000263265|protein_coding	PLEKHA4	26.0521	67.0217	46.3153	ReferenceTranscript	SinglePromoterGene
ENST00000263266|protein_coding	FAM83E	0.921125	1.75204	1.29642	ReferenceTranscript	SinglePromoterGene
ENST00000263268|protein_coding	MREG	0.432625	1.68248	2.05642	ReferenceTranscript	SinglePromoterGene
ENST00000263274|protein_coding	LIG1	12.5909	16.6219	22.6286	ReferenceTranscript	SinglePromoterGene
ENST00000263277|protein_coding	EHD2	9.389	2.96572	4.1854	ReferenceTranscript	SinglePromoterGene
ENST00000263278|protein_coding	HSD17B14	22.3768	8.0468	16.0264	ReferenceTranscript	SinglePromoterGene
ENST00000263280|protein_coding	STRN4	16.9369	10.2989	12.942	ReferenceTranscript	SinglePromoterGene
ENST00000263285|protein_coding	LY9	0.65275	4.28538	1.94172	ReferenceTranscript	SinglePromoterGene
ENST00000263331|protein_coding	POLR1B	18.4281	22.3298	22.7052	ReferenceTranscript	SinglePromoterGene
ENST00000263341|protein_coding	IL1B	7.07425	4.03956	2.32634	ReferenceTranscript	SinglePromoterGene
ENST00000263346|protein_coding	TCF25	91.7	75.0498	66.5744	ReferenceTranscript	MultiPromoterGene
ENST00000263354|protein_coding	NAPA	205.456	248.138	248.984	ReferenceTranscript	MultiPromoterGene
ENST00000263367|protein_coding	HNRNPUL1	1.189	4.45026	6.91314	KnownAlternativeTranscript	MultiPromoterGene
ENST00000263370|protein_coding	ITPKC	5.618	1.3389	1.17678	ReferenceTranscript	SinglePromoterGene
ENST00000263372|protein_coding	KCNK6	4.27975	2.71274	1.41524	ReferenceTranscript	SinglePromoterGene
ENST00000263379|protein_coding	IL27RA	3.3295	5.20338	5.28756	ReferenceTranscript	SinglePromoterGene
ENST00000263382|protein_coding	ASF1B	2.94662	2.76532	9.25854	ReferenceTranscript	SinglePromoterGene
ENST00000263383|protein_coding	ILVBL	15.2248	14.7248	17.0064	KnownAlternativeTranscript	MultiPromoterGene
ENST00000263384|protein_coding	FAM32A	90.9146	80.286	81.2211	ReferenceTranscript	SinglePromoterGene
ENST00000263388|protein_coding	NOTCH3	3.984	1.5929	3.68768	ReferenceTranscript	SinglePromoterGene
ENST00000263390|protein_coding	MED26	8.93337	4.89138	5.55328	ReferenceTranscript	SinglePromoterGene
ENST00000263401|protein_coding	COMMD9	55.3513	48.3411	65.3037	ReferenceTranscript	SinglePromoterGene
ENST00000263408|protein_coding	C9	1105.23	761.105	358.31	ReferenceTranscript	MultiPromoterGene
ENST00000263409|protein_coding	LIFR	1.33725	4.76622	1.03764	KnownAlternativeTranscript	MultiPromoterGene
ENST00000263433|protein_coding	PPP1R12C	6.8425	6.80894	7.16526	ReferenceTranscript	SinglePromoterGene
ENST00000263440|protein_coding	ALG6	15.3655	19.3047	22.4675	ReferenceTranscript	SinglePromoterGene
ENST00000263461|protein_coding	WDR11	52.0594	69.4629	67.6594	ReferenceTranscript	SinglePromoterGene
ENST00000263468|protein_coding	CEP126	0.21925	0.8835	0.90162	ReferenceTranscript	SinglePromoterGene
ENST00000263549|protein_coding	PARP12	30.8719	46.2297	52.5818	ReferenceTranscript	SinglePromoterGene
ENST00000263559|protein_coding	VPS26A	58.4135	80.8719	89.0927	ReferenceTranscript	SinglePromoterGene
ENST00000263563|protein_coding	PALD1	0.89125	1.55598	2.00378	ReferenceTranscript	SinglePromoterGene
ENST00000263574|protein_coding	APLP2	236.145	375.179	440.25	ReferenceTranscript	MultiPromoterGene
ENST00000263578|protein_coding	FOXRED1	17.8527	15.5818	14.9928	ReferenceTranscript	SinglePromoterGene
ENST00000263579|protein_coding	DCPS	17.65	16.9882	20.6741	KnownAlternativeTranscript	MultiPromoterGene
ENST00000263593|protein_coding	SIAE	41.1788	48.9158	49.2218	ReferenceTranscript	SinglePromoterGene
ENST00000263629|protein_coding	MTIF2	31.8635	30.4925	36.5057	ReferenceTranscript	SinglePromoterGene
ENST00000263634|protein_coding	ASB3	13.1497	18.4784	19.9833	ReferenceTranscript	SinglePromoterGene
ENST00000263635|protein_coding	TANC1	18.1477	22.4691	17.988	ReferenceTranscript	SinglePromoterGene
ENST00000263636|protein_coding	LY75	4.1915	11.4308	8.84974	ReferenceTranscript	SinglePromoterGene
ENST00000263645|protein_coding	CD81	244.788	156.24	105.753	ReferenceTranscript	MultiPromoterGene
ENST00000263650|protein_coding	OSBPL5	4.58063	2.36176	1.30728	ReferenceTranscript	SinglePromoterGene
ENST00000263657|protein_coding	PNO1	47.067	42.7336	47.5132	ReferenceTranscript	SinglePromoterGene
ENST00000263663|protein_coding	TAF1B	19.1397	20.6057	23.375	ReferenceTranscript	SinglePromoterGene
ENST00000263671|protein_coding	CHRDL2	0.053	0.60014	0.80526	KnownAlternativeTranscript	MultiPromoterGene
ENST00000263674|protein_coding	ARHGEF17	1.72925	1.09034	1.40832	ReferenceTranscript	SinglePromoterGene
ENST00000263681|protein_coding	POLD3	12.5121	17.3861	23.4267	ReferenceTranscript	MultiPromoterGene
ENST00000263686|protein_coding	SELP	1.62088	6.23796	3.02948	ReferenceTranscript	SinglePromoterGene
[truncated: 17,572 more rows]

## Sheet: Figure2f_2g
GeneName	baseMean	log2FoldChange	lfcSE	stat	pvalue	padj
[truncated: 19,413 more rows]

[truncated: 10 more sheets: SuppFigure2b, Figure3b_3c_3g, Figure3d, SuppFig3d, SuppFig3G, SuppFig4a, SuppFig4b, Figure5a, Figure5b, Figure6d_6e]
